# Supplementary material for: Splicing accuracy varies across human introns, tissues and age
Source: bioRxiv. 2023 Mar 30:2023.03.29.534370. Preprint. [Version 1] doi: 10.1101/2023.03.29.534370 (PMC10081249; doi:10.1101/2023.03.29.534370)
Supplement: Supplement 1 [file media-1.xlsx]

## Sheet: Table 1
tissue	annotated_unique_junctions	annotated_median_read_count	annotated_max_read_count	annotated_min_read_count	novel_donor_unique_junctions	novel_donor_median_read_count	novel_donor_max_read_count	novel_donor_min_read_count	novel_acceptor_unique_junctions	novel_acceptor_median_read_count	novel_acceptor_max_read_count	novel_acceptor_min_read_count
20-39	230529	3967	5714305	1	182237	4	40644	1	252992	4	704021	1
40-59	230834	3812	4751743	1	178454	4	33561	1	249056	3	703096	1
60-79	230604	3471	3801715	1	173405	4	39130	1	242955	3	630587	1
20-39	212526	510	1004006	1	81564	2	10596	1	112669	2	73253	1
40-59	213192	456	1129602	1	82884	2	8671	1	114837	2	71941	1
60-79	212010	405	1090149	1	79981	2	10337	1	109000	2	66898	1
20-39	209130	2338	233885001	1	111700	4	134564	1	165524	4	415071	1
40-59	209382	2347.5	249167778	1	111975	4	114193	1	166013	4	445206	1
60-79	208586	2285	314201962	1	113223	4	117106	1	167263	4	425047	1
20-39	221704	4290	10382945	1	134909	6	35178	1	194370	5	563626	1
40-59	222131	4098	9425145	1	137981	6	32801	1	198569	5	550665	1
60-79	222115	3589	8415226	1	135846	5	30885	1	194934	5	515883	1
20-39	209474	1636	4137706	1	52496	15	48285	1	72338	14	178023	1
40-59	209365	1415	3509900	1	52932	13	45479	1	73018	13	182243	1
60-79	209801	1223	4005755	1	52502	12	39809	1	72488	11	185690	1
20-39	227769	3075	3085377	1	147338	4	38207	1	206109	4	498839	1
40-59	227995	2654	2890975	1	140137	4	32345	1	197033	4	450366	1
60-79	226111	1928	3066529	1	130798	3	19422	1	184205	3	355456	1
20-39	222957	5210	14310690	1	132978	6	83908	1	191976	6	904196	1
40-59	223045	4918	15473399	1	132928	6	96817	1	191622	6	894476	1
60-79	222844	3522	12382659	1	125723	5	78114	1	181619	5	709624	1
20-39	216641	897	3431385	1	94601	3	25155	1	131180	2	117892	1
40-59	217290	845	3674552	1	92423	2	28126	1	128314	2	107968	1
60-79	216618	817	5944327	1	93062	3	35733	1	129247	2	106356	1
20-39	228128	1448	2762403	1	167180	2	28741	1	233336	2	198629	1
40-59	228225	1401	2467522	1	169812	2	26251	1	237494	2	173823	1
60-79	225731	1159	1617941	1	148480	2	24872	1	209465	2	144580	1
20-39	224826	2176	11449043	1	154880	2	638821	1	225763	2	227556	1
40-59	228349	1907	10917206	1	150277	2	743112	1	217306	2	204731	1
60-79	230097	1900	10615042	1	155857	2	835174	1	222706	2	226417	1
20-39	229244	1968	3876234	1	167863	2	14068	1	236562	2	276541	1
40-59	229081	1841	3639375	1	165419	2	14955	1	233442	2	250769	1
60-79	229915	1917	3750066	1	168687	2	19016	1	239349	2	256624	1
20-39	217664	517	24420118	1	88758	2	77474	1	124301	2	208409	1
40-59	218765	479	24141842	1	88994	2	80348	1	124298	2	197214	1
60-79	212759	300	13595990	1	73306	2	58588	1	101305	2	130166	1
20-39	215815	483	6756431	1	85961	2	17613	1	120427	2	87636	1
40-59	215897	446	2970173	1	87468	2	15237	1	121463	2	89962	1
60-79	214240	324	3011222	1	78223	2	12617	1	108009	2	70089	1
20-39	221422	6425	9701446	1	147678	6	94317	1	212679	6	1401382	1
40-59	221292	6114	9928061	1	146798	6	104597	1	210565	6	1327648	1
60-79	221986	5855	10763880	1	144383	6	101673	1	208212	5	1358009	1
20-39	223718	832	786015	1	128056	2	17653	1	175033	2	149214	1
40-59	223309	734	720687	1	120294	2	10600	1	166822	2	135658	1
60-79	216787	425	636712	1	95203	2	8524	1	130165	2	82528	1
20-39	213325	499	1881583	1	96686	2	21945	1	134864	2	108272	1
40-59	215034	528	2023079	1	98587	2	19656	1	138847	2	110331	1
60-79	202035	208	1009840	1	63378	2	7918	1	88538	2	53718	1
20-39	225941	1087	37688438	1	130247	2	10793	1	181123	2	212051	1
40-59	226555	1009	37540564	1	127626	2	10262	1	180058	2	186786	1
60-79	219491	513	24078043	1	93692	2	6000	1	132295	2	108743	1
20-39	228561	1702	6174508	1	158004	2	20317	1	220487	2	243713	1
40-59	227944	1615	6016871	1	154360	2	20865	1	217422	2	234202	1
60-79	230420	1631	6767058	1	159553	2	20008	1	226528	2	266380	1

## Sheet: Table 2
tissue	mode_negative_distance_donor	min_negative_distance_donor	max_negative_distance_donor	mode_positive_distance_donor	min_positive_distance_donor	max_positive_distance_donor	mode_negative_distance_acceptor	min_negative_distance_acceptor	max_negative_distance_acceptor	mode_positive_distance_acceptor	min_positive_distance_acceptor	max_positive_distance_acceptor
Adipose - Subcutaneous	-4	-30	-2	3	1	30	-22	-30	-2	2	2	30
Adipose - Visceral (Omentum)	-4	-30	-2	3	2	30	-21	-30	-2	2	2	30
Adrenal Gland	-4	-30	-2	3	2	30	-21	-30	-2	2	2	30
Cells - EBV-transformed lymphocytes	-4	-30	-2	3	2	30	-21	-30	-2	2	2	30
Whole Blood	-4	-30	-2	3	2	30	-21	-30	-2	2	2	30
Artery - Aorta	-4	-30	-2	3	1	30	-24	-30	-2	2	2	30
Artery - Coronary	-4	-30	-2	3	1	30	-21	-30	-2	4	2	30
Artery - Tibial	-4	-30	-2	3	2	30	-24	-30	-2	2	2	30
Brain - Amygdala	-4	-30	-2	4	2	30	-21	-30	-2	4	2	30
Brain - Anterior cingulate cortex (BA24)	-4	-30	-2	3	2	30	-21	-30	-2	4	2	30
Brain - Caudate (basal ganglia)	-4	-30	-2	3	2	30	-21	-30	-2	4	2	30
Brain - Cerebellar Hemisphere	-4	-30	-2	3	2	30	-21	-30	-2	4	2	30
Brain - Cerebellum	-4	-30	-2	3	2	30	-22	-30	-2	4	2	30
Brain - Cortex	-4	-30	-2	3	2	30	-21	-30	-2	4	2	30
Brain - Frontal Cortex (BA9)	-4	-30	-2	3	2	30	-21	-30	-2	4	2	30
Brain - Hippocampus	-4	-30	-2	3	2	30	-21	-30	-1	4	2	30
Brain - Hypothalamus	-4	-30	-2	3	2	30	-21	-30	-2	4	2	30
Brain - Nucleus accumbens (basal ganglia)	-4	-30	-2	3	2	30	-21	-30	-2	4	2	30
Brain - Putamen (basal ganglia)	-4	-30	-2	3	2	30	-21	-30	-2	4	2	30
Brain - Spinal cord (cervical c-1)	-4	-30	-2	4	2	30	-21	-30	-2	4	2	30
Brain - Substantia nigra	-4	-30	-2	4	2	30	-21	-30	-1	4	2	30
Colon - Sigmoid	-4	-30	-2	3	2	30	-21	-30	-2	2	2	30
Colon - Transverse	-4	-30	-2	3	2	30	-21	-30	-2	2	2	30
Esophagus - Gastroesophageal Junction	-4	-30	-2	3	2	30	-21	-30	-2	2	2	30
Esophagus - Mucosa	-4	-30	-2	3	2	30	-21	-30	-2	2	2	30
Esophagus - Muscularis	-4	-30	-2	3	2	30	-21	-30	-2	2	2	30
Heart - Atrial Appendage	-4	-30	-2	3	2	30	-21	-30	-2	2	2	30
Heart - Left Ventricle	-4	-30	-2	3	2	30	-21	-30	-2	2	2	30
Liver	-4	-30	-2	3	2	30	-21	-30	-2	4	2	30
Lung	-4	-30	-2	3	1	30	-21	-30	-1	2	2	30
Muscle - Skeletal	-4	-30	-2	3	2	30	-21	-30	-1	2	2	30
Nerve - Tibial	-4	-30	-2	3	2	30	-22	-30	-2	2	2	30
Pancreas	-4	-30	-2	3	2	30	-21	-30	-2	4	2	30
Pituitary	-4	-30	-2	3	2	30	-21	-30	-2	2	2	30
Minor Salivary Gland	-4	-30	-2	4	2	30	-21	-30	-2	4	2	30
Cells - Cultured fibroblasts	-4	-30	-2	3	2	30	-21	-30	-2	2	2	30
Skin - Not Sun Exposed (Suprapubic)	-4	-30	-2	3	2	30	-21	-30	-2	2	2	30
Skin - Sun Exposed (Lower leg)	-4	-30	-1	3	2	30	-22	-30	-2	2	2	30
Small Intestine - Terminal Ileum	-4	-30	-2	3	2	30	-21	-30	-2	4	2	30
Spleen	-4	-30	-2	3	2	30	-21	-30	-2	4	2	30
Stomach	-4	-30	-2	3	2	30	-21	-30	-2	2	2	30
Thyroid	-4	-30	-2	3	1	30	-21	-30	-2	2	2	30

## Sheet: Table 3
test	H1	V	pvalue	effsize	tissue
PC_MSRD_vs_MSRA	Introns from PC transcripts are less miss-spliced at the donor than at the acceptor	2.88676e+07	4.97472e-16	0.0763789	Adipose - Subcutaneous
NPC_MSRD_vs_MSRA	Introns from Non-PC transcripts are less miss-spliced at the donor than at the acceptor	3.67237e+07	2.55822e-26	0.0799639	Adipose - Subcutaneous
MSRD_PC_vs_NPC	Introns from Non-PC transcripts are more mis-spliced at the donor than introns from PC transcripts	2.42256e+07	9.93706e-94	0.115697	Adipose - Subcutaneous
MSRA_PC_vs_NPC	Introns from Non-PC transcripts are more mis-spliced at the acceptor than introns from PC transcripts	2.69146e+07	2.44076e-137	0.133509	Adipose - Subcutaneous
PC_MSRD_vs_MSRA	Introns from PC transcripts are less miss-spliced at the donor than at the acceptor	2.68584e+07	1.51865e-20	0.0790541	Adipose - Visceral (Omentum)
NPC_MSRD_vs_MSRA	Introns from Non-PC transcripts are less miss-spliced at the donor than at the acceptor	35513488	2.1907e-24	0.0753497	Adipose - Visceral (Omentum)
MSRD_PC_vs_NPC	Introns from Non-PC transcripts are more mis-spliced at the donor than introns from PC transcripts	2.30804e+07	1.689e-100	0.123195	Adipose - Visceral (Omentum)
MSRA_PC_vs_NPC	Introns from Non-PC transcripts are more mis-spliced at the acceptor than introns from PC transcripts	2.61242e+07	7.66849e-130	0.129109	Adipose - Visceral (Omentum)
PC_MSRD_vs_MSRA	Introns from PC transcripts are less miss-spliced at the donor than at the acceptor	12520361	2.74205e-10	0.0634641	Adrenal Gland
NPC_MSRD_vs_MSRA	Introns from Non-PC transcripts are less miss-spliced at the donor than at the acceptor	2.25132e+07	1.17324e-20	0.0749751	Adrenal Gland
MSRD_PC_vs_NPC	Introns from Non-PC transcripts are more mis-spliced at the donor than introns from PC transcripts	11641675	4.94692e-145	0.157122	Adrenal Gland
MSRA_PC_vs_NPC	Introns from Non-PC transcripts are more mis-spliced at the acceptor than introns from PC transcripts	1.35326e+07	4.30761e-193	0.17258	Adrenal Gland
PC_MSRD_vs_MSRA	Introns from PC transcripts are less miss-spliced at the donor than at the acceptor	1.03847e+07	1.6801e-07	0.0570059	Cells - EBV-transformed lymphocytes
NPC_MSRD_vs_MSRA	Introns from Non-PC transcripts are less miss-spliced at the donor than at the acceptor	24717675	1.3567e-19	0.0670079	Cells - EBV-transformed lymphocytes
MSRD_PC_vs_NPC	Introns from Non-PC transcripts are more mis-spliced at the donor than introns from PC transcripts	10609552	1.18645e-275	0.21043	Cells - EBV-transformed lymphocytes
MSRA_PC_vs_NPC	Introns from Non-PC transcripts are more mis-spliced at the acceptor than introns from PC transcripts	1.16016e+07	0	0.237124	Cells - EBV-transformed lymphocytes
PC_MSRD_vs_MSRA	Introns from PC transcripts are less miss-spliced at the donor than at the acceptor	13310397	6.07599e-31	0.0917332	Whole Blood
NPC_MSRD_vs_MSRA	Introns from Non-PC transcripts are less miss-spliced at the donor than at the acceptor	2.5911e+07	1.52781e-22	0.0746931	Whole Blood
MSRD_PC_vs_NPC	Introns from Non-PC transcripts are more mis-spliced at the donor than introns from PC transcripts	1.20719e+07	4.6378e-253	0.180036	Whole Blood
MSRA_PC_vs_NPC	Introns from Non-PC transcripts are more mis-spliced at the acceptor than introns from PC transcripts	1.4136e+07	1.47034e-288	0.188764	Whole Blood
PC_MSRD_vs_MSRA	Introns from PC transcripts are less miss-spliced at the donor than at the acceptor	19206191	1.2053e-20	0.082153	Artery - Aorta
NPC_MSRD_vs_MSRA	Introns from Non-PC transcripts are less miss-spliced at the donor than at the acceptor	2.8785e+07	1.65565e-27	0.0830436	Artery - Aorta
MSRD_PC_vs_NPC	Introns from Non-PC transcripts are more mis-spliced at the donor than introns from PC transcripts	1.72474e+07	2.52051e-119	0.129664	Artery - Aorta
MSRA_PC_vs_NPC	Introns from Non-PC transcripts are more mis-spliced at the acceptor than introns from PC transcripts	1.9581e+07	3.8042e-158	0.141422	Artery - Aorta
PC_MSRD_vs_MSRA	Introns from PC transcripts are less miss-spliced at the donor than at the acceptor	14825770	8.55438e-09	0.0568819	Artery - Coronary
NPC_MSRD_vs_MSRA	Introns from Non-PC transcripts are less miss-spliced at the donor than at the acceptor	2.37627e+07	8.36016e-25	0.0759152	Artery - Coronary
MSRD_PC_vs_NPC	Introns from Non-PC transcripts are more mis-spliced at the donor than introns from PC transcripts	1.36879e+07	4.86499e-104	0.126062	Artery - Coronary
MSRA_PC_vs_NPC	Introns from Non-PC transcripts are more mis-spliced at the acceptor than introns from PC transcripts	1.51725e+07	5.48439e-157	0.15223	Artery - Coronary
PC_MSRD_vs_MSRA	Introns from PC transcripts are less miss-spliced at the donor than at the acceptor	2.36699e+07	5.84061e-21	0.0816168	Artery - Tibial
NPC_MSRD_vs_MSRA	Introns from Non-PC transcripts are less miss-spliced at the donor than at the acceptor	32424557	5.35627e-25	0.0816185	Artery - Tibial
MSRD_PC_vs_NPC	Introns from Non-PC transcripts are more mis-spliced at the donor than introns from PC transcripts	20229720	7.47051e-112	0.125945	Artery - Tibial
MSRA_PC_vs_NPC	Introns from Non-PC transcripts are more mis-spliced at the acceptor than introns from PC transcripts	23655779	5.86917e-130	0.12834	Artery - Tibial
PC_MSRD_vs_MSRA	Introns from PC transcripts are less miss-spliced at the donor than at the acceptor	11205847	1.59944e-06	0.0484654	Brain - Amygdala
NPC_MSRD_vs_MSRA	Introns from Non-PC transcripts are less miss-spliced at the donor than at the acceptor	20179895	3.97909e-15	0.063105	Brain - Amygdala
MSRD_PC_vs_NPC	Introns from Non-PC transcripts are more mis-spliced at the donor than introns from PC transcripts	10350794	8.24584e-103	0.133505	Brain - Amygdala
MSRA_PC_vs_NPC	Introns from Non-PC transcripts are more mis-spliced at the acceptor than introns from PC transcripts	1.20069e+07	2.23881e-140	0.151982	Brain - Amygdala
PC_MSRD_vs_MSRA	Introns from PC transcripts are less miss-spliced at the donor than at the acceptor	1.23415e+07	4.32783e-07	0.0540532	Brain - Anterior cingulate cortex (BA24)
NPC_MSRD_vs_MSRA	Introns from Non-PC transcripts are less miss-spliced at the donor than at the acceptor	23624773	1.1597e-16	0.0645808	Brain - Anterior cingulate cortex (BA24)
MSRD_PC_vs_NPC	Introns from Non-PC transcripts are more mis-spliced at the donor than introns from PC transcripts	11727517	2.44852e-128	0.151105	Brain - Anterior cingulate cortex (BA24)
MSRA_PC_vs_NPC	Introns from Non-PC transcripts are more mis-spliced at the acceptor than introns from PC transcripts	1.34985e+07	8.87844e-178	0.169524	Brain - Anterior cingulate cortex (BA24)
PC_MSRD_vs_MSRA	Introns from PC transcripts are less miss-spliced at the donor than at the acceptor	1.69e+07	4.68217e-11	0.0699691	Brain - Caudate (basal ganglia)
NPC_MSRD_vs_MSRA	Introns from Non-PC transcripts are less miss-spliced at the donor than at the acceptor	29333857	2.13597e-19	0.0717667	Brain - Caudate (basal ganglia)
MSRD_PC_vs_NPC	Introns from Non-PC transcripts are more mis-spliced at the donor than introns from PC transcripts	1.55094e+07	1.85984e-145	0.152545	Brain - Caudate (basal ganglia)
MSRA_PC_vs_NPC	Introns from Non-PC transcripts are more mis-spliced at the acceptor than introns from PC transcripts	18215790	1.06574e-188	0.167231	Brain - Caudate (basal ganglia)
PC_MSRD_vs_MSRA	Introns from PC transcripts are less miss-spliced at the donor than at the acceptor	13954412	4.43905e-17	0.093642	Brain - Cerebellar Hemisphere
NPC_MSRD_vs_MSRA	Introns from Non-PC transcripts are less miss-spliced at the donor than at the acceptor	28667664	6.73248e-32	0.0918988	Brain - Cerebellar Hemisphere
MSRD_PC_vs_NPC	Introns from Non-PC transcripts are more mis-spliced at the donor than introns from PC transcripts	1.38997e+07	1.28383e-203	0.183712	Brain - Cerebellar Hemisphere
MSRA_PC_vs_NPC	Introns from Non-PC transcripts are more mis-spliced at the acceptor than introns from PC transcripts	1.59882e+07	2.08824e-300	0.210364	Brain - Cerebellar Hemisphere
PC_MSRD_vs_MSRA	Introns from PC transcripts are less miss-spliced at the donor than at the acceptor	15682410	4.24784e-07	0.0636924	Brain - Cerebellum
NPC_MSRD_vs_MSRA	Introns from Non-PC transcripts are less miss-spliced at the donor than at the acceptor	2.94007e+07	3.19565e-24	0.0818884	Brain - Cerebellum
MSRD_PC_vs_NPC	Introns from Non-PC transcripts are more mis-spliced at the donor than introns from PC transcripts	1.49271e+07	3.53268e-180	0.169093	Brain - Cerebellum
MSRA_PC_vs_NPC	Introns from Non-PC transcripts are more mis-spliced at the acceptor than introns from PC transcripts	16615778	2.99897e-265	0.194083	Brain - Cerebellum
PC_MSRD_vs_MSRA	Introns from PC transcripts are less miss-spliced at the donor than at the acceptor	1.77683e+07	6.84231e-07	0.0588663	Brain - Cortex
NPC_MSRD_vs_MSRA	Introns from Non-PC transcripts are less miss-spliced at the donor than at the acceptor	2.91752e+07	3.24326e-17	0.0665506	Brain - Cortex
MSRD_PC_vs_NPC	Introns from Non-PC transcripts are more mis-spliced at the donor than introns from PC transcripts	16030250	4.52924e-115	0.132243	Brain - Cortex
MSRA_PC_vs_NPC	Introns from Non-PC transcripts are more mis-spliced at the acceptor than introns from PC transcripts	1.85444e+07	5.98011e-154	0.147209	Brain - Cortex
PC_MSRD_vs_MSRA	Introns from PC transcripts are less miss-spliced at the donor than at the acceptor	1.46155e+07	5.68593e-09	0.0622	Brain - Frontal Cortex (BA9)
NPC_MSRD_vs_MSRA	Introns from Non-PC transcripts are less miss-spliced at the donor than at the acceptor	26477027	2.08261e-20	0.07188	Brain - Frontal Cortex (BA9)
MSRD_PC_vs_NPC	Introns from Non-PC transcripts are more mis-spliced at the donor than introns from PC transcripts	1.3622e+07	7.68029e-139	0.153312	Brain - Frontal Cortex (BA9)
MSRA_PC_vs_NPC	Introns from Non-PC transcripts are more mis-spliced at the acceptor than introns from PC transcripts	1.59122e+07	5.44619e-193	0.170924	Brain - Frontal Cortex (BA9)
PC_MSRD_vs_MSRA	Introns from PC transcripts are less miss-spliced at the donor than at the acceptor	12223845	3.76639e-11	0.0654624	Brain - Hippocampus
NPC_MSRD_vs_MSRA	Introns from Non-PC transcripts are less miss-spliced at the donor than at the acceptor	2.27573e+07	4.90217e-20	0.0720254	Brain - Hippocampus
MSRD_PC_vs_NPC	Introns from Non-PC transcripts are more mis-spliced at the donor than introns from PC transcripts	11689368	3.96976e-114	0.140394	Brain - Hippocampus
MSRA_PC_vs_NPC	Introns from Non-PC transcripts are more mis-spliced at the acceptor than introns from PC transcripts	13656241	3.11148e-162	0.165038	Brain - Hippocampus
PC_MSRD_vs_MSRA	Introns from PC transcripts are less miss-spliced at the donor than at the acceptor	16224425	3.26218e-06	0.0503331	Brain - Hypothalamus
NPC_MSRD_vs_MSRA	Introns from Non-PC transcripts are less miss-spliced at the donor than at the acceptor	26692902	8.26215e-16	0.0644426	Brain - Hypothalamus
MSRD_PC_vs_NPC	Introns from Non-PC transcripts are more mis-spliced at the donor than introns from PC transcripts	14544855	9.92515e-112	0.135825	Brain - Hypothalamus
MSRA_PC_vs_NPC	Introns from Non-PC transcripts are more mis-spliced at the acceptor than introns from PC transcripts	16689470	2.69268e-153	0.158822	Brain - Hypothalamus
PC_MSRD_vs_MSRA	Introns from PC transcripts are less miss-spliced at the donor than at the acceptor	19518223	2.0631e-10	0.0701094	Brain - Nucleus accumbens (basal ganglia)
NPC_MSRD_vs_MSRA	Introns from Non-PC transcripts are less miss-spliced at the donor than at the acceptor	32394229	5.75127e-19	0.0696284	Brain - Nucleus accumbens (basal ganglia)
MSRD_PC_vs_NPC	Introns from Non-PC transcripts are more mis-spliced at the donor than introns from PC transcripts	17583702	1.65473e-139	0.154698	Brain - Nucleus accumbens (basal ganglia)
MSRA_PC_vs_NPC	Introns from Non-PC transcripts are more mis-spliced at the acceptor than introns from PC transcripts	20254609	1.57566e-195	0.170577	Brain - Nucleus accumbens (basal ganglia)
PC_MSRD_vs_MSRA	Introns from PC transcripts are less miss-spliced at the donor than at the acceptor	13147033	1.24816e-08	0.0609282	Brain - Putamen (basal ganglia)
NPC_MSRD_vs_MSRA	Introns from Non-PC transcripts are less miss-spliced at the donor than at the acceptor	2.60872e+07	1.20609e-18	0.072902	Brain - Putamen (basal ganglia)
MSRD_PC_vs_NPC	Introns from Non-PC transcripts are more mis-spliced at the donor than introns from PC transcripts	1.19455e+07	9.71518e-174	0.166438	Brain - Putamen (basal ganglia)
MSRA_PC_vs_NPC	Introns from Non-PC transcripts are more mis-spliced at the acceptor than introns from PC transcripts	1.41027e+07	2.42334e-238	0.194294	Brain - Putamen (basal ganglia)
PC_MSRD_vs_MSRA	Introns from PC transcripts are less miss-spliced at the donor than at the acceptor	10225085	1.26874e-07	0.0606904	Brain - Spinal cord (cervical c-1)
NPC_MSRD_vs_MSRA	Introns from Non-PC transcripts are less miss-spliced at the donor than at the acceptor	1.86825e+07	1.20644e-17	0.0700967	Brain - Spinal cord (cervical c-1)
MSRD_PC_vs_NPC	Introns from Non-PC transcripts are more mis-spliced at the donor than introns from PC transcripts	9.64139e+06	7.31576e-96	0.134004	Brain - Spinal cord (cervical c-1)
MSRA_PC_vs_NPC	Introns from Non-PC transcripts are more mis-spliced at the acceptor than introns from PC transcripts	1.14426e+07	7.21518e-140	0.154206	Brain - Spinal cord (cervical c-1)
PC_MSRD_vs_MSRA	Introns from PC transcripts are less miss-spliced at the donor than at the acceptor	7427174	3.93848e-11	0.0633424	Brain - Substantia nigra
NPC_MSRD_vs_MSRA	Introns from Non-PC transcripts are less miss-spliced at the donor than at the acceptor	17437445	7.82149e-15	0.062233	Brain - Substantia nigra
MSRD_PC_vs_NPC	Introns from Non-PC transcripts are more mis-spliced at the donor than introns from PC transcripts	7482972	4.3651e-154	0.171542	Brain - Substantia nigra
MSRA_PC_vs_NPC	Introns from Non-PC transcripts are more mis-spliced at the acceptor than introns from PC transcripts	9.25681e+06	5.34907e-173	0.175719	Brain - Substantia nigra
PC_MSRD_vs_MSRA	Introns from PC transcripts are less miss-spliced at the donor than at the acceptor	16878084	2.03329e-17	0.0769591	Colon - Sigmoid
NPC_MSRD_vs_MSRA	Introns from Non-PC transcripts are less miss-spliced at the donor than at the acceptor	2.43445e+07	8.58371e-25	0.0795336	Colon - Sigmoid
MSRD_PC_vs_NPC	Introns from Non-PC transcripts are more mis-spliced at the donor than introns from PC transcripts	1.50613e+07	2.79366e-88	0.116988	Colon - Sigmoid
MSRA_PC_vs_NPC	Introns from Non-PC transcripts are more mis-spliced at the acceptor than introns from PC transcripts	1.71393e+07	4.91976e-119	0.1278	Colon - Sigmoid
PC_MSRD_vs_MSRA	Introns from PC transcripts are less miss-spliced at the donor than at the acceptor	2.152e+07	1.10743e-13	0.0741264	Colon - Transverse
NPC_MSRD_vs_MSRA	Introns from Non-PC transcripts are less miss-spliced at the donor than at the acceptor	2.93096e+07	2.78378e-27	0.082319	Colon - Transverse
MSRD_PC_vs_NPC	Introns from Non-PC transcripts are more mis-spliced at the donor than introns from PC transcripts	18925134	1.63292e-86	0.117342	Colon - Transverse
MSRA_PC_vs_NPC	Introns from Non-PC transcripts are more mis-spliced at the acceptor than introns from PC transcripts	2.11148e+07	8.28012e-131	0.134721	Colon - Transverse
PC_MSRD_vs_MSRA	Introns from PC transcripts are less miss-spliced at the donor than at the acceptor	16092860	2.03131e-12	0.0680878	Esophagus - Gastroesophageal Junction
NPC_MSRD_vs_MSRA	Introns from Non-PC transcripts are less miss-spliced at the donor than at the acceptor	2.44279e+07	4.85979e-28	0.0854376	Esophagus - Gastroesophageal Junction
MSRD_PC_vs_NPC	Introns from Non-PC transcripts are more mis-spliced at the donor than introns from PC transcripts	1.45432e+07	5.20834e-102	0.123676	Esophagus - Gastroesophageal Junction
MSRA_PC_vs_NPC	Introns from Non-PC transcripts are more mis-spliced at the acceptor than introns from PC transcripts	16311773	3.01572e-155	0.147458	Esophagus - Gastroesophageal Junction
PC_MSRD_vs_MSRA	Introns from PC transcripts are less miss-spliced at the donor than at the acceptor	19612268	1.08998e-13	0.0765971	Esophagus - Mucosa
NPC_MSRD_vs_MSRA	Introns from Non-PC transcripts are less miss-spliced at the donor than at the acceptor	2.51182e+07	6.62891e-19	0.0702512	Esophagus - Mucosa
MSRD_PC_vs_NPC	Introns from Non-PC transcripts are more mis-spliced at the donor than introns from PC transcripts	1.69336e+07	5.47488e-59	0.090934	Esophagus - Mucosa
MSRA_PC_vs_NPC	Introns from Non-PC transcripts are more mis-spliced at the acceptor than introns from PC transcripts	1.86946e+07	2.41329e-93	0.106908	Esophagus - Mucosa
PC_MSRD_vs_MSRA	Introns from PC transcripts are less miss-spliced at the donor than at the acceptor	2.07511e+07	2.5659e-18	0.0782162	Esophagus - Muscularis
NPC_MSRD_vs_MSRA	Introns from Non-PC transcripts are less miss-spliced at the donor than at the acceptor	26715567	4.1467e-30	0.0859446	Esophagus - Muscularis
MSRD_PC_vs_NPC	Introns from Non-PC transcripts are more mis-spliced at the donor than introns from PC transcripts	17896763	8.3932e-74	0.102948	Esophagus - Muscularis
MSRA_PC_vs_NPC	Introns from Non-PC transcripts are more mis-spliced at the acceptor than introns from PC transcripts	1.96462e+07	2.33192e-117	0.121541	Esophagus - Muscularis
PC_MSRD_vs_MSRA	Introns from PC transcripts are less miss-spliced at the donor than at the acceptor	18847377	6.12858e-16	0.0747296	Heart - Atrial Appendage
NPC_MSRD_vs_MSRA	Introns from Non-PC transcripts are less miss-spliced at the donor than at the acceptor	26372864	6.67542e-20	0.0696364	Heart - Atrial Appendage
MSRD_PC_vs_NPC	Introns from Non-PC transcripts are more mis-spliced at the donor than introns from PC transcripts	1.61332e+07	1.76493e-89	0.116274	Heart - Atrial Appendage
MSRA_PC_vs_NPC	Introns from Non-PC transcripts are more mis-spliced at the acceptor than introns from PC transcripts	1.90128e+07	1.84858e-109	0.117262	Heart - Atrial Appendage
PC_MSRD_vs_MSRA	Introns from PC transcripts are less miss-spliced at the donor than at the acceptor	12146465	6.80662e-13	0.0697671	Heart - Left Ventricle
NPC_MSRD_vs_MSRA	Introns from Non-PC transcripts are less miss-spliced at the donor than at the acceptor	18794089	2.61741e-18	0.0672813	Heart - Left Ventricle
MSRD_PC_vs_NPC	Introns from Non-PC transcripts are more mis-spliced at the donor than introns from PC transcripts	10524654	2.41636e-96	0.11392	Heart - Left Ventricle
MSRA_PC_vs_NPC	Introns from Non-PC transcripts are more mis-spliced at the acceptor than introns from PC transcripts	1.1905e+07	2.21258e-132	0.13242	Heart - Left Ventricle
PC_MSRD_vs_MSRA	Introns from PC transcripts are less miss-spliced at the donor than at the acceptor	7.43568e+06	3.69694e-13	0.0679454	Liver
NPC_MSRD_vs_MSRA	Introns from Non-PC transcripts are less miss-spliced at the donor than at the acceptor	1.72371e+07	4.33746e-22	0.0752192	Liver
MSRD_PC_vs_NPC	Introns from Non-PC transcripts are more mis-spliced at the donor than introns from PC transcripts	7483157	7.29804e-194	0.176629	Liver
MSRA_PC_vs_NPC	Introns from Non-PC transcripts are more mis-spliced at the acceptor than introns from PC transcripts	8602022	8.50169e-261	0.196517	Liver
PC_MSRD_vs_MSRA	Introns from PC transcripts are less miss-spliced at the donor than at the acceptor	3.42133e+07	9.59736e-16	0.0720485	Lung
NPC_MSRD_vs_MSRA	Introns from Non-PC transcripts are less miss-spliced at the donor than at the acceptor	3.84681e+07	1.71224e-30	0.0855201	Lung
MSRD_PC_vs_NPC	Introns from Non-PC transcripts are more mis-spliced at the donor than introns from PC transcripts	2.85245e+07	8.63265e-58	0.0877545	Lung
MSRA_PC_vs_NPC	Introns from Non-PC transcripts are more mis-spliced at the acceptor than introns from PC transcripts	30383070	7.6217e-105	0.119664	Lung
PC_MSRD_vs_MSRA	Introns from PC transcripts are less miss-spliced at the donor than at the acceptor	2.24915e+07	2.73375e-14	0.0685418	Muscle - Skeletal
NPC_MSRD_vs_MSRA	Introns from Non-PC transcripts are less miss-spliced at the donor than at the acceptor	2.91817e+07	9.94127e-26	0.074843	Muscle - Skeletal
MSRD_PC_vs_NPC	Introns from Non-PC transcripts are more mis-spliced at the donor than introns from PC transcripts	1.85011e+07	6.3834e-103	0.109728	Muscle - Skeletal
MSRA_PC_vs_NPC	Introns from Non-PC transcripts are more mis-spliced at the acceptor than introns from PC transcripts	20052959	3.34457e-160	0.13722	Muscle - Skeletal
PC_MSRD_vs_MSRA	Introns from PC transcripts are less miss-spliced at the donor than at the acceptor	32422302	4.03173e-15	0.0759428	Nerve - Tibial
NPC_MSRD_vs_MSRA	Introns from Non-PC transcripts are less miss-spliced at the donor than at the acceptor	42701112	4.49122e-26	0.0812872	Nerve - Tibial
MSRD_PC_vs_NPC	Introns from Non-PC transcripts are more mis-spliced at the donor than introns from PC transcripts	2.76472e+07	5.01523e-112	0.121808	Nerve - Tibial
MSRA_PC_vs_NPC	Introns from Non-PC transcripts are more mis-spliced at the acceptor than introns from PC transcripts	30943751	6.76363e-151	0.133303	Nerve - Tibial
PC_MSRD_vs_MSRA	Introns from PC transcripts are less miss-spliced at the donor than at the acceptor	1.14781e+07	2.52292e-09	0.0591697	Pancreas
NPC_MSRD_vs_MSRA	Introns from Non-PC transcripts are less miss-spliced at the donor than at the acceptor	2.13119e+07	2.58804e-17	0.0689893	Pancreas
MSRD_PC_vs_NPC	Introns from Non-PC transcripts are more mis-spliced at the donor than introns from PC transcripts	1.01972e+07	7.02444e-156	0.147432	Pancreas
MSRA_PC_vs_NPC	Introns from Non-PC transcripts are more mis-spliced at the acceptor than introns from PC transcripts	1.15088e+07	1.23683e-214	0.174174	Pancreas
PC_MSRD_vs_MSRA	Introns from PC transcripts are less miss-spliced at the donor than at the acceptor	25834272	5.83934e-15	0.0744827	Pituitary
NPC_MSRD_vs_MSRA	Introns from Non-PC transcripts are less miss-spliced at the donor than at the acceptor	35340001	3.01679e-26	0.0805324	Pituitary
MSRD_PC_vs_NPC	Introns from Non-PC transcripts are more mis-spliced at the donor than introns from PC transcripts	2.35807e+07	1.80866e-82	0.109679	Pituitary
MSRA_PC_vs_NPC	Introns from Non-PC transcripts are more mis-spliced at the acceptor than introns from PC transcripts	2.55741e+07	3.09063e-129	0.130305	Pituitary
PC_MSRD_vs_MSRA	Introns from PC transcripts are less miss-spliced at the donor than at the acceptor	1.30209e+07	8.89823e-10	0.0640187	Minor Salivary Gland
NPC_MSRD_vs_MSRA	Introns from Non-PC transcripts are less miss-spliced at the donor than at the acceptor	19059059	8.32896e-24	0.0828308	Minor Salivary Gland
MSRD_PC_vs_NPC	Introns from Non-PC transcripts are more mis-spliced at the donor than introns from PC transcripts	1.21932e+07	5.5998e-58	0.0999229	Minor Salivary Gland
MSRA_PC_vs_NPC	Introns from Non-PC transcripts are more mis-spliced at the acceptor than introns from PC transcripts	13388912	3.07144e-97	0.123201	Minor Salivary Gland
PC_MSRD_vs_MSRA	Introns from PC transcripts are less miss-spliced at the donor than at the acceptor	1.71824e+07	8.67142e-14	0.0698402	Cells - Cultured fibroblasts
NPC_MSRD_vs_MSRA	Introns from Non-PC transcripts are less miss-spliced at the donor than at the acceptor	33203059	8.16398e-22	0.0741984	Cells - Cultured fibroblasts
MSRD_PC_vs_NPC	Introns from Non-PC transcripts are more mis-spliced at the donor than introns from PC transcripts	1.60679e+07	3.01919e-239	0.190325	Cells - Cultured fibroblasts
MSRA_PC_vs_NPC	Introns from Non-PC transcripts are more mis-spliced at the acceptor than introns from PC transcripts	18281165	6.99977e-293	0.20193	Cells - Cultured fibroblasts
PC_MSRD_vs_MSRA	Introns from PC transcripts are less miss-spliced at the donor than at the acceptor	28445784	1.84523e-11	0.0689171	Skin - Not Sun Exposed (Suprapubic)
NPC_MSRD_vs_MSRA	Introns from Non-PC transcripts are less miss-spliced at the donor than at the acceptor	31983202	2.94823e-23	0.0718421	Skin - Not Sun Exposed (Suprapubic)
MSRD_PC_vs_NPC	Introns from Non-PC transcripts are more mis-spliced at the donor than introns from PC transcripts	2.30498e+07	3.03073e-56	0.0873702	Skin - Not Sun Exposed (Suprapubic)
MSRA_PC_vs_NPC	Introns from Non-PC transcripts are more mis-spliced at the acceptor than introns from PC transcripts	2.46981e+07	2.37454e-99	0.10496	Skin - Not Sun Exposed (Suprapubic)
PC_MSRD_vs_MSRA	Introns from PC transcripts are less miss-spliced at the donor than at the acceptor	2.96665e+07	1.52432e-12	0.0705099	Skin - Sun Exposed (Lower leg)
NPC_MSRD_vs_MSRA	Introns from Non-PC transcripts are less miss-spliced at the donor than at the acceptor	33533960	3.49867e-17	0.0656474	Skin - Sun Exposed (Lower leg)
MSRD_PC_vs_NPC	Introns from Non-PC transcripts are more mis-spliced at the donor than introns from PC transcripts	2.32467e+07	2.67462e-64	0.0930165	Skin - Sun Exposed (Lower leg)
MSRA_PC_vs_NPC	Introns from Non-PC transcripts are more mis-spliced at the acceptor than introns from PC transcripts	25786362	5.97866e-85	0.0973565	Skin - Sun Exposed (Lower leg)
PC_MSRD_vs_MSRA	Introns from PC transcripts are less miss-spliced at the donor than at the acceptor	1.65732e+07	8.39919e-10	0.0624454	Small Intestine - Terminal Ileum
NPC_MSRD_vs_MSRA	Introns from Non-PC transcripts are less miss-spliced at the donor than at the acceptor	24983398	5.44745e-21	0.0723925	Small Intestine - Terminal Ileum
MSRD_PC_vs_NPC	Introns from Non-PC transcripts are more mis-spliced at the donor than introns from PC transcripts	1.53637e+07	8.91406e-86	0.119675	Small Intestine - Terminal Ileum
MSRA_PC_vs_NPC	Introns from Non-PC transcripts are more mis-spliced at the acceptor than introns from PC transcripts	1.72394e+07	2.45836e-128	0.138697	Small Intestine - Terminal Ileum
PC_MSRD_vs_MSRA	Introns from PC transcripts are less miss-spliced at the donor than at the acceptor	1.47408e+07	4.38704e-11	0.0663163	Spleen
NPC_MSRD_vs_MSRA	Introns from Non-PC transcripts are less miss-spliced at the donor than at the acceptor	29616829	3.43507e-23	0.0761852	Spleen
MSRD_PC_vs_NPC	Introns from Non-PC transcripts are more mis-spliced at the donor than introns from PC transcripts	1.4184e+07	5.2594e-201	0.176088	Spleen
MSRA_PC_vs_NPC	Introns from Non-PC transcripts are more mis-spliced at the acceptor than introns from PC transcripts	1.60276e+07	4.73928e-271	0.200088	Spleen
PC_MSRD_vs_MSRA	Introns from PC transcripts are less miss-spliced at the donor than at the acceptor	1.61456e+07	4.82908e-17	0.0812478	Stomach
NPC_MSRD_vs_MSRA	Introns from Non-PC transcripts are less miss-spliced at the donor than at the acceptor	2.20402e+07	5.92138e-27	0.0821735	Stomach
MSRD_PC_vs_NPC	Introns from Non-PC transcripts are more mis-spliced at the donor than introns from PC transcripts	1.38469e+07	1.50518e-71	0.10674	Stomach
MSRA_PC_vs_NPC	Introns from Non-PC transcripts are more mis-spliced at the acceptor than introns from PC transcripts	1.61376e+07	1.41021e-104	0.118876	Stomach
PC_MSRD_vs_MSRA	Introns from PC transcripts are less miss-spliced at the donor than at the acceptor	33470443	1.62345e-18	0.0824224	Thyroid
NPC_MSRD_vs_MSRA	Introns from Non-PC transcripts are less miss-spliced at the donor than at the acceptor	42765076	3.29575e-27	0.0832201	Thyroid
MSRD_PC_vs_NPC	Introns from Non-PC transcripts are more mis-spliced at the donor than introns from PC transcripts	28368323	6.30076e-107	0.119204	Thyroid
MSRA_PC_vs_NPC	Introns from Non-PC transcripts are more mis-spliced at the acceptor than introns from PC transcripts	31402819	5.20891e-148	0.132252	Thyroid

## Sheet: Table 4
Target gene	Category	Statistical test	Null Hypothesis (H0)	Alternative Hypothesis (H1)	p-value	p-value corrected	Size effect	Magnitude
AQR	Spliceosome	Wilcoxon Rank text: rstatix::wilcox_test(data, formula, paired = TRUE, correct = TRUE, alternative = "greater")	The observations MSR_D_case - MSR_D_control are symmetric about x = 0	The observations MSR_D_case - MSR_D_control are symmetric about x > 0	0	0	0.387563	moderate
EIF4A3	Exon_junction_complex	Wilcoxon Rank text: rstatix::wilcox_test(data, formula, paired = TRUE, correct = TRUE, alternative = "greater")	The observations MSR_D_case - MSR_D_control are symmetric about x = 1	The observations MSR_D_case - MSR_D_control are symmetric about x > 1	0	0	0.271348	small
MAGOH	Exon_junction_complex	Wilcoxon Rank text: rstatix::wilcox_test(data, formula, paired = TRUE, correct = TRUE, alternative = "greater")	The observations MSR_D_case - MSR_D_control are symmetric about x = 2	The observations MSR_D_case - MSR_D_control are symmetric about x > 2	0	0	0.22731	small
SF3A3	Spliceosome	Wilcoxon Rank text: rstatix::wilcox_test(data, formula, paired = TRUE, correct = TRUE, alternative = "greater")	The observations MSR_D_case - MSR_D_control are symmetric about x = 3	The observations MSR_D_case - MSR_D_control are symmetric about x > 3	0	0	0.194914	small
HNRNPC	Splicing_regulation	Wilcoxon Rank text: rstatix::wilcox_test(data, formula, paired = TRUE, correct = TRUE, alternative = "greater")	The observations MSR_D_case - MSR_D_control are symmetric about x = 4	The observations MSR_D_case - MSR_D_control are symmetric about x > 4	0	0	0.18283	small
PRPF8	Splicing_regulation	Wilcoxon Rank text: rstatix::wilcox_test(data, formula, paired = TRUE, correct = TRUE, alternative = "greater")	The observations MSR_D_case - MSR_D_control are symmetric about x = 5	The observations MSR_D_case - MSR_D_control are symmetric about x > 5	0	0	0.171798	small
EFTUD2	Splicing_regulation	Wilcoxon Rank text: rstatix::wilcox_test(data, formula, paired = TRUE, correct = TRUE, alternative = "greater")	The observations MSR_D_case - MSR_D_control are symmetric about x = 6	The observations MSR_D_case - MSR_D_control are symmetric about x > 6	0	0	0.167495	small
U2AF1	Splicing_regulation	Wilcoxon Rank text: rstatix::wilcox_test(data, formula, paired = TRUE, correct = TRUE, alternative = "greater")	The observations MSR_D_case - MSR_D_control are symmetric about x = 7	The observations MSR_D_case - MSR_D_control are symmetric about x > 7	0	0	0.120753	small
RBM22	Splicing_regulation	Wilcoxon Rank text: rstatix::wilcox_test(data, formula, paired = TRUE, correct = TRUE, alternative = "greater")	The observations MSR_D_case - MSR_D_control are symmetric about x = 8	The observations MSR_D_case - MSR_D_control are symmetric about x > 8	6.6106e-250	3.7019e-248	0.116149	small
SNRNP200	Spliceosome	Wilcoxon Rank text: rstatix::wilcox_test(data, formula, paired = TRUE, correct = TRUE, alternative = "greater")	The observations MSR_D_case - MSR_D_control are symmetric about x = 9	The observations MSR_D_case - MSR_D_control are symmetric about x > 9	4.0299e-206	2.2567e-204	0.113426	small
PUF60	Splicing_regulation	Wilcoxon Rank text: rstatix::wilcox_test(data, formula, paired = TRUE, correct = TRUE, alternative = "greater")	The observations MSR_D_case - MSR_D_control are symmetric about x = 10	The observations MSR_D_case - MSR_D_control are symmetric about x > 10	0	0	0.112361	small
PABPC1	NMD	Wilcoxon Rank text: rstatix::wilcox_test(data, formula, paired = TRUE, correct = TRUE, alternative = "greater")	The observations MSR_D_case - MSR_D_control are symmetric about x = 11	The observations MSR_D_case - MSR_D_control are symmetric about x > 11	8.4908e-249	4.7549e-247	0.111858	small
SF3B4	Spliceosome	Wilcoxon Rank text: rstatix::wilcox_test(data, formula, paired = TRUE, correct = TRUE, alternative = "greater")	The observations MSR_D_case - MSR_D_control are symmetric about x = 12	The observations MSR_D_case - MSR_D_control are symmetric about x > 12	1.4494e-228	8.1164e-227	0.106997	small
NCBP2	Splicing_regulation	Wilcoxon Rank text: rstatix::wilcox_test(data, formula, paired = TRUE, correct = TRUE, alternative = "greater")	The observations MSR_D_case - MSR_D_control are symmetric about x = 13	The observations MSR_D_case - MSR_D_control are symmetric about x > 13	1.0559e-222	5.9129e-221	0.101582	small
PCBP2	Splicing_regulation	Wilcoxon Rank text: rstatix::wilcox_test(data, formula, paired = TRUE, correct = TRUE, alternative = "greater")	The observations MSR_D_case - MSR_D_control are symmetric about x = 14	The observations MSR_D_case - MSR_D_control are symmetric about x > 14	2.212e-213	1.2387e-211	0.0996253	small
RAVER1	Splicing_regulation	Wilcoxon Rank text: rstatix::wilcox_test(data, formula, paired = TRUE, correct = TRUE, alternative = "greater")	The observations MSR_D_case - MSR_D_control are symmetric about x = 15	The observations MSR_D_case - MSR_D_control are symmetric about x > 15	3.5057e-226	1.9632e-224	0.0963004	small
U2AF2	Splicing_regulation	Wilcoxon Rank text: rstatix::wilcox_test(data, formula, paired = TRUE, correct = TRUE, alternative = "greater")	The observations MSR_D_case - MSR_D_control are symmetric about x = 16	The observations MSR_D_case - MSR_D_control are symmetric about x > 16	9.5496e-191	5.3478e-189	0.0957248	small
SRSF1	Splicing_regulation	Wilcoxon Rank text: rstatix::wilcox_test(data, formula, paired = TRUE, correct = TRUE, alternative = "greater")	The observations MSR_D_case - MSR_D_control are symmetric about x = 17	The observations MSR_D_case - MSR_D_control are symmetric about x > 17	1.0051e-182	5.6284e-181	0.0936198	small
KHSRP	Splicing_regulation	Wilcoxon Rank text: rstatix::wilcox_test(data, formula, paired = TRUE, correct = TRUE, alternative = "greater")	The observations MSR_D_case - MSR_D_control are symmetric about x = 18	The observations MSR_D_case - MSR_D_control are symmetric about x > 18	5.2292e-157	2.9283e-155	0.0854204	small
FUBP1	Splicing_regulation	Wilcoxon Rank text: rstatix::wilcox_test(data, formula, paired = TRUE, correct = TRUE, alternative = "greater")	The observations MSR_D_case - MSR_D_control are symmetric about x = 19	The observations MSR_D_case - MSR_D_control are symmetric about x > 19	1.0042e-147	5.6235e-146	0.0843186	small
MATR3	Splicing_regulation	Wilcoxon Rank text: rstatix::wilcox_test(data, formula, paired = TRUE, correct = TRUE, alternative = "greater")	The observations MSR_D_case - MSR_D_control are symmetric about x = 20	The observations MSR_D_case - MSR_D_control are symmetric about x > 20	1.5207e-141	8.5161e-140	0.082307	small
PTBP1	Splicing_regulation	Wilcoxon Rank text: rstatix::wilcox_test(data, formula, paired = TRUE, correct = TRUE, alternative = "greater")	The observations MSR_D_case - MSR_D_control are symmetric about x = 21	The observations MSR_D_case - MSR_D_control are symmetric about x > 21	2.9883e-121	1.6734e-119	0.0804249	small
TARDBP	Splicing_regulation	Wilcoxon Rank text: rstatix::wilcox_test(data, formula, paired = TRUE, correct = TRUE, alternative = "greater")	The observations MSR_D_case - MSR_D_control are symmetric about x = 22	The observations MSR_D_case - MSR_D_control are symmetric about x > 22	1.9582e-145	1.0966e-143	0.0751719	small
RPS19	NMD	Wilcoxon Rank text: rstatix::wilcox_test(data, formula, paired = TRUE, correct = TRUE, alternative = "greater")	The observations MSR_D_case - MSR_D_control are symmetric about x = 23	The observations MSR_D_case - MSR_D_control are symmetric about x > 23	5.16209e-85	2.89077e-83	0.0730261	small
GPKOW	Splicing_regulation	Wilcoxon Rank text: rstatix::wilcox_test(data, formula, paired = TRUE, correct = TRUE, alternative = "greater")	The observations MSR_D_case - MSR_D_control are symmetric about x = 24	The observations MSR_D_case - MSR_D_control are symmetric about x > 24	1.8094e-138	1.0132e-136	0.0726371	small
GEMIN5	Splicing_regulation	Wilcoxon Rank text: rstatix::wilcox_test(data, formula, paired = TRUE, correct = TRUE, alternative = "greater")	The observations MSR_D_case - MSR_D_control are symmetric about x = 25	The observations MSR_D_case - MSR_D_control are symmetric about x > 25	2.32251e-95	1.30061e-93	0.0656319	small
QKI	Splicing_regulation	Wilcoxon Rank text: rstatix::wilcox_test(data, formula, paired = TRUE, correct = TRUE, alternative = "greater")	The observations MSR_D_case - MSR_D_control are symmetric about x = 26	The observations MSR_D_case - MSR_D_control are symmetric about x > 26	3.24914e-92	1.81952e-90	0.0618384	small
CELF1	Splicing_regulation	Wilcoxon Rank text: rstatix::wilcox_test(data, formula, paired = TRUE, correct = TRUE, alternative = "greater")	The observations MSR_D_case - MSR_D_control are symmetric about x = 27	The observations MSR_D_case - MSR_D_control are symmetric about x > 27	6.60668e-87	3.69974e-85	0.0610651	small
PRPF4	Spliceosome	Wilcoxon Rank text: rstatix::wilcox_test(data, formula, paired = TRUE, correct = TRUE, alternative = "greater")	The observations MSR_D_case - MSR_D_control are symmetric about x = 28	The observations MSR_D_case - MSR_D_control are symmetric about x > 28	3.30683e-61	1.85182e-59	0.0569871	small
NONO	Splicing_regulation	Wilcoxon Rank text: rstatix::wilcox_test(data, formula, paired = TRUE, correct = TRUE, alternative = "greater")	The observations MSR_D_case - MSR_D_control are symmetric about x = 29	The observations MSR_D_case - MSR_D_control are symmetric about x > 29	2.01845e-52	1.13033e-50	0.0535626	small
SUGP2	Splicing_regulation	Wilcoxon Rank text: rstatix::wilcox_test(data, formula, paired = TRUE, correct = TRUE, alternative = "greater")	The observations MSR_D_case - MSR_D_control are symmetric about x = 30	The observations MSR_D_case - MSR_D_control are symmetric about x > 30	4.04995e-53	2.26797e-51	0.0530127	small
HNRNPU	Splicing_regulation	Wilcoxon Rank text: rstatix::wilcox_test(data, formula, paired = TRUE, correct = TRUE, alternative = "greater")	The observations MSR_D_case - MSR_D_control are symmetric about x = 31	The observations MSR_D_case - MSR_D_control are symmetric about x > 31	2.79599e-61	1.56575e-59	0.0484434	small
PCBP1	Splicing_regulation	Wilcoxon Rank text: rstatix::wilcox_test(data, formula, paired = TRUE, correct = TRUE, alternative = "greater")	The observations MSR_D_case - MSR_D_control are symmetric about x = 32	The observations MSR_D_case - MSR_D_control are symmetric about x > 32	2.8126e-39	1.57506e-37	0.046393	small
KHDRBS1	Splicing_regulation	Wilcoxon Rank text: rstatix::wilcox_test(data, formula, paired = TRUE, correct = TRUE, alternative = "greater")	The observations MSR_D_case - MSR_D_control are symmetric about x = 33	The observations MSR_D_case - MSR_D_control are symmetric about x > 33	1.05501e-52	5.90808e-51	0.0450242	small
PSIP1	Splicing_regulation	Wilcoxon Rank text: rstatix::wilcox_test(data, formula, paired = TRUE, correct = TRUE, alternative = "greater")	The observations MSR_D_case - MSR_D_control are symmetric about x = 34	The observations MSR_D_case - MSR_D_control are symmetric about x > 34	2.56563e-42	1.43675e-40	0.0397577	small
TIAL1	Splicing_regulation	Wilcoxon Rank text: rstatix::wilcox_test(data, formula, paired = TRUE, correct = TRUE, alternative = "greater")	The observations MSR_D_case - MSR_D_control are symmetric about x = 35	The observations MSR_D_case - MSR_D_control are symmetric about x > 35	1.014e-48	5.67843e-47	0.0386153	small
ADAR	Splicing_regulation	Wilcoxon Rank text: rstatix::wilcox_test(data, formula, paired = TRUE, correct = TRUE, alternative = "greater")	The observations MSR_D_case - MSR_D_control are symmetric about x = 36	The observations MSR_D_case - MSR_D_control are symmetric about x > 36	6.0566e-33	3.3917e-31	0.0361905	small
PRPF6	Splicing_regulation	Wilcoxon Rank text: rstatix::wilcox_test(data, formula, paired = TRUE, correct = TRUE, alternative = "greater")	The observations MSR_D_case - MSR_D_control are symmetric about x = 37	The observations MSR_D_case - MSR_D_control are symmetric about x > 37	2.57585e-26	1.44248e-24	0.0328083	small
RPS3A	NMD	Wilcoxon Rank text: rstatix::wilcox_test(data, formula, paired = TRUE, correct = TRUE, alternative = "greater")	The observations MSR_D_case - MSR_D_control are symmetric about x = 38	The observations MSR_D_case - MSR_D_control are symmetric about x > 38	6.97802e-17	3.90769e-15	0.0313891	small
SART3	Spliceosome	Wilcoxon Rank text: rstatix::wilcox_test(data, formula, paired = TRUE, correct = TRUE, alternative = "greater")	The observations MSR_D_case - MSR_D_control are symmetric about x = 39	The observations MSR_D_case - MSR_D_control are symmetric about x > 39	3.6508e-23	2.04445e-21	0.0307458	small
SRSF5	Splicing_regulation	Wilcoxon Rank text: rstatix::wilcox_test(data, formula, paired = TRUE, correct = TRUE, alternative = "greater")	The observations MSR_D_case - MSR_D_control are symmetric about x = 40	The observations MSR_D_case - MSR_D_control are symmetric about x > 40	3.77317e-29	2.11297e-27	0.0305348	small
SMN1	Splicing_regulation	Wilcoxon Rank text: rstatix::wilcox_test(data, formula, paired = TRUE, correct = TRUE, alternative = "greater")	The observations MSR_D_case - MSR_D_control are symmetric about x = 41	The observations MSR_D_case - MSR_D_control are symmetric about x > 41	1.91227e-14	1.07087e-12	0.0291181	small
EIF4G1	NMD	Wilcoxon Rank text: rstatix::wilcox_test(data, formula, paired = TRUE, correct = TRUE, alternative = "greater")	The observations MSR_D_case - MSR_D_control are symmetric about x = 42	The observations MSR_D_case - MSR_D_control are symmetric about x > 42	5.59218e-23	3.13162e-21	0.0276761	small
SF1	Splicing_regulation	Wilcoxon Rank text: rstatix::wilcox_test(data, formula, paired = TRUE, correct = TRUE, alternative = "greater")	The observations MSR_D_case - MSR_D_control are symmetric about x = 43	The observations MSR_D_case - MSR_D_control are symmetric about x > 43	1.37051e-08	7.67484e-07	0.0261411	small
RBM39	Splicing_regulation	Wilcoxon Rank text: rstatix::wilcox_test(data, formula, paired = TRUE, correct = TRUE, alternative = "greater")	The observations MSR_D_case - MSR_D_control are symmetric about x = 44	The observations MSR_D_case - MSR_D_control are symmetric about x > 44	2.41612e-08	1.35303e-06	0.0251341	small
RBM25	Splicing_regulation	Wilcoxon Rank text: rstatix::wilcox_test(data, formula, paired = TRUE, correct = TRUE, alternative = "greater")	The observations MSR_D_case - MSR_D_control are symmetric about x = 45	The observations MSR_D_case - MSR_D_control are symmetric about x > 45	2.38634e-19	1.33635e-17	0.0237276	small
PPIG	Splicing_regulation	Wilcoxon Rank text: rstatix::wilcox_test(data, formula, paired = TRUE, correct = TRUE, alternative = "greater")	The observations MSR_D_case - MSR_D_control are symmetric about x = 46	The observations MSR_D_case - MSR_D_control are symmetric about x > 46	2.92681e-09	1.63902e-07	0.0213815	small
ZRANB2	Splicing_regulation	Wilcoxon Rank text: rstatix::wilcox_test(data, formula, paired = TRUE, correct = TRUE, alternative = "greater")	The observations MSR_D_case - MSR_D_control are symmetric about x = 47	The observations MSR_D_case - MSR_D_control are symmetric about x > 47	5.73766e-10	3.21309e-08	0.020325	small
TRA2A	Splicing_regulation	Wilcoxon Rank text: rstatix::wilcox_test(data, formula, paired = TRUE, correct = TRUE, alternative = "greater")	The observations MSR_D_case - MSR_D_control are symmetric about x = 48	The observations MSR_D_case - MSR_D_control are symmetric about x > 48	2.46334e-08	1.37947e-06	0.0193262	small
RBM15	Splicing_regulation	Wilcoxon Rank text: rstatix::wilcox_test(data, formula, paired = TRUE, correct = TRUE, alternative = "greater")	The observations MSR_D_case - MSR_D_control are symmetric about x = 49	The observations MSR_D_case - MSR_D_control are symmetric about x > 49	7.13792e-12	3.99724e-10	0.0191967	small
RPS10	NMD	Wilcoxon Rank text: rstatix::wilcox_test(data, formula, paired = TRUE, correct = TRUE, alternative = "greater")	The observations MSR_D_case - MSR_D_control are symmetric about x = 50	The observations MSR_D_case - MSR_D_control are symmetric about x > 50	0.00523996	0.293438	0.00979793	small
SND1	Splicing_regulation	Wilcoxon Rank text: rstatix::wilcox_test(data, formula, paired = TRUE, correct = TRUE, alternative = "greater")	The observations MSR_D_case - MSR_D_control are symmetric about x = 51	The observations MSR_D_case - MSR_D_control are symmetric about x > 51	0.123234	1	0.00644851	small
DAZAP1	Splicing_regulation	Wilcoxon Rank text: rstatix::wilcox_test(data, formula, paired = TRUE, correct = TRUE, alternative = "greater")	The observations MSR_D_case - MSR_D_control are symmetric about x = 52	The observations MSR_D_case - MSR_D_control are symmetric about x > 52	0.00169021	0.0946519	0.00555402	small
EWSR1	Splicing_regulation	Wilcoxon Rank text: rstatix::wilcox_test(data, formula, paired = TRUE, correct = TRUE, alternative = "greater")	The observations MSR_D_case - MSR_D_control are symmetric about x = 53	The observations MSR_D_case - MSR_D_control are symmetric about x > 53	0.3753	1	0.00144858	small
BUD13	Splicing_regulation	Wilcoxon Rank text: rstatix::wilcox_test(data, formula, paired = TRUE, correct = TRUE, alternative = "greater")	The observations MSR_D_case - MSR_D_control are symmetric about x = 54	The observations MSR_D_case - MSR_D_control are symmetric about x > 54	0.605341	1	0.00133649	small
SMNDC1	Spliceosome	Wilcoxon Rank text: rstatix::wilcox_test(data, formula, paired = TRUE, correct = TRUE, alternative = "greater")	The observations MSR_D_case - MSR_D_control are symmetric about x = 55	The observations MSR_D_case - MSR_D_control are symmetric about x > 55	0.713083	1	0.000351526	small

## Sheet: Table 5
Target gene	Category	Statistical test	Null Hypothesis (H0)	Alternative Hypothesis (H1)	p-value	p-value corrected	Size effect	Magnitude
AQR	Spliceosome	Wilcoxon Rank text: rstatix::wilcox_test(data, formula, paired = TRUE, correct = TRUE, alternative = "greater")	The observations MSR_A_case - MSR_A_control are symmetric about x = 0	The observations MSR_A_case - MSR_A_control are symmetric about x > 0	0	0	0.63862	large
SF3A3	Spliceosome	Wilcoxon Rank text: rstatix::wilcox_test(data, formula, paired = TRUE, correct = TRUE, alternative = "greater")	The observations MSR_A_case - MSR_A_control are symmetric about x = 0	The observations MSR_A_case - MSR_A_control are symmetric about x > 0	0	0	0.303728	moderate
EIF4A3	Exon_junction_complex	Wilcoxon Rank text: rstatix::wilcox_test(data, formula, paired = TRUE, correct = TRUE, alternative = "greater")	The observations MSR_A_case - MSR_A_control are symmetric about x = 0	The observations MSR_A_case - MSR_A_control are symmetric about x > 0	0	0	0.274136	small
MAGOH	Exon_junction_complex	Wilcoxon Rank text: rstatix::wilcox_test(data, formula, paired = TRUE, correct = TRUE, alternative = "greater")	The observations MSR_A_case - MSR_A_control are symmetric about x = 0	The observations MSR_A_case - MSR_A_control are symmetric about x > 0	0	0	0.261364	small
SF3B4	Spliceosome	Wilcoxon Rank text: rstatix::wilcox_test(data, formula, paired = TRUE, correct = TRUE, alternative = "greater")	The observations MSR_A_case - MSR_A_control are symmetric about x = 0	The observations MSR_A_case - MSR_A_control are symmetric about x > 0	0	0	0.216823	small
HNRNPC	Splicing_regulation	Wilcoxon Rank text: rstatix::wilcox_test(data, formula, paired = TRUE, correct = TRUE, alternative = "greater")	The observations MSR_A_case - MSR_A_control are symmetric about x = 0	The observations MSR_A_case - MSR_A_control are symmetric about x > 0	0	0	0.203969	small
U2AF1	Splicing_regulation	Wilcoxon Rank text: rstatix::wilcox_test(data, formula, paired = TRUE, correct = TRUE, alternative = "greater")	The observations MSR_A_case - MSR_A_control are symmetric about x = 0	The observations MSR_A_case - MSR_A_control are symmetric about x > 0	0	0	0.200367	small
U2AF2	Splicing_regulation	Wilcoxon Rank text: rstatix::wilcox_test(data, formula, paired = TRUE, correct = TRUE, alternative = "greater")	The observations MSR_A_case - MSR_A_control are symmetric about x = 0	The observations MSR_A_case - MSR_A_control are symmetric about x > 0	0	0	0.19256	small
RBM22	Splicing_regulation	Wilcoxon Rank text: rstatix::wilcox_test(data, formula, paired = TRUE, correct = TRUE, alternative = "greater")	The observations MSR_A_case - MSR_A_control are symmetric about x = 0	The observations MSR_A_case - MSR_A_control are symmetric about x > 0	0	0	0.164191	small
PUF60	Splicing_regulation	Wilcoxon Rank text: rstatix::wilcox_test(data, formula, paired = TRUE, correct = TRUE, alternative = "greater")	The observations MSR_A_case - MSR_A_control are symmetric about x = 0	The observations MSR_A_case - MSR_A_control are symmetric about x > 0	0	0	0.152458	small
EFTUD2	Splicing_regulation	Wilcoxon Rank text: rstatix::wilcox_test(data, formula, paired = TRUE, correct = TRUE, alternative = "greater")	The observations MSR_A_case - MSR_A_control are symmetric about x = 0	The observations MSR_A_case - MSR_A_control are symmetric about x > 0	0	0	0.142275	small
PABPC1	NMD	Wilcoxon Rank text: rstatix::wilcox_test(data, formula, paired = TRUE, correct = TRUE, alternative = "greater")	The observations MSR_A_case - MSR_A_control are symmetric about x = 0	The observations MSR_A_case - MSR_A_control are symmetric about x > 0	0	0	0.138732	small
PRPF8	Splicing_regulation	Wilcoxon Rank text: rstatix::wilcox_test(data, formula, paired = TRUE, correct = TRUE, alternative = "greater")	The observations MSR_A_case - MSR_A_control are symmetric about x = 0	The observations MSR_A_case - MSR_A_control are symmetric about x > 0	0	0	0.128734	small
SNRNP200	Spliceosome	Wilcoxon Rank text: rstatix::wilcox_test(data, formula, paired = TRUE, correct = TRUE, alternative = "greater")	The observations MSR_A_case - MSR_A_control are symmetric about x = 0	The observations MSR_A_case - MSR_A_control are symmetric about x > 0	2.0033e-274	1.1219e-272	0.122874	small
FUBP1	Splicing_regulation	Wilcoxon Rank text: rstatix::wilcox_test(data, formula, paired = TRUE, correct = TRUE, alternative = "greater")	The observations MSR_A_case - MSR_A_control are symmetric about x = 0	The observations MSR_A_case - MSR_A_control are symmetric about x > 0	1.2981e-278	7.2692e-277	0.11783	small
NCBP2	Splicing_regulation	Wilcoxon Rank text: rstatix::wilcox_test(data, formula, paired = TRUE, correct = TRUE, alternative = "greater")	The observations MSR_A_case - MSR_A_control are symmetric about x = 0	The observations MSR_A_case - MSR_A_control are symmetric about x > 0	1.9726e-272	1.1046e-270	0.108217	small
RAVER1	Splicing_regulation	Wilcoxon Rank text: rstatix::wilcox_test(data, formula, paired = TRUE, correct = TRUE, alternative = "greater")	The observations MSR_A_case - MSR_A_control are symmetric about x = 0	The observations MSR_A_case - MSR_A_control are symmetric about x > 0	1.0282e-269	5.758e-268	0.105005	small
GEMIN5	Splicing_regulation	Wilcoxon Rank text: rstatix::wilcox_test(data, formula, paired = TRUE, correct = TRUE, alternative = "greater")	The observations MSR_A_case - MSR_A_control are symmetric about x = 0	The observations MSR_A_case - MSR_A_control are symmetric about x > 0	8.3279e-190	4.6636e-188	0.0959871	small
KHSRP	Splicing_regulation	Wilcoxon Rank text: rstatix::wilcox_test(data, formula, paired = TRUE, correct = TRUE, alternative = "greater")	The observations MSR_A_case - MSR_A_control are symmetric about x = 0	The observations MSR_A_case - MSR_A_control are symmetric about x > 0	1.2027e-196	6.7352e-195	0.0913112	small
MATR3	Splicing_regulation	Wilcoxon Rank text: rstatix::wilcox_test(data, formula, paired = TRUE, correct = TRUE, alternative = "greater")	The observations MSR_A_case - MSR_A_control are symmetric about x = 0	The observations MSR_A_case - MSR_A_control are symmetric about x > 0	1.6374e-193	9.1696e-192	0.0909894	small
SRSF1	Splicing_regulation	Wilcoxon Rank text: rstatix::wilcox_test(data, formula, paired = TRUE, correct = TRUE, alternative = "greater")	The observations MSR_A_case - MSR_A_control are symmetric about x = 0	The observations MSR_A_case - MSR_A_control are symmetric about x > 0	6.8616e-165	3.8425e-163	0.0851187	small
PTBP1	Splicing_regulation	Wilcoxon Rank text: rstatix::wilcox_test(data, formula, paired = TRUE, correct = TRUE, alternative = "greater")	The observations MSR_A_case - MSR_A_control are symmetric about x = 0	The observations MSR_A_case - MSR_A_control are symmetric about x > 0	1.1694e-156	6.5484e-155	0.0820023	small
GPKOW	Splicing_regulation	Wilcoxon Rank text: rstatix::wilcox_test(data, formula, paired = TRUE, correct = TRUE, alternative = "greater")	The observations MSR_A_case - MSR_A_control are symmetric about x = 0	The observations MSR_A_case - MSR_A_control are symmetric about x > 0	3.2861e-133	1.8402e-131	0.0802102	small
NONO	Splicing_regulation	Wilcoxon Rank text: rstatix::wilcox_test(data, formula, paired = TRUE, correct = TRUE, alternative = "greater")	The observations MSR_A_case - MSR_A_control are symmetric about x = 0	The observations MSR_A_case - MSR_A_control are symmetric about x > 0	6.5334e-100	3.65869e-98	0.0749887	small
CELF1	Splicing_regulation	Wilcoxon Rank text: rstatix::wilcox_test(data, formula, paired = TRUE, correct = TRUE, alternative = "greater")	The observations MSR_A_case - MSR_A_control are symmetric about x = 0	The observations MSR_A_case - MSR_A_control are symmetric about x > 0	2.2619e-108	1.2666e-106	0.0744249	small
QKI	Splicing_regulation	Wilcoxon Rank text: rstatix::wilcox_test(data, formula, paired = TRUE, correct = TRUE, alternative = "greater")	The observations MSR_A_case - MSR_A_control are symmetric about x = 0	The observations MSR_A_case - MSR_A_control are symmetric about x > 0	6.9307e-120	3.8812e-118	0.0700487	small
PRPF4	Spliceosome	Wilcoxon Rank text: rstatix::wilcox_test(data, formula, paired = TRUE, correct = TRUE, alternative = "greater")	The observations MSR_A_case - MSR_A_control are symmetric about x = 0	The observations MSR_A_case - MSR_A_control are symmetric about x > 0	9.43932e-58	5.28602e-56	0.0675963	small
RPS19	NMD	Wilcoxon Rank text: rstatix::wilcox_test(data, formula, paired = TRUE, correct = TRUE, alternative = "greater")	The observations MSR_A_case - MSR_A_control are symmetric about x = 0	The observations MSR_A_case - MSR_A_control are symmetric about x > 0	9.46412e-64	5.29991e-62	0.0634334	small
ADAR	Splicing_regulation	Wilcoxon Rank text: rstatix::wilcox_test(data, formula, paired = TRUE, correct = TRUE, alternative = "greater")	The observations MSR_A_case - MSR_A_control are symmetric about x = 0	The observations MSR_A_case - MSR_A_control are symmetric about x > 0	3.91464e-80	2.1922e-78	0.0628005	small
PCBP1	Splicing_regulation	Wilcoxon Rank text: rstatix::wilcox_test(data, formula, paired = TRUE, correct = TRUE, alternative = "greater")	The observations MSR_A_case - MSR_A_control are symmetric about x = 0	The observations MSR_A_case - MSR_A_control are symmetric about x > 0	1.68052e-82	9.41089e-81	0.0609281	small
SF1	Splicing_regulation	Wilcoxon Rank text: rstatix::wilcox_test(data, formula, paired = TRUE, correct = TRUE, alternative = "greater")	The observations MSR_A_case - MSR_A_control are symmetric about x = 0	The observations MSR_A_case - MSR_A_control are symmetric about x > 0	1.17734e-60	6.59309e-59	0.0574314	small
TARDBP	Splicing_regulation	Wilcoxon Rank text: rstatix::wilcox_test(data, formula, paired = TRUE, correct = TRUE, alternative = "greater")	The observations MSR_A_case - MSR_A_control are symmetric about x = 0	The observations MSR_A_case - MSR_A_control are symmetric about x > 0	1.96546e-92	1.10066e-90	0.0571684	small
PCBP2	Splicing_regulation	Wilcoxon Rank text: rstatix::wilcox_test(data, formula, paired = TRUE, correct = TRUE, alternative = "greater")	The observations MSR_A_case - MSR_A_control are symmetric about x = 0	The observations MSR_A_case - MSR_A_control are symmetric about x > 0	7.32672e-85	4.10296e-83	0.0571382	small
KHDRBS1	Splicing_regulation	Wilcoxon Rank text: rstatix::wilcox_test(data, formula, paired = TRUE, correct = TRUE, alternative = "greater")	The observations MSR_A_case - MSR_A_control are symmetric about x = 0	The observations MSR_A_case - MSR_A_control are symmetric about x > 0	5.94417e-64	3.32873e-62	0.0548091	small
RBM39	Splicing_regulation	Wilcoxon Rank text: rstatix::wilcox_test(data, formula, paired = TRUE, correct = TRUE, alternative = "greater")	The observations MSR_A_case - MSR_A_control are symmetric about x = 0	The observations MSR_A_case - MSR_A_control are symmetric about x > 0	3.93567e-51	2.20397e-49	0.0529528	small
SUGP2	Splicing_regulation	Wilcoxon Rank text: rstatix::wilcox_test(data, formula, paired = TRUE, correct = TRUE, alternative = "greater")	The observations MSR_A_case - MSR_A_control are symmetric about x = 0	The observations MSR_A_case - MSR_A_control are symmetric about x > 0	5.16704e-51	2.89354e-49	0.0511753	small
HNRNPU	Splicing_regulation	Wilcoxon Rank text: rstatix::wilcox_test(data, formula, paired = TRUE, correct = TRUE, alternative = "greater")	The observations MSR_A_case - MSR_A_control are symmetric about x = 0	The observations MSR_A_case - MSR_A_control are symmetric about x > 0	4.0663e-60	2.27713e-58	0.0472073	small
RBM25	Splicing_regulation	Wilcoxon Rank text: rstatix::wilcox_test(data, formula, paired = TRUE, correct = TRUE, alternative = "greater")	The observations MSR_A_case - MSR_A_control are symmetric about x = 0	The observations MSR_A_case - MSR_A_control are symmetric about x > 0	1.27705e-56	7.15148e-55	0.0451253	small
RBM15	Splicing_regulation	Wilcoxon Rank text: rstatix::wilcox_test(data, formula, paired = TRUE, correct = TRUE, alternative = "greater")	The observations MSR_A_case - MSR_A_control are symmetric about x = 0	The observations MSR_A_case - MSR_A_control are symmetric about x > 0	1.6379e-53	9.17223e-52	0.043994	small
PPIG	Splicing_regulation	Wilcoxon Rank text: rstatix::wilcox_test(data, formula, paired = TRUE, correct = TRUE, alternative = "greater")	The observations MSR_A_case - MSR_A_control are symmetric about x = 0	The observations MSR_A_case - MSR_A_control are symmetric about x > 0	2.28986e-33	1.28232e-31	0.0426794	small
SRSF5	Splicing_regulation	Wilcoxon Rank text: rstatix::wilcox_test(data, formula, paired = TRUE, correct = TRUE, alternative = "greater")	The observations MSR_A_case - MSR_A_control are symmetric about x = 0	The observations MSR_A_case - MSR_A_control are symmetric about x > 0	8.48785e-60	4.75319e-58	0.0407642	small
PSIP1	Splicing_regulation	Wilcoxon Rank text: rstatix::wilcox_test(data, formula, paired = TRUE, correct = TRUE, alternative = "greater")	The observations MSR_A_case - MSR_A_control are symmetric about x = 0	The observations MSR_A_case - MSR_A_control are symmetric about x > 0	1.13721e-41	6.3684e-40	0.0399964	small
SMN1	Splicing_regulation	Wilcoxon Rank text: rstatix::wilcox_test(data, formula, paired = TRUE, correct = TRUE, alternative = "greater")	The observations MSR_A_case - MSR_A_control are symmetric about x = 0	The observations MSR_A_case - MSR_A_control are symmetric about x > 0	4.2906e-26	2.40273e-24	0.0324803	small
TIAL1	Splicing_regulation	Wilcoxon Rank text: rstatix::wilcox_test(data, formula, paired = TRUE, correct = TRUE, alternative = "greater")	The observations MSR_A_case - MSR_A_control are symmetric about x = 0	The observations MSR_A_case - MSR_A_control are symmetric about x > 0	2.15156e-33	1.20487e-31	0.0304818	small
SART3	Spliceosome	Wilcoxon Rank text: rstatix::wilcox_test(data, formula, paired = TRUE, correct = TRUE, alternative = "greater")	The observations MSR_A_case - MSR_A_control are symmetric about x = 0	The observations MSR_A_case - MSR_A_control are symmetric about x > 0	7.50251e-17	4.20141e-15	0.0267414	small
TRA2A	Splicing_regulation	Wilcoxon Rank text: rstatix::wilcox_test(data, formula, paired = TRUE, correct = TRUE, alternative = "greater")	The observations MSR_A_case - MSR_A_control are symmetric about x = 0	The observations MSR_A_case - MSR_A_control are symmetric about x > 0	2.31532e-15	1.29658e-13	0.0241098	small
EIF4G1	NMD	Wilcoxon Rank text: rstatix::wilcox_test(data, formula, paired = TRUE, correct = TRUE, alternative = "greater")	The observations MSR_A_case - MSR_A_control are symmetric about x = 0	The observations MSR_A_case - MSR_A_control are symmetric about x > 0	7.05379e-18	3.95012e-16	0.0234011	small
RPS3A	NMD	Wilcoxon Rank text: rstatix::wilcox_test(data, formula, paired = TRUE, correct = TRUE, alternative = "greater")	The observations MSR_A_case - MSR_A_control are symmetric about x = 0	The observations MSR_A_case - MSR_A_control are symmetric about x > 0	5.79596e-07	3.24574e-05	0.0209928	small
BUD13	Splicing_regulation	Wilcoxon Rank text: rstatix::wilcox_test(data, formula, paired = TRUE, correct = TRUE, alternative = "greater")	The observations MSR_A_case - MSR_A_control are symmetric about x = 0	The observations MSR_A_case - MSR_A_control are symmetric about x > 0	0.000730754	0.0409222	0.017355	small
SMNDC1	Spliceosome	Wilcoxon Rank text: rstatix::wilcox_test(data, formula, paired = TRUE, correct = TRUE, alternative = "greater")	The observations MSR_A_case - MSR_A_control are symmetric about x = 0	The observations MSR_A_case - MSR_A_control are symmetric about x > 0	2.15919e-08	1.20914e-06	0.0155497	small
EWSR1	Splicing_regulation	Wilcoxon Rank text: rstatix::wilcox_test(data, formula, paired = TRUE, correct = TRUE, alternative = "greater")	The observations MSR_A_case - MSR_A_control are symmetric about x = 0	The observations MSR_A_case - MSR_A_control are symmetric about x > 0	3.22846e-06	0.000180794	0.0135433	small
RPS10	NMD	Wilcoxon Rank text: rstatix::wilcox_test(data, formula, paired = TRUE, correct = TRUE, alternative = "greater")	The observations MSR_A_case - MSR_A_control are symmetric about x = 0	The observations MSR_A_case - MSR_A_control are symmetric about x > 0	0.00623981	0.349429	0.00904169	small
PRPF6	Splicing_regulation	Wilcoxon Rank text: rstatix::wilcox_test(data, formula, paired = TRUE, correct = TRUE, alternative = "greater")	The observations MSR_A_case - MSR_A_control are symmetric about x = 0	The observations MSR_A_case - MSR_A_control are symmetric about x > 0	0.000382487	0.0214193	0.00812934	small
DAZAP1	Splicing_regulation	Wilcoxon Rank text: rstatix::wilcox_test(data, formula, paired = TRUE, correct = TRUE, alternative = "greater")	The observations MSR_A_case - MSR_A_control are symmetric about x = 0	The observations MSR_A_case - MSR_A_control are symmetric about x > 0	0.0231947	1	0.00427293	small
SND1	Splicing_regulation	Wilcoxon Rank text: rstatix::wilcox_test(data, formula, paired = TRUE, correct = TRUE, alternative = "greater")	The observations MSR_A_case - MSR_A_control are symmetric about x = 0	The observations MSR_A_case - MSR_A_control are symmetric about x > 0	0.59932	1	0.00329156	small
ZRANB2	Splicing_regulation	Wilcoxon Rank text: rstatix::wilcox_test(data, formula, paired = TRUE, correct = TRUE, alternative = "greater")	The observations MSR_A_case - MSR_A_control are symmetric about x = 0	The observations MSR_A_case - MSR_A_control are symmetric about x > 0	0.551045	1	0.00131598	small

## Sheet: Table 6
covariate	Estimate	pval	q	RBP ID	RBP name	Splicing.regulation	Spliceosome	Exon.Junction.Complex
gtex.smnabtcht	-230.58	9.97171e-73	1.90763e-71	ENSG00000108654	DDX5	1	0	0
gtex.smnabtcht	-159.183	6.24793e-108	4.85133e-106	ENSG00000104852	SNRNP70	0	1	0
gtex.smnabtcht	-144.239	2.48084e-72	4.61226e-71	ENSG00000161547	SRSF2	1	0	0
gtex.smnabtcht	-130.544	4.24107e-96	1.86607e-94	ENSG00000089280	FUS	1	0	0
gtex.smnabtcht	-90.2173	3.28797e-133	8.68024e-131	ENSG00000168066	SF1	1	1	0
gtex.smnabtcht	-76.5049	1.90836e-13	8.45315e-13	ENSG00000169564	PCBP1	1	0	0
gtex.smnabtcht	-73.423	1.49839e-39	1.17673e-38	ENSG00000135486	HNRNPA1	1	0	0
gtex.smnabtcht	-61.5745	5.11505e-59	6.88966e-58	ENSG00000116560	SFPQ	1	1	0
gtex.smnabtcht	-59.4144	2.55536e-60	3.55061e-59	ENSG00000153187	HNRNPU	1	0	0
gtex.smnabtcht	-57.8812	5.78729e-75	1.19363e-73	ENSG00000169045	HNRNPH1	1	0	0
gtex.smnabtcht	-57.5924	3.7588e-61	5.33507e-60	ENSG00000100941	PNN	1	0	1
gtex.smnabtcht	-54.3223	5.35033e-43	4.5272e-42	ENSG00000136450	SRSF1	1	0	0
gtex.smnabtcht	-48.8038	1.6091e-49	1.57334e-48	ENSG00000122566	HNRNPA2B1	1	0	0
gtex.smnabtcht	-44.7543	4.36428e-171	5.76084e-168	ENSG00000174231	PRPF8	1	1	0
gtex.smnabtcht	-44.4293	1.06087e-102	5.60138e-101	ENSG00000100650	SRSF5	1	0	0
gtex.smnabtcht	-41.038	1.01667e-133	3.35502e-131	ENSG00000064607	SUGP2	1	0	0
gtex.smnabtcht	-35.3525	1.69599e-80	4.07038e-79	ENSG00000088247	KHSRP	1	0	0
gtex.smnabtcht	-33.4684	6.85718e-71	1.17552e-69	ENSG00000163660	CCNL1	1	0	0
gtex.smnabtcht	-32.3354	1.4357e-122	2.70732e-120	ENSG00000003756	RBM5	1	1	0
(Intercept)	-30.0121	1.18175e-05	3.28403e-05	ENSG00000015479	MATR3	1	0	0
gtex.smnabtcht	-29.2873	1.68499e-85	4.94265e-84	ENSG00000182944	EWSR1	1	0	0
gtex.smnabtcht	-27.93	1.1744e-88	3.781e-87	ENSG00000104824	HNRNPL	1	0	0
gtex.smnabtcht	-27.8993	1.09001e-89	3.78634e-88	ENSG00000116754	SRSF11	1	0	0
gtex.smnabtcht	-27.7071	2.40723e-54	2.81198e-53	ENSG00000115875	SRSF7	1	0	0
gtex.smnabtcht	-27.6544	7.33878e-62	1.06453e-60	ENSG00000132485	ZRANB2	1	0	0
gtex.smnabtcht	-26.3311	5.60551e-163	2.46643e-160	ENSG00000158941	CCAR2	1	1	0
gtex.smnabtcht	-26.3187	1.58147e-74	3.16295e-73	ENSG00000197111	PCBP2	1	0	0
gtex.smnabtcht	-24.5063	1.93741e-105	1.34599e-103	ENSG00000115524	SF3B1	0	1	0
gtex.smnabtcht	-24.0108	8.74285e-75	1.77547e-73	ENSG00000111786	SRSF9	1	0	0
gtex.smnabtcht	-23.4155	1.62549e-119	2.68205e-117	ENSG00000239306	RBM14	1	0	0
gtex.smnabtcht	-23.0218	6.08915e-108	4.85133e-106	ENSG00000011243	AKAP8L	1	0	0
gtex.smnabtcht	-22.8229	3.67861e-109	3.23718e-107	ENSG00000063244	U2AF2	1	1	0
gtex.smnabtcht	-22.0685	1.44763e-130	3.18478e-128	ENSG00000011304	PTBP1	1	0	0
gtex.smnabtcht	-21.7039	3.82843e-42	3.19844e-41	ENSG00000120948	TARDBP	1	0	0
gtex.smnabtcht	-20.8422	6.08125e-14	2.75851e-13	ENSG00000165119	HNRNPK	1	0	0
gtex.smnabtcht	-18.4696	2.42582e-111	2.46314e-109	ENSG00000144028	SNRNP200	0	1	0
gtex.smnabtcht	-17.6019	5.45916e-72	9.87136e-71	ENSG00000131051	RBM39	1	1	0
gtex.smnabtcht	-16.9302	1.13475e-88	3.74467e-87	ENSG00000143368	SF3B4	0	1	0
gtex.smnabtcht	-16.5626	1.06452e-104	6.69125e-103	ENSG00000119707	RBM25	1	1	0
gtex.smnabtcht	-16.1989	2.46989e-61	3.54375e-60	ENSG00000151923	TIAL1	1	0	0
gtex.smnabtcht	-15.2717	1.83812e-93	7.58225e-92	ENSG00000259956	RBM15B	1	0	0
gtex.smnabtcht	-14.3528	3.68344e-58	4.814e-57	ENSG00000160710	ADAR	1	0	0
gtex.smnabtcht	-14.1914	4.55567e-41	3.66675e-40	ENSG00000188529	SRSF10	1	0	0
gtex.smnabtcht	-13.6248	5.19223e-78	1.18168e-76	ENSG00000173933	RBM4	1	0	0
gtex.smnabtcht	-13.3554	5.26503e-49	5.07288e-48	ENSG00000138668	HNRNPD	1	0	0
gtex.smnabtcht	-13.2138	4.17482e-91	1.53077e-89	ENSG00000071626	DAZAP1	1	0	0
gtex.smnabtcht	-11.3936	8.31907e-76	1.80019e-74	ENSG00000160633	SAFB	1	0	0
gtex.smnabtcht	-11.3848	4.32426e-93	1.67883e-91	ENSG00000162613	FUBP1	1	0	0
gtex.smnabtcht	-11.205	3.58833e-68	5.70673e-67	ENSG00000116001	TIA1	1	0	0
gtex.smnabtcht	-9.84507	7.61629e-49	7.23274e-48	ENSG00000099783	HNRNPM	1	0	0
gtex.smnabtcht	-8.76336	7.68625e-31	5.04769e-30	ENSG00000179950	PUF60	1	1	0
gtex.smnabtcht	-8.27789	9.54048e-108	6.99635e-106	ENSG00000100461	RBM23	1	0	0
gtex.smnabtcht	-8.12042	4.85619e-50	4.85619e-49	ENSG00000086589	RBM22	1	1	0
gtex.smnabtcht	-7.85281	2.00006e-31	1.32667e-30	ENSG00000164985	PSIP1	1	0	0
gtex.smnabtcht	-7.82824	9.99269e-72	1.78248e-70	ENSG00000101161	PRPF6	1	1	0
gtex.smnabtcht	-7.68831	1.07372e-06	3.19935e-06	ENSG00000112081	SRSF3	1	0	0
gtex.smtsd	-7.61958	1.15702e-10	4.38869e-10	ENSG00000108654	DDX5	1	0	0
gtex.smnabtcht	-7.35964	1.49429e-169	9.86233e-167	ENSG00000161847	RAVER1	1	0	0
gtex.smnabtcht	-7.32766	1.31293e-51	1.36462e-50	ENSG00000149187	CELF1	1	0	0
gtex.smtsd	-7.25587	4.86034e-28	2.98402e-27	ENSG00000104852	SNRNP70	0	1	0
gtex.dthhrdy	-6.59702	0.000595533	0.00138643	ENSG00000089280	FUS	1	0	0
gtex.sex	-6.45918	0.401786	0.495199	ENSG00000169564	PCBP1	1	0	0
gtex.smtsd	-6.45087	7.45584e-29	4.70895e-28	ENSG00000089280	FUS	1	0	0
gtex.smnabtcht	-6.27535	1.56149e-91	5.88905e-90	ENSG00000075856	SART3	0	1	0
gtex.smnabtcht	-6.17153	3.26685e-58	4.31225e-57	ENSG00000116350	SRSF4	1	0	0
gtex.smtsd	-5.63057	3.5171e-14	1.61201e-13	ENSG00000161547	SRSF2	1	0	0
gtex.smnabtcht	-5.57241	1.26897e-88	3.98818e-87	ENSG00000100320	RBFOX2	1	0	0
gtex.smcenter	-5.07538	0.0177098	0.0312108	ENSG00000104852	SNRNP70	0	1	0
gtex.smnabtcht	-5.02326	1.18795e-55	1.42554e-54	ENSG00000198231	DDX42	0	1	0
gtex.smnabtcht	-4.83804	3.17828e-13	1.3938e-12	ENSG00000108349	CASC3	0	0	1
gtex.smnabtcht	-4.71585	7.09169e-115	8.51003e-113	ENSG00000167281	RBFOX3	1	0	0
gtex.smnabtcht	-4.7155	5.30329e-118	7.77816e-116	ENSG00000100109	TFIP11	1	1	0
gtex.age	-4.69378	0.2407	0.319893	ENSG00000108654	DDX5	1	0	0
gtex.smnabtcht	-4.3738	1.36968e-83	3.61597e-82	ENSG00000004534	RBM6	1	0	0
gtex.smtsd	-4.27717	6.2001e-33	4.26257e-32	ENSG00000116560	SFPQ	1	1	0
gtex.dthhrdy	-4.07418	0.000588686	0.00137291	ENSG00000116560	SFPQ	1	1	0
gtex.smtsd	-3.81853	1.70433e-30	1.09742e-29	ENSG00000168066	SF1	1	1	0
gtex.smtsd	-3.64289	9.14293e-27	5.51081e-26	ENSG00000153187	HNRNPU	1	0	0
gtex.smtsd	-3.61746	5.51315e-12	2.26709e-11	ENSG00000135486	HNRNPA1	1	0	0
gtex.smtsd	-3.56118	1.29055e-21	7.12771e-21	ENSG00000136450	SRSF1	1	0	0
gtex.sex	-3.46411	0.0920822	0.137033	ENSG00000165119	HNRNPK	1	0	0
gtex.smnabtcht	-3.42764	9.34895e-27	5.60937e-26	ENSG00000134453	RBM17	1	1	0
gtex.smnabtcht	-3.38643	1.57504e-12	6.62117e-12	ENSG00000164548	TRA2A	1	0	0
gtex.sex	-3.12531	0.48361	0.573553	ENSG00000089280	FUS	1	0	0
gtex.smnabtcht	-3.07229	3.54952e-103	1.95224e-101	ENSG00000108883	EFTUD2	1	1	0
gtex.age	-3.06632	0.000616768	0.0014258	ENSG00000165119	HNRNPK	1	0	0
gtex.smnabtcht	-3.06629	1.84743e-19	9.45196e-19	ENSG00000121774	KHDRBS1	1	0	0
gtex.smtsd	-3.04928	3.26969e-25	1.94414e-24	ENSG00000169045	HNRNPH1	1	0	0
gtex.smnabtcht	-3.00022	1.3607e-82	3.5218e-81	ENSG00000136875	PRPF4	0	1	0
gtex.smnabtcht	-2.8918	8.9885e-67	1.39586e-65	ENSG00000183431	SF3A3	0	1	0
gtex.sex	-2.82443	0.0196724	0.034258	ENSG00000015479	MATR3	1	0	0
gtex.smnabtcht	-2.82135	1.42458e-13	6.39606e-13	ENSG00000160201	U2AF1	1	1	0
gtex.sex	-2.8188	1.14603e-07	3.64521e-07	ENSG00000259956	RBM15B	1	0	0
gtex.smcenter	-2.79399	0.387435	0.480652	ENSG00000169564	PCBP1	1	0	0
gtex.smnabtcht	-2.66914	0.000238765	0.00058257	ENSG00000141543	EIF4A3	0	0	1
gtex.smnabtcht	-2.63911	3.34998e-100	1.57928e-98	ENSG00000064703	DDX20	1	1	0
(Intercept)	-2.63493	0.00159256	0.00346894	ENSG00000112183	RBM24	1	0	0
gtex.smnabtcht	-2.45654	7.56129e-78	1.69168e-76	ENSG00000162775	RBM15	1	0	0
gtex.sex	-2.43595	0.0363072	0.0601324	ENSG00000064607	SUGP2	1	0	0
gtex.smtsd	-2.40332	2.58613e-43	2.21668e-42	ENSG00000088247	KHSRP	1	0	0
gtex.smtsd	-2.33025	7.5539e-13	3.26923e-12	ENSG00000100941	PNN	1	0	1
gtex.smtsd	-2.25894	3.53075e-46	3.19219e-45	ENSG00000015479	MATR3	1	0	0
gtex.sex	-2.23946	6.03717e-05	0.000158746	ENSG00000179950	PUF60	1	1	0
gtex.smtsd	-2.22896	0.0238797	0.0406724	ENSG00000169564	PCBP1	1	0	0
gtex.smtsd	-2.21976	4.14924e-48	3.85704e-47	ENSG00000064607	SUGP2	1	0	0
(Intercept)	-2.13482	5.59132e-09	1.95252e-08	ENSG00000168438	CDC40	1	1	0
(Intercept)	-2.11568	0.105004	0.153669	ENSG00000092199	HNRNPC	1	0	0
gtex.smtsd	-2.11236	7.90468e-12	3.18115e-11	ENSG00000122566	HNRNPA2B1	1	0	0
gtex.smnabtcht	-2.07646	6.83919e-43	5.75015e-42	ENSG00000060339	CCAR1	0	1	0
gtex.smtsd	-2.07511	3.1423e-47	2.90059e-46	ENSG00000174231	PRPF8	1	1	0
(Intercept)	-2.0746	0.496771	0.586527	ENSG00000141543	EIF4A3	0	0	1
gtex.age	-2.0695	8.69804e-05	0.000222078	ENSG00000015479	MATR3	1	0	0
gtex.smcenter	-2.00134	0.40842	0.502418	ENSG00000161547	SRSF2	1	0	0
gtex.dthhrdy	-1.92862	0.0802457	0.121752	ENSG00000168066	SF1	1	1	0
gtex.smnabtcht	-1.88786	4.47429e-28	2.75984e-27	ENSG00000139910	NOVA1	1	0	0
gtex.smtsd	-1.79866	1.91881e-40	1.51667e-39	ENSG00000197111	PCBP2	1	0	0
gtex.age	-1.72883	2.59152e-05	6.96701e-05	ENSG00000111786	SRSF9	1	0	0
gtex.sex	-1.72746	0.734667	0.801455	ENSG00000104852	SNRNP70	0	1	0
gtex.smnabtcht	-1.71297	8.18124e-13	3.52916e-12	ENSG00000119953	SMNDC1	0	1	0
gtex.sex	-1.689	3.81811e-06	1.09563e-05	ENSG00000130520	LSM4	1	1	0
gtex.smtsd	-1.65568	8.67322e-33	5.93194e-32	ENSG00000182944	EWSR1	1	0	0
gtex.smnabtcht	-1.63607	7.88479e-64	1.15644e-62	ENSG00000137656	BUD13	1	1	0
gtex.smtsd	-1.61456	1.18423e-17	5.78958e-17	ENSG00000100650	SRSF5	1	0	0
gtex.smtsd	-1.59197	1.85538e-24	1.08367e-23	ENSG00000132485	ZRANB2	1	0	0
gtex.smnabtcht	-1.53308	0.028576	0.0480514	ENSG00000183684	ALYREF	0	0	1
gtex.age	-1.49515	0.55137	0.638429	ENSG00000161547	SRSF2	1	0	0
gtex.smnabtcht	-1.49374	7.40237e-56	8.96434e-55	ENSG00000123908	AGO2	1	0	0
gtex.smcenter	-1.48129	0.00814243	0.0155768	ENSG00000088247	KHSRP	1	0	0
gtex.age	-1.4734	0.447794	0.537842	ENSG00000089280	FUS	1	0	0
gtex.dthhrdy	-1.46308	0.00497868	0.00998762	ENSG00000015479	MATR3	1	0	0
gtex.dthhrdy	-1.45774	0.00383569	0.00783763	ENSG00000112081	SRSF3	1	0	0
gtex.smcenter	-1.4196	0.186842	0.256908	ENSG00000168066	SF1	1	1	0
(Intercept)	-1.38733	0.0492177	0.078463	ENSG00000117751	PPP1R8	1	0	0
gtex.smnabtcht	-1.36929	1.17719e-21	6.52896e-21	ENSG00000138398	PPIG	1	0	0
gtex.age	-1.3509	0.218901	0.295147	ENSG00000100941	PNN	1	0	1
gtex.smtsd	-1.34345	2.03171e-53	2.23488e-52	ENSG00000158941	CCAR2	1	1	0
gtex.smnabtcht	-1.34062	1.52125e-05	4.19217e-05	ENSG00000162664	ZNF326	1	0	0
gtex.smtsd	-1.33346	4.34885e-07	1.32882e-06	ENSG00000165119	HNRNPK	1	0	0
gtex.sex	-1.32816	0.0458854	0.074045	ENSG00000158941	CCAR2	1	1	0
gtex.smnabtcht	-1.32041	5.29369e-08	1.72962e-07	ENSG00000077312	SNRPA	0	1	0
gtex.sex	-1.31523	0.0781918	0.11946	ENSG00000114503	NCBP2	1	0	0
gtex.sex	-1.26598	0.179462	0.247793	ENSG00000111786	SRSF9	1	0	0
gtex.sex	-1.26226	0.0822394	0.124348	ENSG00000063244	U2AF2	1	1	0
gtex.age	-1.26043	0.0162633	0.0289982	ENSG00000132485	ZRANB2	1	0	0
gtex.smtsd	-1.23901	7.99808e-22	4.49254e-21	ENSG00000104824	HNRNPL	1	0	0
gtex.smtsd	-1.23253	6.48623e-22	3.6589e-21	ENSG00000116754	SRSF11	1	0	0
gtex.smnabtcht	-1.23087	4.87747e-22	2.77511e-21	ENSG00000143889	HNRNPLL	1	0	0
gtex.age	-1.22153	0.000172922	0.000429055	ENSG00000114503	NCBP2	1	0	0
gtex.smtsd	-1.20402	3.21338e-66	4.93217e-65	ENSG00000259956	RBM15B	1	0	0
gtex.smtsd	-1.2029	5.47949e-13	2.37925e-12	ENSG00000115875	SRSF7	1	0	0
gtex.smtsd	-1.18427	5.00407e-35	3.60949e-34	ENSG00000011243	AKAP8L	1	0	0
gtex.smtsd	-1.15647	5.76537e-52	6.18722e-51	ENSG00000144028	SNRNP200	0	1	0
gtex.sex	-1.15517	0.264656	0.346917	ENSG00000197111	PCBP2	1	0	0
gtex.smtsd	-1.12781	1.65946e-34	1.18405e-33	ENSG00000239306	RBM14	1	0	0
gtex.smtsd	-1.11318	6.20892e-20	3.21403e-19	ENSG00000111786	SRSF9	1	0	0
gtex.smtsd	-1.08594	4.48082e-13	1.95406e-12	ENSG00000120948	TARDBP	1	0	0
(Intercept)	-1.0794	5.57894e-14	2.53938e-13	ENSG00000152601	MBNL1	1	0	0
gtex.smtsd	-1.02606	1.16022e-27	7.05758e-27	ENSG00000063244	U2AF2	1	1	0
gtex.smtsd	-1.00817	6.71564e-09	2.32059e-08	ENSG00000163660	CCNL1	1	0	0
gtex.smnabtcht	-1.00505	2.27585e-77	5.00686e-76	ENSG00000183570	PCBP3	1	0	0
gtex.age	-0.969286	2.72474e-05	7.31028e-05	ENSG00000259956	RBM15B	1	0	0
gtex.smtsd	-0.938931	4.46175e-10	1.63144e-09	ENSG00000112081	SRSF3	1	0	0
gtex.sex	-0.938431	0.481474	0.572049	ENSG00000088247	KHSRP	1	0	0
gtex.smcenter	-0.933758	0.00256106	0.00542633	ENSG00000011243	AKAP8L	1	0	0
gtex.smtsd	-0.918885	3.34755e-20	1.75348e-19	ENSG00000188529	SRSF10	1	0	0
(Intercept)	-0.904039	0.792864	0.84525	ENSG00000112531	QKI	1	0	0
gtex.smnabtcht	-0.899231	1.18744e-86	3.56232e-85	ENSG00000082516	GEMIN5	1	1	0
gtex.smtsd	-0.884789	4.46339e-25	2.63021e-24	ENSG00000138668	HNRNPD	1	0	0
gtex.smtsd	-0.863946	6.69736e-41	5.35789e-40	ENSG00000164985	PSIP1	1	0	0
gtex.age	-0.862651	0.408785	0.502418	ENSG00000122566	HNRNPA2B1	1	0	0
gtex.age	-0.860155	0.00039588	0.000944957	ENSG00000179950	PUF60	1	1	0
gtex.age	-0.856284	7.42029e-08	2.40658e-07	ENSG00000130520	LSM4	1	1	0
gtex.smtsd	-0.855974	6.95066e-17	3.33632e-16	ENSG00000115524	SF3B1	0	1	0
gtex.smtsd	-0.854838	7.09544e-21	3.7919e-20	ENSG00000131051	RBM39	1	1	0
gtex.smtsd	-0.847361	1.32275e-35	9.59356e-35	ENSG00000173933	RBM4	1	0	0
gtex.smnabtcht	-0.834628	4.67515e-64	6.93393e-63	ENSG00000021776	AQR	0	1	0
gtex.smtsd	-0.822318	3.19931e-11	1.26062e-10	ENSG00000003756	RBM5	1	1	0
gtex.smtsd	-0.800608	9.08671e-17	4.34582e-16	ENSG00000114503	NCBP2	1	0	0
gtex.smtsd	-0.797733	2.31265e-24	1.3448e-23	ENSG00000143368	SF3B4	0	1	0
gtex.smtsd	-0.742054	4.77181e-16	2.26575e-15	ENSG00000151923	TIAL1	1	0	0
gtex.smtsd	-0.735991	8.83168e-57	1.09979e-55	ENSG00000149187	CELF1	1	0	0
gtex.age	-0.735866	0.000632296	0.00145406	ENSG00000164985	PSIP1	1	0	0
gtex.dthhrdy	-0.734202	3.01244e-06	8.72023e-06	ENSG00000130520	LSM4	1	1	0
gtex.dthhrdy	-0.721744	0.00559089	0.0111034	ENSG00000143368	SF3B4	0	1	0
gtex.age	-0.715527	0.157414	0.21988	ENSG00000064607	SUGP2	1	0	0
gtex.age	-0.711825	0.01147	0.0212051	ENSG00000160710	ADAR	1	0	0
gtex.dthhrdy	-0.704469	0.00332418	0.00687762	ENSG00000179950	PUF60	1	1	0
gtex.smcenter	-0.696806	0.00887275	0.0168428	ENSG00000011304	PTBP1	1	0	0
gtex.smtsd	-0.686001	8.24757e-23	4.73339e-22	ENSG00000119707	RBM25	1	1	0
gtex.age	-0.6484	0.0250857	0.0425072	ENSG00000158941	CCAR2	1	1	0
gtex.smrin	-0.644252	0.0226492	0.0387271	ENSG00000139168	ZCRB1	0	1	0
gtex.age	-0.630482	0.722417	0.792019	ENSG00000135486	HNRNPA1	1	0	0
gtex.age	-0.617321	0.223343	0.300523	ENSG00000120948	TARDBP	1	0	0
gtex.smtsd	-0.613554	1.73784e-13	7.72372e-13	ENSG00000160710	ADAR	1	0	0
gtex.smcenter	-0.60909	0.283581	0.368069	ENSG00000163660	CCNL1	1	0	0
gtex.smrin	-0.601433	0.103176	0.151661	ENSG00000112531	QKI	1	0	0
gtex.age	-0.599015	0.152994	0.214843	ENSG00000003756	RBM5	1	1	0
gtex.smcenter	-0.592919	0.00897534	0.0169734	ENSG00000141543	EIF4A3	0	0	1
gtex.smcenter	-0.588966	0.0474211	0.0759478	ENSG00000239306	RBM14	1	0	0
gtex.sex	-0.570641	0.248427	0.32858	ENSG00000164985	PSIP1	1	0	0
gtex.smtsd	-0.564689	3.10075e-19	1.57187e-18	ENSG00000099783	HNRNPM	1	0	0
gtex.smcenter	-0.563184	0.0646447	0.100036	ENSG00000063244	U2AF2	1	1	0
gtex.smtsd	-0.558288	7.72368e-12	3.11782e-11	ENSG00000011304	PTBP1	1	0	0
gtex.sex	-0.543101	0.583618	0.669892	ENSG00000116754	SRSF11	1	0	0
gtex.smcenter	-0.538226	0.0214411	0.0369964	ENSG00000179950	PUF60	1	1	0
gtex.smtsd	-0.534753	5.40396e-19	2.71225e-18	ENSG00000071626	DAZAP1	1	0	0
gtex.smcenter	-0.534503	0.0062218	0.0122214	ENSG00000071626	DAZAP1	1	0	0
gtex.smtsd	-0.534244	3.96587e-19	1.99807e-18	ENSG00000116001	TIA1	1	0	0
gtex.smtsd	-0.525389	5.22015e-20	2.71284e-19	ENSG00000160633	SAFB	1	0	0
gtex.smcenter	-0.52382	0.0167121	0.0296505	ENSG00000183684	ALYREF	0	0	1
gtex.sex	-0.517001	0.337934	0.427682	ENSG00000119707	RBM25	1	1	0
gtex.smnabtcht	-0.508625	2.30655e-88	7.08058e-87	ENSG00000197157	SND1	1	0	0
gtex.smtsd	-0.490198	1.02127e-21	5.68807e-21	ENSG00000162613	FUBP1	1	0	0
gtex.smnabtcht	-0.481038	2.37988e-05	6.42422e-05	ENSG00000124214	STAU1	1	0	0
gtex.smtsd	-0.471243	8.50477e-31	5.53019e-30	ENSG00000101161	PRPF6	1	1	0
gtex.smnabtcht	-0.457336	1.45877e-07	4.59564e-07	ENSG00000168438	CDC40	1	1	0
gtex.smtsd	-0.432472	5.66554e-36	4.13178e-35	ENSG00000100461	RBM23	1	0	0
gtex.smtsd	-0.431363	1.1542e-60	1.62079e-59	ENSG00000100320	RBFOX2	1	0	0
gtex.age	-0.428323	0.320447	0.409081	ENSG00000116754	SRSF11	1	0	0
gtex.dthhrdy	-0.424509	8.63187e-05	0.000221244	ENSG00000121774	KHDRBS1	1	0	0
gtex.age	-0.41724	0.214542	0.290458	ENSG00000188529	SRSF10	1	0	0
(Intercept)	-0.410093	0.0201084	0.0348792	ENSG00000119314	PTBP3	1	0	0
gtex.age	-0.40976	0.0174631	0.0308585	ENSG00000162613	FUBP1	1	0	0
gtex.smcenter	-0.406406	0.669631	0.746909	ENSG00000169045	HNRNPH1	1	0	0
gtex.sex	-0.404136	0.0814329	0.12327	ENSG00000198231	DDX42	0	1	0
gtex.smcenter	-0.395559	0.377528	0.471463	ENSG00000182944	EWSR1	1	0	0
gtex.smnabtcht	-0.395342	9.04522e-21	4.81439e-20	ENSG00000119314	PTBP3	1	0	0
gtex.smtsd	-0.394461	7.07421e-28	4.32313e-27	ENSG00000116350	SRSF4	1	0	0
gtex.smtsd	-0.38712	2.704e-41	2.18974e-40	ENSG00000075856	SART3	0	1	0
gtex.age	-0.375759	0.000587722	0.00137291	ENSG00000121774	KHDRBS1	1	0	0
gtex.smcenter	-0.36982	0.0472858	0.0758411	ENSG00000160633	SAFB	1	0	0
gtex.age	-0.36705	0.105688	0.154324	ENSG00000183684	ALYREF	0	0	1
gtex.age	-0.36661	0.442914	0.534412	ENSG00000174231	PRPF8	1	1	0
gtex.age	-0.364837	0.418041	0.510466	ENSG00000197111	PCBP2	1	0	0
gtex.age	-0.361364	0.123727	0.177908	ENSG00000119707	RBM25	1	1	0
gtex.dthhrdy	-0.36085	0.0897762	0.133903	ENSG00000164985	PSIP1	1	0	0
gtex.smtsd	-0.352056	5.57436e-12	2.27807e-11	ENSG00000086589	RBM22	1	1	0
gtex.smtsd	-0.344765	2.88524e-26	1.72331e-25	ENSG00000121774	KHDRBS1	1	0	0
gtex.smtsd	-0.341841	3.41577e-70	5.63601e-69	ENSG00000167281	RBFOX3	1	0	0
gtex.age	-0.333905	0.00384768	0.00784999	ENSG00000100461	RBM23	1	0	0
gtex.smcenter	-0.331626	0.859394	0.898179	ENSG00000089280	FUS	1	0	0
gtex.age	-0.328638	0.00113673	0.00253888	ENSG00000198231	DDX42	0	1	0
gtex.sex	-0.32166	0.306539	0.392846	ENSG00000101161	PRPF6	1	1	0
gtex.smcenter	-0.317445	0.121059	0.174642	ENSG00000099783	HNRNPM	1	0	0
gtex.age	-0.316809	0.000262126	0.000637212	ENSG00000100320	RBFOX2	1	0	0
gtex.age	-0.312502	0.794131	0.84525	ENSG00000116560	SFPQ	1	1	0
gtex.sex	-0.311672	0.214355	0.290458	ENSG00000121774	KHDRBS1	1	0	0
gtex.sex	-0.309332	0.674733	0.748444	ENSG00000011243	AKAP8L	1	0	0
(Intercept)	-0.304276	0.610202	0.69377	ENSG00000138398	PPIG	1	0	0
gtex.sex	-0.301857	0.906227	0.936009	ENSG00000168066	SF1	1	1	0
gtex.dthhrdy	-0.299859	0.294521	0.379656	ENSG00000158941	CCAR2	1	1	0
gtex.dthhrdy	-0.285127	7.37994e-06	2.07708e-05	ENSG00000112183	RBM24	1	0	0
gtex.smtsd	-0.28477	1.17584e-51	1.23184e-50	ENSG00000100109	TFIP11	1	1	0
gtex.smcenter	-0.278455	0.0189239	0.0331734	ENSG00000160201	U2AF1	1	1	0
gtex.smtsd	-0.267676	6.7111e-30	4.25897e-29	ENSG00000161847	RAVER1	1	0	0
gtex.age	-0.267274	0.188044	0.258023	ENSG00000139168	ZCRB1	0	1	0
gtex.smtsd	-0.265724	1.38134e-36	1.01865e-35	ENSG00000004534	RBM6	1	0	0
gtex.smcenter	-0.265285	0.586751	0.671869	ENSG00000064607	SUGP2	1	0	0
gtex.smnabtcht	-0.259215	0.0359456	0.0596833	ENSG00000172062	SMN1	1	1	0
gtex.smcenter	-0.258783	0.000692677	0.00158463	ENSG00000161847	RAVER1	1	0	0
gtex.smtsd	-0.254105	1.97495e-17	9.54921e-17	ENSG00000198231	DDX42	0	1	0
gtex.smcenter	-0.254046	0.800869	0.847007	ENSG00000122566	HNRNPA2B1	1	0	0
gtex.dthhrdy	-0.248513	0.215701	0.29113	ENSG00000139168	ZCRB1	0	1	0
gtex.smtsd	-0.246839	1.35053e-07	4.26483e-07	ENSG00000130520	LSM4	1	1	0
gtex.age	-0.238412	0.45044	0.539972	ENSG00000063244	U2AF2	1	1	0
gtex.smtsd	-0.230818	4.08077e-07	1.25117e-06	ENSG00000164548	TRA2A	1	0	0
gtex.dthhrdy	-0.228903	0.315436	0.403465	ENSG00000259956	RBM15B	1	0	0
gtex.dthhrdy	-0.228443	0.251358	0.331792	ENSG00000116001	TIA1	1	0	0
gtex.dthhrdy	-0.226502	0.00825828	0.0157756	ENSG00000100320	RBFOX2	1	0	0
gtex.smnabtcht	-0.225837	0.821716	0.862899	ENSG00000114503	NCBP2	1	0	0
gtex.sex	-0.22492	0.523322	0.614031	ENSG00000149187	CELF1	1	0	0
gtex.smtsd	-0.214257	1.10968e-38	8.51616e-38	ENSG00000139910	NOVA1	1	0	0
gtex.smcenter	-0.210533	0.731628	0.800123	ENSG00000100650	SRSF5	1	0	0
gtex.age	-0.210501	0.169824	0.235718	ENSG00000149187	CELF1	1	0	0
gtex.dthhrdy	-0.201732	0.000210383	0.000515225	ENSG00000139910	NOVA1	1	0	0
gtex.smnabtcht	-0.200134	0.232416	0.31027	ENSG00000117751	PPP1R8	1	0	0
gtex.smnabtcht	-0.195727	0.0709813	0.109202	ENSG00000162385	MAGOH	0	0	1
gtex.smnabtcht	-0.190597	0.3735	0.466876	ENSG00000135316	SYNCRIP	1	0	0
gtex.dthhrdy	-0.18996	0.00247094	0.00526922	ENSG00000167281	RBFOX3	1	0	0
gtex.age	-0.186987	4.08525e-07	1.25117e-06	ENSG00000124214	STAU1	1	0	0
gtex.smtsd	-0.1867	1.37357e-32	9.34593e-32	ENSG00000183431	SF3A3	0	1	0
gtex.smnabtcht	-0.18574	0.00225207	0.0048337	ENSG00000131773	KHDRBS3	1	0	0
gtex.smcenter	-0.18498	0.688128	0.762021	ENSG00000174231	PRPF8	1	1	0
gtex.smtsd	-0.184628	5.25364e-37	3.91797e-36	ENSG00000136875	PRPF4	0	1	0
gtex.smtsd	-0.184004	2.41516e-50	2.45232e-49	ENSG00000143889	HNRNPLL	1	0	0
gtex.sex	-0.179574	0.525115	0.615588	ENSG00000160201	U2AF1	1	1	0
gtex.smgebtch	-0.177484	0.0672606	0.103841	ENSG00000108654	DDX5	1	0	0
gtex.smgebtch	-0.177391	3.85195e-05	0.000102512	ENSG00000135486	HNRNPA1	1	0	0
gtex.age	-0.176577	0.0789579	0.120352	ENSG00000092199	HNRNPC	1	0	0
gtex.sex	-0.169846	0.00860817	0.0163965	ENSG00000168438	CDC40	1	1	0
gtex.smtsd	-0.169238	1.10983e-48	1.04641e-47	ENSG00000064703	DDX20	1	1	0
gtex.age	-0.16355	0.00262101	0.00553557	ENSG00000117751	PPP1R8	1	0	0
gtex.age	-0.160287	0.00232064	0.0049728	ENSG00000183431	SF3A3	0	1	0
gtex.dthhrdy	-0.158339	0.450507	0.539972	ENSG00000099783	HNRNPM	1	0	0
gtex.age	-0.157726	0.433592	0.525813	ENSG00000116001	TIA1	1	0	0
gtex.smrin	-0.152281	0.000122699	0.000309088	ENSG00000135097	MSI1	1	0	0
gtex.dthhrdy	-0.150577	0.26578	0.348046	ENSG00000101161	PRPF6	1	1	0
gtex.sex	-0.149974	0.451597	0.540442	ENSG00000100320	RBFOX2	1	0	0
gtex.sex	-0.149223	0.298617	0.383811	ENSG00000100109	TFIP11	1	1	0
gtex.age	-0.148472	0.815539	0.857404	ENSG00000100650	SRSF5	1	0	0
gtex.sex	-0.147603	0.23705	0.315821	ENSG00000117751	PPP1R8	1	0	0
gtex.sex	-0.144491	0.32757	0.416965	ENSG00000112183	RBM24	1	0	0
gtex.smtsd	-0.144113	2.56349e-10	9.45199e-10	ENSG00000119953	SMNDC1	0	1	0
gtex.smtsd	-0.143128	7.80934e-05	0.00020332	ENSG00000160201	U2AF1	1	1	0
gtex.sex	-0.137631	0.103979	0.152673	ENSG00000124214	STAU1	1	0	0
gtex.smcenter	-0.135988	0.302929	0.388596	ENSG00000101161	PRPF6	1	1	0
gtex.smcenter	-0.134899	0.902517	0.933226	ENSG00000153187	HNRNPU	1	0	0
gtex.smcenter	-0.131187	0.754167	0.816653	ENSG00000104824	HNRNPL	1	0	0
gtex.age	-0.13031	3.7273e-06	1.0719e-05	ENSG00000168438	CDC40	1	1	0
gtex.age	-0.129344	0.0624413	0.0971964	ENSG00000135316	SYNCRIP	1	0	0
gtex.smtsd	-0.128707	1.75972e-19	9.03825e-19	ENSG00000060339	CCAR1	0	1	0
gtex.smtsd	-0.128243	2.18505e-05	5.92252e-05	ENSG00000134453	RBM17	1	1	0
gtex.sex	-0.127799	0.428851	0.521735	ENSG00000004534	RBM6	1	0	0
gtex.smcenter	-0.126801	0.796389	0.845272	ENSG00000112081	SRSF3	1	0	0
gtex.smtsd	-0.126562	3.8328e-25	2.26874e-24	ENSG00000162775	RBM15	1	0	0
gtex.age	-0.125041	0.00442483	0.00897201	ENSG00000108883	EFTUD2	1	1	0
gtex.age	-0.121704	0.114663	0.166324	ENSG00000119953	SMNDC1	0	1	0
gtex.sex	-0.116173	0.661472	0.741631	ENSG00000100461	RBM23	1	0	0
gtex.smcenter	-0.114893	0.440577	0.532078	ENSG00000164548	TRA2A	1	0	0
gtex.smtsd	-0.113104	0.0902275	0.134425	ENSG00000183684	ALYREF	0	0	1
gtex.age	-0.113055	0.654726	0.73672	ENSG00000144028	SNRNP200	0	1	0
gtex.smcenter	-0.109103	0.654558	0.73672	ENSG00000144028	SNRNP200	0	1	0
gtex.sex	-0.104986	0.655793	0.73672	ENSG00000134453	RBM17	1	1	0
gtex.sex	-0.103761	0.411601	0.504469	ENSG00000139910	NOVA1	1	0	0
gtex.smcenter	-0.102975	0.000178699	0.000441728	ENSG00000135097	MSI1	1	0	0
gtex.smtsd	-0.100512	0.146306	0.206549	ENSG00000141543	EIF4A3	0	0	1
gtex.smcenter	-0.0978776	0.655448	0.73672	ENSG00000173933	RBM4	1	0	0
gtex.dthhrdy	-0.0957546	0.401434	0.495199	ENSG00000100461	RBM23	1	0	0
gtex.sex	-0.0922217	0.526965	0.617208	ENSG00000167281	RBFOX3	1	0	0
gtex.smcenter	-0.0874307	0.152982	0.214843	ENSG00000167281	RBFOX3	1	0	0
gtex.dthhrdy	-0.0866862	0.381745	0.47628	ENSG00000162664	ZNF326	1	0	0
gtex.smtsd	-0.0863114	2.09492e-10	7.76768e-10	ENSG00000138398	PPIG	1	0	0
gtex.age	-0.0855949	0.80455	0.848926	ENSG00000115524	SF3B1	0	1	0
gtex.age	-0.085169	0.121415	0.174964	ENSG00000139910	NOVA1	1	0	0
(Intercept)	-0.0841683	4.37365e-07	1.33331e-06	ENSG00000112232	KHDRBS2	1	0	0
gtex.smnabtch	-0.0818853	0.0151568	0.027332	ENSG00000104852	SNRNP70	0	1	0
gtex.smcenter	-0.0804997	0.946976	0.964563	ENSG00000136450	SRSF1	1	0	0
gtex.smtsd	-0.0804084	5.65011e-10	2.06026e-09	ENSG00000108883	EFTUD2	1	1	0
gtex.smtsd	-0.0791934	2.02353e-18	1.00416e-17	ENSG00000137656	BUD13	1	1	0
gtex.smtsd	-0.0774102	4.93984e-20	2.57731e-19	ENSG00000135097	MSI1	1	0	0
(Intercept)	-0.0759812	0.000195237	0.000479021	ENSG00000163694	RBM47	1	0	0
gtex.age	-0.0750317	0.0668167	0.103276	ENSG00000143889	HNRNPLL	1	0	0
gtex.smcenter	-0.0726239	0.794663	0.84525	ENSG00000158941	CCAR2	1	1	0
gtex.sex	-0.0689444	0.463599	0.553802	ENSG00000143889	HNRNPLL	1	0	0
gtex.smcenter	-0.0684518	0.557318	0.64475	ENSG00000116350	SRSF4	1	0	0
gtex.sex	-0.0681596	0.883863	0.917938	ENSG00000139168	ZCRB1	0	1	0
gtex.age	-0.0666604	0.0959402	0.142293	ENSG00000172062	SMN1	1	1	0
gtex.smgebtch	-0.0666339	0.412068	0.504573	ENSG00000169564	PCBP1	1	0	0
gtex.smgebtch	-0.0631182	0.0226495	0.0387271	ENSG00000153187	HNRNPU	1	0	0
gtex.smtsd	-0.0629248	1.31148e-09	4.66617e-09	ENSG00000162385	MAGOH	0	0	1
gtex.dthhrdy	-0.0624489	0.0994687	0.147031	ENSG00000064703	DDX20	1	1	0
gtex.smgebtch	-0.0611582	0.0444522	0.0721734	ENSG00000136450	SRSF1	1	0	0
gtex.sex	-0.0606761	0.920126	0.945607	ENSG00000143368	SF3B4	0	1	0
gtex.smtsd	-0.0601666	2.71658e-38	2.07277e-37	ENSG00000021776	AQR	0	1	0
gtex.smgebtch	-0.0589754	0.0198741	0.0345182	ENSG00000122566	HNRNPA2B1	1	0	0
gtex.smtsd	-0.0580709	7.81194e-31	5.10483e-30	ENSG00000183570	PCBP3	1	0	0
gtex.sex	-0.057776	0.632586	0.716136	ENSG00000183431	SF3A3	0	1	0
gtex.smgebtch	-0.0565833	0.00910026	0.017185	ENSG00000165119	HNRNPK	1	0	0
gtex.smgebtch	-0.0555403	0.237818	0.316452	ENSG00000089280	FUS	1	0	0
gtex.sex	-0.0537269	0.765574	0.827378	ENSG00000077312	SNRPA	0	1	0
gtex.dthhrdy	-0.0537144	0.0533148	0.0842821	ENSG00000168438	CDC40	1	1	0
gtex.smgebtch	-0.0526831	0.386504	0.479948	ENSG00000161547	SRSF2	1	0	0
gtex.smtsd	-0.0465768	0.0226281	0.0387271	ENSG00000135316	SYNCRIP	1	0	0
gtex.smtsd	-0.0463291	8.6027e-05	0.000220925	ENSG00000172062	SMN1	1	1	0
gtex.age	-0.0447968	0.47996	0.571278	ENSG00000167281	RBFOX3	1	0	0
gtex.smgebtch	-0.0437561	0.0676406	0.104306	ENSG00000169045	HNRNPH1	1	0	0
gtex.smnabtch	-0.0437149	0.251778	0.332015	ENSG00000161547	SRSF2	1	0	0
gtex.sex	-0.0424979	0.673613	0.747829	ENSG00000108883	EFTUD2	1	1	0
gtex.smcenter	-0.0420523	0.578109	0.666466	ENSG00000077312	SNRPA	0	1	0
gtex.smtsd	-0.040505	0.0321109	0.0536956	ENSG00000112183	RBM24	1	0	0
gtex.smtsd	-0.0403605	4.1286e-12	1.70839e-11	ENSG00000131773	KHDRBS3	1	0	0
gtex.age	-0.0399587	0.69015	0.76298	ENSG00000162664	ZNF326	1	0	0
gtex.smnabtch	-0.0396487	0.514252	0.604463	ENSG00000108654	DDX5	1	0	0
gtex.smgebtch	-0.0381508	0.00270211	0.00569774	ENSG00000132485	ZRANB2	1	0	0
gtex.age	-0.0379576	0.894924	0.927237	ENSG00000138668	HNRNPD	1	0	0
gtex.smgebtch	-0.0376088	1.87757e-06	5.50755e-06	ENSG00000114503	NCBP2	1	0	0
gtex.age	-0.0375381	0.414139	0.506639	ENSG00000138398	PPIG	1	0	0
gtex.sex	-0.037179	0.411263	0.504469	ENSG00000131773	KHDRBS3	1	0	0
gtex.age	-0.0364041	0.782523	0.836987	ENSG00000169813	HNRNPF	1	0	0
gtex.smnabtch	-0.0357976	0.000218983	0.000535291	ENSG00000100650	SRSF5	1	0	0
gtex.age	-0.0348519	0.0103262	0.0192795	ENSG00000119314	PTBP3	1	0	0
gtex.smtsd	-0.0347298	8.27955e-05	0.000213875	ENSG00000123908	AGO2	1	0	0
gtex.smtsd	-0.0346809	2.84149e-05	7.59265e-05	ENSG00000168438	CDC40	1	1	0
gtex.sex	-0.0342769	0.671087	0.746909	ENSG00000162385	MAGOH	0	0	1
gtex.smnabtch	-0.0338797	0.0240461	0.0409032	ENSG00000169045	HNRNPH1	1	0	0
gtex.smnabtch	-0.0336248	0.0472541	0.0758411	ENSG00000168066	SF1	1	1	0
gtex.smcenter	-0.0333637	0.718241	0.789164	ENSG00000075856	SART3	0	1	0
gtex.smgebtch	-0.0328135	0.258339	0.33918	ENSG00000116560	SFPQ	1	1	0
gtex.smgebtch	-0.0317214	0.0129859	0.0237416	ENSG00000015479	MATR3	1	0	0
gtex.smgebtch	-0.031219	0.241101	0.319893	ENSG00000100941	PNN	1	0	1
gtex.smgebtch	-0.0298257	0.00634452	0.0124376	ENSG00000197111	PCBP2	1	0	0
gtex.age	-0.0292979	0.545999	0.633321	ENSG00000136875	PRPF4	0	1	0
gtex.smgebtch	-0.0290938	0.0179491	0.0315064	ENSG00000120948	TARDBP	1	0	0
gtex.age	-0.0288002	0.811762	0.854487	ENSG00000116350	SRSF4	1	0	0
gtex.sex	-0.0278099	0.95454	0.969225	ENSG00000099783	HNRNPM	1	0	0
gtex.smgebtch	-0.0273835	0.00881912	0.0167741	ENSG00000116754	SRSF11	1	0	0
gtex.smcenter	-0.0273671	0.949779	0.966622	ENSG00000197111	PCBP2	1	0	0
gtex.smnabtch	-0.0271211	0.155063	0.217056	ENSG00000136450	SRSF1	1	0	0
gtex.smcenter	-0.0268186	0.498214	0.587705	ENSG00000162775	RBM15	1	0	0
gtex.smgebtch	-0.0267589	0.0608999	0.0951336	ENSG00000163660	CCNL1	1	0	0
gtex.sex	-0.0262868	0.980904	0.99066	ENSG00000174231	PRPF8	1	1	0
gtex.smcenter	-0.0254735	0.117169	0.169773	ENSG00000183570	PCBP3	1	0	0
gtex.age	-0.0251632	0.201194	0.274355	ENSG00000131773	KHDRBS3	1	0	0
gtex.smgebtch	-0.0251301	0.011542	0.0213082	ENSG00000111786	SRSF9	1	0	0
gtex.smgebtch	-0.0243077	0.0358986	0.0596803	ENSG00000174231	PRPF8	1	1	0
gtex.smnabtch	-0.0240134	0.00508934	0.0101787	ENSG00000115875	SRSF7	1	0	0
gtex.smcenter	-0.0238182	0.925264	0.949727	ENSG00000143368	SF3B4	0	1	0
gtex.smnabtcht	-0.0235822	4.75536e-11	1.84078e-10	ENSG00000104413	ESRP1	1	0	0
gtex.sex	-0.0232049	0.740544	0.805874	ENSG00000137656	BUD13	1	1	0
gtex.smgebtch	-0.0228885	0.00637246	0.0124617	ENSG00000115524	SF3B1	0	1	0
gtex.smgebtch	-0.0223782	0.677139	0.750482	ENSG00000104852	SNRNP70	0	1	0
gtex.smgebtch	-0.021729	0.00353646	0.00728258	ENSG00000131051	RBM39	1	1	0
gtex.smgebtch	-0.0212224	0.0857973	0.128842	ENSG00000112081	SRSF3	1	0	0
gtex.smgebtch	-0.0208197	0.0896801	0.133903	ENSG00000064607	SUGP2	1	0	0
gtex.age	-0.0206899	0.666666	0.745762	ENSG00000060339	CCAR1	0	1	0
gtex.smgebtch	-0.0194538	0.0170097	0.0301381	ENSG00000188529	SRSF10	1	0	0
gtex.age	-0.0183083	0.0209317	0.0362122	ENSG00000197157	SND1	1	0	0
gtex.smnabtch	-0.0181929	2.44248e-08	8.18294e-08	ENSG00000108349	CASC3	0	0	1
gtex.smgebtch	-0.0181639	0.501462	0.591009	ENSG00000168066	SF1	1	1	0
gtex.age	-0.0181591	0.54413	0.632263	ENSG00000123908	AGO2	1	0	0
gtex.smtsd	-0.0181508	5.82887e-06	1.65821e-05	ENSG00000119314	PTBP3	1	0	0
gtex.smnabtch	-0.0176827	0.0224523	0.0385814	ENSG00000112081	SRSF3	1	0	0
gtex.dthhrdy	-0.0176717	0.363882	0.455947	ENSG00000131773	KHDRBS3	1	0	0
gtex.smgebtch	-0.0174722	0.085516	0.128713	ENSG00000003756	RBM5	1	1	0
gtex.smgebtch	-0.0173658	0.000381583	0.00091248	ENSG00000116001	TIA1	1	0	0
gtex.smgebtch	-0.0169548	0.107368	0.156602	ENSG00000104824	HNRNPL	1	0	0
gtex.smgebtch	-0.0169363	0.215149	0.290682	ENSG00000115875	SRSF7	1	0	0
gtex.smgebtch	-0.0163233	0.0191818	0.0335809	ENSG00000138668	HNRNPD	1	0	0
gtex.smgebtch	-0.0156365	0.010767	0.0199893	ENSG00000144028	SNRNP200	0	1	0
gtex.smnabtch	-0.0149811	0.768633	0.828241	ENSG00000169564	PCBP1	1	0	0
gtex.smgebtch	-0.0149039	0.0463344	0.0746781	ENSG00000151923	TIAL1	1	0	0
gtex.smrin	-0.0147359	0.590618	0.674539	ENSG00000131773	KHDRBS3	1	0	0
gtex.age	-0.0146876	0.701586	0.773014	ENSG00000064703	DDX20	1	1	0
gtex.smnabtch	-0.0146049	0.00050229	0.00118821	ENSG00000011304	PTBP1	1	0	0
gtex.smgebtch	-0.0145323	0.00534373	0.0106713	ENSG00000164985	PSIP1	1	0	0
gtex.smtsd	-0.0136313	0.00108565	0.00243305	ENSG00000082516	GEMIN5	1	1	0
gtex.sex	-0.0134938	0.98992	0.992929	ENSG00000182944	EWSR1	1	0	0
gtex.smgebtch	-0.0134075	0.00647329	0.0126029	ENSG00000139168	ZCRB1	0	1	0
gtex.smtsd	-0.0131461	0.225029	0.302175	ENSG00000124214	STAU1	1	0	0
gtex.smnabtch	-0.0130435	0.00662624	0.0128816	ENSG00000063244	U2AF2	1	1	0
gtex.dthhrdy	-0.0126706	0.446987	0.537361	ENSG00000183570	PCBP3	1	0	0
gtex.smgebtch	-0.0118845	1.12996e-06	3.35933e-06	ENSG00000092199	HNRNPC	1	0	0
gtex.smgebtch	-0.011807	0.128833	0.184246	ENSG00000011243	AKAP8L	1	0	0
gtex.smgebtch	-0.0117052	0.0397123	0.0654435	ENSG00000119707	RBM25	1	1	0
gtex.smnabtch	-0.0116758	0.129661	0.185044	ENSG00000120948	TARDBP	1	0	0
gtex.smnabtch	-0.011239	0.20229	0.275565	ENSG00000088247	KHSRP	1	0	0
gtex.smgebtch	-0.0112331	0.00735248	0.0141683	ENSG00000086589	RBM22	1	1	0
gtex.sex	-0.0111868	0.919296	0.945607	ENSG00000060339	CCAR1	0	1	0
gtex.smnabtch	-0.0110989	0.0177441	0.0312297	ENSG00000239306	RBM14	1	0	0
gtex.smgebtch	-0.0106129	0.346095	0.436338	ENSG00000182944	EWSR1	1	0	0
gtex.smnabtch	-0.0103382	0.143277	0.203143	ENSG00000182944	EWSR1	1	0	0
gtex.smnabtcht	-0.0100195	0.909129	0.938272	ENSG00000135097	MSI1	1	0	0
gtex.smgebtch	-0.00987859	0.0568757	0.0892698	ENSG00000108349	CASC3	0	0	1
gtex.sex	-0.00959397	0.985357	0.992035	ENSG00000173933	RBM4	1	0	0
gtex.sex	-0.0095267	0.00121435	0.00269856	ENSG00000112232	KHDRBS2	1	0	0
gtex.dthhrdy	-0.0091015	0.952118	0.96751	ENSG00000149187	CELF1	1	0	0
gtex.smgebtch	-0.00892961	0.105327	0.153966	ENSG00000173933	RBM4	1	0	0
gtex.smnabtch	-0.00878663	0.010847	0.0201095	ENSG00000183684	ALYREF	0	0	1
gtex.smgebtch	-0.00854415	0.0012596	0.00278971	ENSG00000121774	KHDRBS1	1	0	0
gtex.smnabtch	-0.00837371	0.0502833	0.0798723	ENSG00000160710	ADAR	1	0	0
gtex.smnabtch	-0.00831609	0.207745	0.282414	ENSG00000104824	HNRNPL	1	0	0
gtex.smgebtch	-0.00827365	0.107847	0.157129	ENSG00000099783	HNRNPM	1	0	0
gtex.smnabtch	-0.00822063	0.285069	0.369638	ENSG00000064607	SUGP2	1	0	0
gtex.smnabtch	-0.00800014	0.0880137	0.131871	ENSG00000151923	TIAL1	1	0	0
gtex.smnabtch	-0.00776929	0.222553	0.299765	ENSG00000003756	RBM5	1	1	0
gtex.smnabtch	-0.00762974	0.393872	0.487529	ENSG00000163660	CCNL1	1	0	0
gtex.smnabtch	-0.00761036	0.0835319	0.12587	ENSG00000158941	CCAR2	1	1	0
gtex.smgebtch	-0.00752051	0.0430757	0.0701975	ENSG00000149187	CELF1	1	0	0
gtex.smnabtchd	-0.00751185	0.0229097	0.0391213	ENSG00000112531	QKI	1	0	0
(Intercept)	-0.00749982	0.988739	0.992499	ENSG00000143889	HNRNPLL	1	0	0
gtex.smgebtch	-0.00734427	0.0787368	0.120153	ENSG00000162613	FUBP1	1	0	0
gtex.age	-0.00706106	3.78444e-08	1.24265e-07	ENSG00000112232	KHDRBS2	1	0	0
gtex.smgebtch	-0.00691165	0.0372625	0.0615601	ENSG00000101161	PRPF6	1	1	0
gtex.smgebtch	-0.00655084	0.00839763	0.0160186	ENSG00000134453	RBM17	1	1	0
gtex.age	-0.00653434	0.698206	0.769952	ENSG00000183570	PCBP3	1	0	0
gtex.smgebtch	-0.00647117	0.00054566	0.00128162	ENSG00000119953	SMNDC1	0	1	0
gtex.smgebtch	-0.00636002	0.394086	0.487529	ENSG00000239306	RBM14	1	0	0
gtex.smnabtch	-0.00628366	0.000637601	0.00146371	ENSG00000116350	SRSF4	1	0	0
gtex.smnabtch	-0.00614551	0.00888074	0.0168428	ENSG00000164548	TRA2A	1	0	0
gtex.smgebtch	-0.00603886	0.667489	0.74605	ENSG00000088247	KHSRP	1	0	0
gtex.smgebtch	-0.00592823	0.205603	0.279789	ENSG00000160633	SAFB	1	0	0
gtex.dthhrdy	-0.00562513	9.11224e-06	2.54295e-05	ENSG00000112232	KHDRBS2	1	0	0
gtex.smnabtch	-0.00561059	0.0560958	0.088361	ENSG00000160633	SAFB	1	0	0
gtex.smgebtch	-0.00554761	0.0224766	0.0385814	ENSG00000162664	ZNF326	1	0	0
gtex.smnabtch	-0.00537283	0.120109	0.173462	ENSG00000173933	RBM4	1	0	0
gtex.smnabtch	-0.00503203	0.101909	0.150134	ENSG00000071626	DAZAP1	1	0	0
gtex.smgebtch	-0.00491839	0.188965	0.259017	ENSG00000164548	TRA2A	1	0	0
gtex.smgebtch	-0.0048648	0.0363805	0.0601782	ENSG00000075856	SART3	0	1	0
gtex.smgebtch	-0.00484613	0.450795	0.539972	ENSG00000112531	QKI	1	0	0
gtex.smgebtch	-0.00463764	0.146921	0.207196	ENSG00000169813	HNRNPF	1	0	0
gtex.smgebtch	-0.00457544	0.766767	0.827378	ENSG00000100650	SRSF5	1	0	0
gtex.smgebtch	-0.00456504	0.00669038	0.0129872	ENSG00000135316	SYNCRIP	1	0	0
gtex.smgebtch	-0.0044939	0.0325042	0.0542421	ENSG00000100320	RBFOX2	1	0	0
gtex.smnabtch	-0.00437793	0.0946043	0.140628	ENSG00000162613	FUBP1	1	0	0
gtex.smgebtch	-0.00420306	0.0856976	0.128839	ENSG00000198231	DDX42	0	1	0
gtex.smnabtch	-0.00417377	0.300273	0.385565	ENSG00000112531	QKI	1	0	0
gtex.smnabtch	-0.00416706	0.243493	0.322702	ENSG00000141543	EIF4A3	0	0	1
gtex.smgebtch	-0.00405218	0.173925	0.24065	ENSG00000160201	U2AF1	1	1	0
gtex.smgebtch	-0.00398631	0.416473	0.509022	ENSG00000071626	DAZAP1	1	0	0
gtex.smgebtch	-0.00379708	0.00394618	0.00802614	ENSG00000117751	PPP1R8	1	0	0
gtex.smgebtch	-0.00369587	0.186547	0.25677	ENSG00000100461	RBM23	1	0	0
gtex.smgebtch	-0.00367869	0.531357	0.620701	ENSG00000179950	PUF60	1	1	0
gtex.smgebtch	-0.00367439	0.582644	0.669356	ENSG00000011304	PTBP1	1	0	0
gtex.smgebtch	-0.00346504	0.650876	0.734321	ENSG00000063244	U2AF2	1	1	0
gtex.smgebtch	-0.00333118	0.0796629	0.121146	ENSG00000077312	SNRPA	0	1	0
gtex.smgebtch	-0.00325206	0.00105649	0.00237172	ENSG00000143889	HNRNPLL	1	0	0
gtex.smgebtch	-0.00324727	0.633989	0.717108	ENSG00000160710	ADAR	1	0	0
gtex.smnabtch	-0.0032402	0.838207	0.879173	ENSG00000122566	HNRNPA2B1	1	0	0
gtex.smcenter	-0.00322541	0.982598	0.990855	ENSG00000149187	CELF1	1	0	0
gtex.smgebtch	-0.00318286	0.649898	0.733846	ENSG00000158941	CCAR2	1	1	0
gtex.smnabtch	-0.00312406	0.332759	0.422754	ENSG00000099783	HNRNPM	1	0	0
gtex.smgebtch	-0.00311719	0.0426483	0.0697053	ENSG00000167281	RBFOX3	1	0	0
gtex.smnabtch	-0.00308612	0.670795	0.746909	ENSG00000174231	PRPF8	1	1	0
gtex.smgebtch	-0.00301074	0.00976161	0.0183107	ENSG00000060339	CCAR1	0	1	0
gtex.smgebtch	-0.00292252	0.0862816	0.129422	ENSG00000004534	RBM6	1	0	0
gtex.smgebtch	-0.00290096	0.603767	0.687196	ENSG00000259956	RBM15B	1	0	0
gtex.smnabtch	-0.00285149	0.0175896	0.0310405	ENSG00000161847	RAVER1	1	0	0
gtex.smnabtch	-0.00273562	0.00953561	0.0179302	ENSG00000135316	SYNCRIP	1	0	0
gtex.smnabtch	-0.00269415	0.00579358	0.0114484	ENSG00000112183	RBM24	1	0	0
gtex.smgebtch	-0.00266916	0.0362898	0.0601324	ENSG00000183431	SF3A3	0	1	0
gtex.smgebtch	-0.00264773	0.00639303	0.0124834	ENSG00000172062	SMN1	1	1	0
gtex.smnabtch	-0.00252298	0.563478	0.650781	ENSG00000138668	HNRNPD	1	0	0
gtex.smnabtchd	-0.00250953	0.346073	0.436338	ENSG00000108349	CASC3	0	0	1
gtex.smgebtchd	-0.00250822	0.494022	0.584327	ENSG00000130520	LSM4	1	1	0
gtex.smgebtch	-0.00246893	0.0639929	0.0992605	ENSG00000139910	NOVA1	1	0	0
gtex.dthhrdy	-0.00240236	0.951594	0.96751	ENSG00000172062	SMN1	1	1	0
gtex.smgebtch	-0.00232126	0.0197187	0.0342934	ENSG00000162775	RBM15	1	0	0
gtex.smgebtch	-0.00226514	0.0148263	0.0268092	ENSG00000064703	DDX20	1	1	0
gtex.sex	-0.00225303	0.396655	0.489789	ENSG00000104413	ESRP1	1	0	0
gtex.smgebtch	-0.0022288	0.0455282	0.0735584	ENSG00000138398	PPIG	1	0	0
gtex.smgebtch	-0.00218443	0.00314261	0.00653266	ENSG00000137656	BUD13	1	1	0
gtex.smnabtch	-0.00216485	0.0427209	0.0697053	ENSG00000004534	RBM6	1	0	0
gtex.smgebtch	-0.00195586	0.196399	0.26865	ENSG00000100109	TFIP11	1	1	0
gtex.smnabtch	-0.00189214	0.224384	0.301616	ENSG00000134453	RBM17	1	1	0
gtex.smnabtch	-0.00185592	0.29005	0.374991	ENSG00000100461	RBM23	1	0	0
gtex.smgebtch	-0.00163132	0.671406	0.746909	ENSG00000130520	LSM4	1	1	0
gtex.smrin	-0.00160722	0.46155	0.551853	ENSG00000163694	RBM47	1	0	0
gtex.smnabtch	-0.0015522	0.750084	0.812899	ENSG00000011243	AKAP8L	1	0	0
gtex.smnabtch	-0.00152704	0.771419	0.830149	ENSG00000115524	SF3B1	0	1	0
gtex.smnabtch	-0.00151952	0.321596	0.409755	ENSG00000198231	DDX42	0	1	0
gtex.smnabtch	-0.00149032	6.71863e-07	2.01559e-06	ENSG00000131773	KHDRBS3	1	0	0
gtex.smgebtch	-0.00142622	0.110089	0.160218	ENSG00000124214	STAU1	1	0	0
gtex.smnabtch	-0.00140539	0.00116453	0.00259659	ENSG00000135097	MSI1	1	0	0
gtex.smgebtch	-0.0012789	0.662614	0.741858	ENSG00000116350	SRSF4	1	0	0
gtex.smnabtch	-0.00127436	0.939154	0.959507	ENSG00000100941	PNN	1	0	1
gtex.smcenter	-0.00121107	0.999088	0.999088	ENSG00000100941	PNN	1	0	1
gtex.smgebtch	-0.00120614	0.00317599	0.00659167	ENSG00000183570	PCBP3	1	0	0
gtex.smgebtch	-0.00116122	0.00204706	0.00440802	ENSG00000021776	AQR	0	1	0
gtex.smnabtch	-0.00109253	0.101545	0.149764	ENSG00000108883	EFTUD2	1	1	0
gtex.smgebtch	-0.00106758	0.364067	0.455947	ENSG00000136875	PRPF4	0	1	0
gtex.smnabtch	-0.000993758	0.0290056	0.0487117	ENSG00000123908	AGO2	1	0	0
gtex.smcenter	-0.000883401	0.984941	0.992035	ENSG00000136875	PRPF4	0	1	0
gtex.smnabtch	-0.00084639	0.672792	0.747546	ENSG00000169813	HNRNPF	1	0	0
gtex.smtsd	-0.000825688	0.015301	0.0275168	ENSG00000104413	ESRP1	1	0	0
gtex.smnabtch	-0.000819768	0.59045	0.674539	ENSG00000162664	ZNF326	1	0	0
gtex.smgebtch	-0.000763475	0.0204346	0.0353986	ENSG00000119314	PTBP3	1	0	0
gtex.smnabtch	-0.000721852	0.197055	0.269267	ENSG00000124214	STAU1	1	0	0
gtex.smgebtch	-0.000700801	0.410324	0.50384	ENSG00000162385	MAGOH	0	0	1
gtex.smnabtch	-0.000661591	0.288938	0.37392	ENSG00000162775	RBM15	1	0	0
gtex.smnabtch	-0.000623605	0.902825	0.933226	ENSG00000188529	SRSF10	1	0	0
gtex.smnabtch	-0.000581828	0.430109	0.522304	ENSG00000136875	PRPF4	0	1	0
gtex.smgebtch	-0.000434721	0.102812	0.151295	ENSG00000152601	MBNL1	1	0	0
gtex.smgebtch	-0.000382132	0.0467215	0.0751185	ENSG00000197157	SND1	1	0	0
gtex.smgebtch	-0.000357284	0.298001	0.383393	ENSG00000082516	GEMIN5	1	1	0
gtex.smnabtchd	-0.000325709	0.183822	0.253283	ENSG00000131773	KHDRBS3	1	0	0
gtex.smgebtchd	-0.000230875	0.725506	0.794745	ENSG00000135097	MSI1	1	0	0
gtex.smnabtch	-0.000166297	0.96281	0.975372	ENSG00000119707	RBM25	1	1	0
gtex.smgebtch	-9.45182e-05	0.92921	0.95082	ENSG00000108883	EFTUD2	1	1	0
gtex.smgebtch	-7.36037e-05	0.913956	0.941826	ENSG00000168438	CDC40	1	1	0
gtex.smnabtch	-6.38722e-05	0.702155	0.773014	ENSG00000152601	MBNL1	1	0	0
gtex.smnabtch	-5.40923e-05	0.00210299	0.00452109	ENSG00000104413	ESRP1	1	0	0
gtex.smnabtchd	-1.8317e-05	0.958745	0.972747	ENSG00000135097	MSI1	1	0	0
gtex.smnabtchd	-1.7848e-05	0.215051	0.290682	ENSG00000104413	ESRP1	1	0	0
gtex.smnabtch	-1.68166e-05	0.480491	0.571395	ENSG00000163694	RBM47	1	0	0
gtex.smgebtch	-6.99816e-06	0.85395	0.893196	ENSG00000163694	RBM47	1	0	0
gtex.smgebtchd	-6.91364e-06	0.848765	0.888477	ENSG00000163694	RBM47	1	0	0
gtex.dthhrdy	-2.26033e-06	0.998422	0.999088	ENSG00000104413	ESRP1	1	0	0
gtex.smgebtchd	-9.15717e-07	0.975301	0.986814	ENSG00000112232	KHDRBS2	1	0	0
gtex.smnabtch	-3.08973e-07	0.987322	0.992035	ENSG00000112232	KHDRBS2	1	0	0
gtex.smnabtchd	2.08715e-06	0.914866	0.941984	ENSG00000163694	RBM47	1	0	0
gtex.smnabtch	6.00904e-06	0.995909	0.998178	ENSG00000119953	SMNDC1	0	1	0
gtex.smnabtchd	7.39151e-06	0.642605	0.726231	ENSG00000112232	KHDRBS2	1	0	0
gtex.smgebtch	1.64005e-05	0.981967	0.990855	ENSG00000123908	AGO2	1	0	0
gtex.smgebtch	1.7167e-05	0.579915	0.667383	ENSG00000112232	KHDRBS2	1	0	0
gtex.smgebtchd	1.73064e-05	0.517331	0.607542	ENSG00000104413	ESRP1	1	0	0
gtex.smnabtchd	3.51541e-05	0.797219	0.845272	ENSG00000152601	MBNL1	1	0	0
gtex.smnabtch	3.55295e-05	0.868872	0.905218	ENSG00000082516	GEMIN5	1	1	0
gtex.smgebtch	4.29837e-05	0.125208	0.179647	ENSG00000104413	ESRP1	1	0	0
gtex.smnabtch	8.72276e-05	0.711539	0.782693	ENSG00000021776	AQR	0	1	0
gtex.smnabtch	0.000110377	0.359366	0.450915	ENSG00000197157	SND1	1	0	0
gtex.smnabtch	0.000166025	0.42111	0.513601	ENSG00000119314	PTBP3	1	0	0
gtex.smnabtch	0.000169428	0.785271	0.838639	ENSG00000143889	HNRNPLL	1	0	0
gtex.smgebtchd	0.000202759	0.891324	0.924233	ENSG00000112183	RBM24	1	0	0
gtex.smnabtchd	0.000247052	0.0123127	0.0226432	ENSG00000197157	SND1	1	0	0
gtex.smnabtch	0.000261898	0.782576	0.836987	ENSG00000100109	TFIP11	1	1	0
gtex.smnabtchd	0.000272889	0.914	0.941826	ENSG00000139168	ZCRB1	0	1	0
gtex.smcenter	0.000331523	0.999046	0.999088	ENSG00000138668	HNRNPD	1	0	0
gtex.smnabtch	0.000337412	0.429537	0.522089	ENSG00000168438	CDC40	1	1	0
gtex.smnabtch	0.000364616	0.781907	0.836987	ENSG00000100320	RBFOX2	1	0	0
gtex.smtsd	0.000378161	0.98692	0.992035	ENSG00000077312	SNRPA	0	1	0
gtex.smnabtchd	0.000393884	0.622113	0.705226	ENSG00000112183	RBM24	1	0	0
gtex.smnabtchd	0.00039521	0.0596574	0.0935247	ENSG00000183570	PCBP3	1	0	0
gtex.smnabtch	0.000426668	0.945429	0.964425	ENSG00000111786	SRSF9	1	0	0
gtex.smnabtchd	0.000432112	0.0106316	0.0197658	ENSG00000119314	PTBP3	1	0	0
gtex.smnabtch	0.000440152	0.342122	0.432568	ENSG00000137656	BUD13	1	1	0
gtex.smnabtch	0.000443543	0.0833703	0.12577	ENSG00000183570	PCBP3	1	0	0
gtex.smnabtchd	0.000486323	0.00584258	0.011528	ENSG00000082516	GEMIN5	1	1	0
gtex.smgebtchd	0.00049601	0.00681085	0.0131823	ENSG00000197157	SND1	1	0	0
gtex.smgebtchd	0.000520325	0.252855	0.33277	ENSG00000131773	KHDRBS3	1	0	0
gtex.smnabtchd	0.000532878	0.244998	0.324371	ENSG00000124214	STAU1	1	0	0
gtex.smnabtchd	0.000535786	0.00559373	0.0111034	ENSG00000021776	AQR	0	1	0
gtex.smgebtch	0.0005488	0.250088	0.330446	ENSG00000131773	KHDRBS3	1	0	0
gtex.smnabtchd	0.000600755	0.169404	0.235383	ENSG00000162385	MAGOH	0	0	1
gtex.smnabtch	0.000763538	0.600208	0.684175	ENSG00000075856	SART3	0	1	0
gtex.smnabtchd	0.000778851	0.0260719	0.0441217	ENSG00000168438	CDC40	1	1	0
gtex.smnabtch	0.000842593	0.148104	0.208642	ENSG00000064703	DDX20	1	1	0
gtex.smnabtch	0.000880322	0.801654	0.847007	ENSG00000259956	RBM15B	1	0	0
gtex.smnabtch	0.00091801	0.271877	0.354272	ENSG00000139910	NOVA1	1	0	0
gtex.smnabtchd	0.000932457	0.0123952	0.0227562	ENSG00000123908	AGO2	1	0	0
gtex.smnabtchd	0.000939867	0.0133221	0.0243224	ENSG00000137656	BUD13	1	1	0
gtex.smnabtch	0.000947943	0.0757575	0.116009	ENSG00000162385	MAGOH	0	0	1
gtex.smnabtch	0.00103972	0.280686	0.36503	ENSG00000167281	RBFOX3	1	0	0
gtex.smnabtchd	0.00105564	0.0389238	0.0642243	ENSG00000162775	RBM15	1	0	0
gtex.smgebtchd	0.00106254	0.00641874	0.0125151	ENSG00000183570	PCBP3	1	0	0
gtex.smnabtchd	0.00110781	0.042702	0.0697053	ENSG00000108883	EFTUD2	1	1	0
gtex.smgebtchd	0.00113785	0.161053	0.224251	ENSG00000162385	MAGOH	0	0	1
gtex.smnabtch	0.00115151	0.885064	0.918463	ENSG00000132485	ZRANB2	1	0	0
gtex.smnabtch	0.00118808	0.137078	0.195192	ENSG00000183431	SF3A3	0	1	0
gtex.age	0.00121887	0.291896	0.37664	ENSG00000104413	ESRP1	1	0	0
gtex.smnabtchd	0.00123266	0.0717482	0.110253	ENSG00000139910	NOVA1	1	0	0
gtex.smnabtchd	0.00124082	0.0149157	0.0269339	ENSG00000143889	HNRNPLL	1	0	0
gtex.smnabtchd	0.00131224	0.0523051	0.0828845	ENSG00000117751	PPP1R8	1	0	0
gtex.smgebtch	0.0013308	0.80872	0.852644	ENSG00000183684	ALYREF	0	0	1
gtex.smgebtchd	0.00135599	1.03026e-07	3.29283e-07	ENSG00000152601	MBNL1	1	0	0
gtex.smnabtchd	0.00138866	0.0152833	0.0275168	ENSG00000138398	PPIG	1	0	0
gtex.smnabtchd	0.00153627	0.00129845	0.00287096	ENSG00000064703	DDX20	1	1	0
gtex.smnabtch	0.0015938	0.443442	0.534561	ENSG00000101161	PRPF6	1	1	0
gtex.smnabtchd	0.00159381	0.0685369	0.105564	ENSG00000004534	RBM6	1	0	0
gtex.smnabtchd	0.00162552	0.0599649	0.0938953	ENSG00000135316	SYNCRIP	1	0	0
gtex.smtsd	0.00162936	0.484698	0.574328	ENSG00000197157	SND1	1	0	0
gtex.smnabtch	0.0016866	0.796814	0.845272	ENSG00000116754	SRSF11	1	0	0
gtex.smgebtch	0.00173278	0.365475	0.457277	ENSG00000161847	RAVER1	1	0	0
gtex.smnabtch	0.00174152	0.0127141	0.0232768	ENSG00000138398	PPIG	1	0	0
gtex.smnabtchd	0.00176996	0.0250239	0.0424676	ENSG00000167281	RBFOX3	1	0	0
gtex.smnabtchd	0.00177565	0.154777	0.217056	ENSG00000162664	ZNF326	1	0	0
gtex.smnabtch	0.00177655	0.0035226	0.00726536	ENSG00000172062	SMN1	1	1	0
gtex.smnabtchd	0.00180038	0.00030813	0.000743569	ENSG00000172062	SMN1	1	1	0
gtex.smnabtch	0.00181896	0.126868	0.18183	ENSG00000077312	SNRPA	0	1	0
gtex.smnabtch	0.0018282	0.0123165	0.0226432	ENSG00000060339	CCAR1	0	1	0
gtex.smtsd	0.00189491	5.18611e-07	1.56651e-06	ENSG00000112232	KHDRBS2	1	0	0
gtex.smnabtch	0.00195965	0.947025	0.964563	ENSG00000089280	FUS	1	0	0
gtex.smnabtchd	0.00201599	0.160648	0.223924	ENSG00000100461	RBM23	1	0	0
gtex.smgebtchd	0.00209823	2.8688e-11	1.14061e-10	ENSG00000119314	PTBP3	1	0	0
gtex.smnabtchd	0.00210069	0.287511	0.372438	ENSG00000130520	LSM4	1	1	0
gtex.smgebtchd	0.00212591	3.56695e-09	1.25892e-08	ENSG00000021776	AQR	0	1	0
gtex.smnabtchd	0.00215779	0.00554635	0.0110425	ENSG00000100109	TFIP11	1	1	0
gtex.smnabtch	0.00231463	0.546841	0.63374	ENSG00000144028	SNRNP200	0	1	0
gtex.smgebtchd	0.00234103	1.13632e-12	4.82298e-12	ENSG00000082516	GEMIN5	1	1	0
gtex.smnabtchd	0.00235664	0.000322963	0.000776523	ENSG00000183431	SF3A3	0	1	0
gtex.smgebtch	0.00244125	0.000406359	0.000966474	ENSG00000135097	MSI1	1	0	0
gtex.smnabtchd	0.00246318	4.6836e-05	0.000124393	ENSG00000136875	PRPF4	0	1	0
gtex.age	0.00258121	0.867929	0.905022	ENSG00000021776	AQR	0	1	0
gtex.smnabtchd	0.00262104	1.21577e-05	3.37145e-05	ENSG00000060339	CCAR1	0	1	0
gtex.smnabtch	0.00271483	0.691683	0.764034	ENSG00000197111	PCBP2	1	0	0
gtex.smnabtchd	0.00294666	0.00635072	0.0124376	ENSG00000100320	RBFOX2	1	0	0
gtex.smnabtchd	0.00298927	0.0173475	0.0306953	ENSG00000198231	DDX42	0	1	0
gtex.smnabtchd	0.00301817	0.0016866	0.00366772	ENSG00000119953	SMNDC1	0	1	0
gtex.smnabtchd	0.00307388	0.0160205	0.0286158	ENSG00000134453	RBM17	1	1	0
gtex.smnabtchd	0.00312434	0.00150253	0.00328913	ENSG00000161847	RAVER1	1	0	0
gtex.smnabtch	0.00318037	0.172299	0.238651	ENSG00000149187	CELF1	1	0	0
gtex.smnabtchd	0.0032325	0.00980493	0.0183582	ENSG00000092199	HNRNPC	1	0	0
gtex.smgebtchd	0.00333115	1.56893e-06	4.63307e-06	ENSG00000123908	AGO2	1	0	0
gtex.smcenter	0.00337218	0.00252285	0.00535396	ENSG00000104413	ESRP1	1	0	0
gtex.smgebtchd	0.00338985	0.000360121	0.000862723	ENSG00000162775	RBM15	1	0	0
gtex.smnabtchd	0.00348677	0.0103554	0.0193068	ENSG00000121774	KHDRBS1	1	0	0
gtex.smnabtch	0.003504	0.182077	0.251141	ENSG00000086589	RBM22	1	1	0
gtex.smgebtchd	0.00351052	7.15891e-08	2.32753e-07	ENSG00000168438	CDC40	1	1	0
gtex.smgebtch	0.0035276	0.535868	0.624312	ENSG00000141543	EIF4A3	0	0	1
gtex.smnabtch	0.00358191	1.47662e-05	4.08625e-05	ENSG00000117751	PPP1R8	1	0	0
gtex.smcenter	0.00359371	0.00362359	0.00742724	ENSG00000112232	KHDRBS2	1	0	0
gtex.smnabtchd	0.00364964	0.0262827	0.0444215	ENSG00000169813	HNRNPF	1	0	0
gtex.smnabtchd	0.00366735	0.0565339	0.0889449	ENSG00000164548	TRA2A	1	0	0
gtex.smgebtchd	0.00371898	8.66353e-05	0.000221625	ENSG00000143889	HNRNPLL	1	0	0
gtex.smgebtchd	0.00376588	9.93901e-08	3.19209e-07	ENSG00000137656	BUD13	1	1	0
gtex.smgebtchd	0.00380691	0.00945273	0.0177997	ENSG00000167281	RBFOX3	1	0	0
gtex.smnabtchd	0.00386282	7.74685e-05	0.000202092	ENSG00000077312	SNRPA	0	1	0
gtex.smgebtchd	0.00388448	0.032136	0.0536956	ENSG00000077312	SNRPA	0	1	0
gtex.smnabtch	0.00390285	0.232467	0.31027	ENSG00000164985	PSIP1	1	0	0
gtex.smrin	0.00393414	0.0145543	0.0263535	ENSG00000104413	ESRP1	1	0	0
gtex.smnabtchd	0.00393969	0.000975066	0.00220015	ENSG00000075856	SART3	0	1	0
gtex.age	0.00407791	0.00937486	0.0176783	ENSG00000163694	RBM47	1	0	0
gtex.smnabtch	0.00418142	0.171966	0.23844	ENSG00000116001	TIA1	1	0	0
gtex.smgebtch	0.00438722	0.00484811	0.00975535	ENSG00000112183	RBM24	1	0	0
gtex.dthhrdy	0.00438987	0.899379	0.931122	ENSG00000162385	MAGOH	0	0	1
gtex.smnabtch	0.00440982	0.270367	0.353001	ENSG00000143368	SF3B4	0	1	0
gtex.smnabtch	0.00467142	0.787767	0.840624	ENSG00000153187	HNRNPU	1	0	0
gtex.dthhrdy	0.00468729	0.962513	0.975372	ENSG00000198231	DDX42	0	1	0
gtex.age	0.00468948	0.74055	0.805874	ENSG00000082516	GEMIN5	1	1	0
gtex.smgebtchd	0.004768	0.000179248	0.000442258	ENSG00000139910	NOVA1	1	0	0
gtex.smcenter	0.00480993	0.943425	0.963126	ENSG00000004534	RBM6	1	0	0
gtex.smnabtch	0.0048774	0.295975	0.381158	ENSG00000131051	RBM39	1	1	0
gtex.smnabtchd	0.00494741	0.101263	0.149516	ENSG00000179950	PUF60	1	1	0
gtex.smnabtchd	0.00506693	0.0433667	0.0704976	ENSG00000116001	TIA1	1	0	0
gtex.smcenter	0.00507739	0.000801807	0.00182795	ENSG00000163694	RBM47	1	0	0
gtex.smgebtchd	0.00524232	8.49727e-10	3.07298e-09	ENSG00000124214	STAU1	1	0	0
gtex.smnabtch	0.0052434	0.77325	0.830505	ENSG00000116560	SFPQ	1	1	0
gtex.smnabtchd	0.00527797	0.00571916	0.0113183	ENSG00000149187	CELF1	1	0	0
gtex.smnabtch	0.00529445	0.00462962	0.00934419	ENSG00000160201	U2AF1	1	1	0
gtex.smtsd	0.00539548	9.79219e-31	6.33613e-30	ENSG00000163694	RBM47	1	0	0
gtex.smnabtchd	0.00539819	0.0015469	0.00337505	ENSG00000101161	PRPF6	1	1	0
gtex.smgebtchd	0.00550353	2.39997e-07	7.45402e-07	ENSG00000138398	PPIG	1	0	0
gtex.smgebtchd	0.005714	1.35413e-10	5.06359e-10	ENSG00000064703	DDX20	1	1	0
gtex.smnabtch	0.00571621	0.000185419	0.000455779	ENSG00000092199	HNRNPC	1	0	0
gtex.smnabtchd	0.00575027	0.0452467	0.073283	ENSG00000259956	RBM15B	1	0	0
gtex.smnabtch	0.00584392	0.0154159	0.0276856	ENSG00000130520	LSM4	1	1	0
gtex.smnabtch	0.00586348	0.111622	0.162269	ENSG00000179950	PUF60	1	1	0
gtex.smnabtchd	0.0059711	0.00553321	0.011033	ENSG00000086589	RBM22	1	1	0
gtex.smnabtchd	0.00621868	0.104751	0.153635	ENSG00000239306	RBM14	1	0	0
gtex.smnabtchd	0.00639827	2.21213e-05	5.98364e-05	ENSG00000116350	SRSF4	1	0	0
gtex.smgebtchd	0.00650771	1.70212e-10	6.34688e-10	ENSG00000108883	EFTUD2	1	1	0
gtex.smnabtchd	0.00653253	0.0134679	0.0245547	ENSG00000099783	HNRNPM	1	0	0
gtex.smnabtchd	0.00654741	1.95082e-05	5.29853e-05	ENSG00000160201	U2AF1	1	1	0
gtex.smtsd	0.00664742	0.0399311	0.0655692	ENSG00000152601	MBNL1	1	0	0
gtex.smnabtchd	0.00685141	0.010542	0.0196268	ENSG00000164985	PSIP1	1	0	0
gtex.sex	0.0068733	0.0566848	0.0890761	ENSG00000163694	RBM47	1	0	0
gtex.smcenter	0.00702231	0.358244	0.449935	ENSG00000197157	SND1	1	0	0
gtex.smnabtch	0.00719258	1.5156e-05	4.18533e-05	ENSG00000121774	KHDRBS1	1	0	0
gtex.smnabtchd	0.00719603	0.013989	0.0253995	ENSG00000141543	EIF4A3	0	0	1
gtex.smgebtchd	0.00722035	9.5378e-11	3.6387e-10	ENSG00000060339	CCAR1	0	1	0
gtex.smnabtchd	0.00732539	0.0036714	0.00751357	ENSG00000071626	DAZAP1	1	0	0
gtex.smgebtchd	0.00733594	0.000255653	0.000622623	ENSG00000100320	RBFOX2	1	0	0
gtex.smgebtchd	0.00735451	5.27846e-09	1.84816e-08	ENSG00000117751	PPP1R8	1	0	0
gtex.smgebtchd	0.00748323	4.29226e-06	1.22902e-05	ENSG00000004534	RBM6	1	0	0
gtex.smnabtchd	0.0075352	0.0624268	0.0971964	ENSG00000114503	NCBP2	1	0	0
gtex.smnabtchd	0.00776418	0.00030016	0.000726994	ENSG00000162613	FUBP1	1	0	0
gtex.smnabtchd	0.00780267	0.00588473	0.0115938	ENSG00000173933	RBM4	1	0	0
gtex.smgebtchd	0.00815625	2.39209e-11	9.53944e-11	ENSG00000183431	SF3A3	0	1	0
gtex.smnabtchd	0.00824977	0.000612254	0.00141785	ENSG00000160633	SAFB	1	0	0
gtex.smgebtchd	0.00833134	1.52522e-13	6.82472e-13	ENSG00000136875	PRPF4	0	1	0
gtex.sex	0.00850193	0.9756	0.986814	ENSG00000116350	SRSF4	1	0	0
gtex.dthhrdy	0.00866914	2.51786e-08	8.4141e-08	ENSG00000163694	RBM47	1	0	0
gtex.smgebtchd	0.00899729	0.000756273	0.00172713	ENSG00000100461	RBM23	1	0	0
gtex.smgebtchd	0.0092954	2.75852e-23	1.59704e-22	ENSG00000172062	SMN1	1	1	0
gtex.smgebtchd	0.00931024	3.67341e-07	1.13028e-06	ENSG00000161847	RAVER1	1	0	0
gtex.smnabtchd	0.00949998	0.00570345	0.0113041	ENSG00000011304	PTBP1	1	0	0
gtex.smgebtchd	0.00954782	4.59126e-11	1.78249e-10	ENSG00000100109	TFIP11	1	1	0
gtex.smnabtchd	0.00975993	0.00194557	0.00419633	ENSG00000144028	SNRNP200	0	1	0
gtex.smnabtchd	0.0100385	0.000599524	0.00139326	ENSG00000119707	RBM25	1	1	0
gtex.dthhrdy	0.0105841	0.815833	0.857404	ENSG00000138398	PPIG	1	0	0
gtex.smgebtchd	0.0107914	1.18803e-06	3.51613e-06	ENSG00000075856	SART3	0	1	0
gtex.smnabtchd	0.0108118	0.00490673	0.00985827	ENSG00000151923	TIAL1	1	0	0
gtex.smgebtchd	0.010834	0.000624249	0.00143806	ENSG00000101161	PRPF6	1	1	0
gtex.smnabtchd	0.0109246	0.000111836	0.000282263	ENSG00000183684	ALYREF	0	0	1
gtex.smnabtchd	0.0109686	0.00603794	0.0118779	ENSG00000011243	AKAP8L	1	0	0
gtex.smnabtchd	0.0112265	0.0453698	0.0733923	ENSG00000197111	PCBP2	1	0	0
gtex.sex	0.0112588	0.863292	0.901539	ENSG00000135097	MSI1	1	0	0
gtex.smnabtchd	0.0113676	0.0011874	0.00264312	ENSG00000160710	ADAR	1	0	0
gtex.sex	0.0113762	0.532254	0.621198	ENSG00000197157	SND1	1	0	0
gtex.smnabtchd	0.0114502	0.00362192	0.00742724	ENSG00000063244	U2AF2	1	1	0
gtex.smnabtchd	0.0114569	0.00137854	0.00303279	ENSG00000138668	HNRNPD	1	0	0
gtex.sex	0.0114705	0.979393	0.989892	ENSG00000160633	SAFB	1	0	0
gtex.age	0.0115246	0.869729	0.905396	ENSG00000004534	RBM6	1	0	0
gtex.smnabtchd	0.011569	0.00725384	0.0139986	ENSG00000115524	SF3B1	0	1	0
gtex.smnabtch	0.0117477	0.142103	0.201694	ENSG00000015479	MATR3	1	0	0
gtex.smgebtchd	0.0119583	0.0511138	0.081094	ENSG00000112531	QKI	1	0	0
gtex.smgebtchd	0.0120771	2.01769e-07	6.28148e-07	ENSG00000162664	ZNF326	1	0	0
gtex.smnabtchd	0.0121388	0.0015123	0.00330504	ENSG00000131051	RBM39	1	1	0
gtex.smnabtch	0.0121388	8.54489e-05	0.000219868	ENSG00000139168	ZCRB1	0	1	0
gtex.smgebtchd	0.0124346	0.0806825	0.122274	ENSG00000239306	RBM14	1	0	0
gtex.smgebtchd	0.0124597	0.00796933	0.0152678	ENSG00000139168	ZCRB1	0	1	0
gtex.smgebtch	0.012596	0.0484618	0.0773513	ENSG00000143368	SF3B4	0	1	0
gtex.smgebtchd	0.0127042	1.35943e-12	5.73306e-12	ENSG00000119953	SMNDC1	0	1	0
gtex.smgebtchd	0.0128635	2.53423e-05	6.82691e-05	ENSG00000169813	HNRNPF	1	0	0
gtex.smgebtchd	0.0128764	3.27563e-08	1.08096e-07	ENSG00000092199	HNRNPC	1	0	0
gtex.smnabtchd	0.0129217	0.0416927	0.0683657	ENSG00000112081	SRSF3	1	0	0
gtex.age	0.012923	0.671652	0.746909	ENSG00000137656	BUD13	1	1	0
gtex.smgebtchd	0.0132836	1.53773e-07	4.81918e-07	ENSG00000121774	KHDRBS1	1	0	0
gtex.age	0.013744	0.211202	0.286523	ENSG00000152601	MBNL1	1	0	0
gtex.smgebtchd	0.0137932	1.43499e-17	6.98963e-17	ENSG00000135316	SYNCRIP	1	0	0
gtex.smgebtchd	0.0140004	8.00722e-05	0.000207653	ENSG00000149187	CELF1	1	0	0
gtex.smgebtchd	0.0143488	8.82422e-10	3.17384e-09	ENSG00000198231	DDX42	0	1	0
gtex.smnabtchd	0.0145136	5.73738e-05	0.000151467	ENSG00000158941	CCAR2	1	1	0
gtex.smnabtchd	0.0146941	0.0250302	0.0424676	ENSG00000015479	MATR3	1	0	0
gtex.smgebtchd	0.0150013	2.84939e-10	1.04478e-09	ENSG00000134453	RBM17	1	1	0
gtex.smcenter	0.0152065	0.309842	0.396694	ENSG00000021776	AQR	0	1	0
gtex.dthhrdy	0.0153228	0.749426	0.812854	ENSG00000136875	PRPF4	0	1	0
gtex.smnabtcht	0.01556	8.34934e-05	0.000215256	ENSG00000112232	KHDRBS2	1	0	0
gtex.smnabtch	0.0161147	0.00110806	0.00247904	ENSG00000114503	NCBP2	1	0	0
gtex.smnabtchd	0.0164877	5.21745e-07	1.57238e-06	ENSG00000143368	SF3B4	0	1	0
gtex.smnabtchd	0.0165858	0.00149329	0.00327432	ENSG00000003756	RBM5	1	1	0
gtex.smnabtchd	0.0168968	5.53925e-05	0.000146529	ENSG00000188529	SRSF10	1	0	0
gtex.smgebtchd	0.0169733	0.00125826	0.00278971	ENSG00000173933	RBM4	1	0	0
gtex.smgebtchd	0.0171898	9.06826e-10	3.25274e-09	ENSG00000116350	SRSF4	1	0	0
gtex.age	0.0173087	0.622083	0.705226	ENSG00000162385	MAGOH	0	0	1
gtex.smcenter	0.0174527	0.928415	0.95082	ENSG00000116001	TIA1	1	0	0
gtex.smnabtchd	0.0177225	0.000527395	0.00124315	ENSG00000111786	SRSF9	1	0	0
gtex.smnabtchd	0.0177801	0.000933741	0.00211051	ENSG00000116754	SRSF11	1	0	0
gtex.smgebtchd	0.0177949	0.000291964	0.000708442	ENSG00000099783	HNRNPM	1	0	0
gtex.smgebtchd	0.0180424	2.57348e-10	9.46237e-10	ENSG00000160201	U2AF1	1	1	0
gtex.smnabtchd	0.0184516	0.00193916	0.00418934	ENSG00000174231	PRPF8	1	1	0
gtex.smgebtchd	0.0191824	0.000107634	0.000273751	ENSG00000108349	CASC3	0	0	1
gtex.smnabtchd	0.0192504	0.00320447	0.00664035	ENSG00000132485	ZRANB2	1	0	0
gtex.smnabtchd	0.0198654	0.000603396	0.00139979	ENSG00000182944	EWSR1	1	0	0
gtex.smgebtchd	0.0199463	0.000145403	0.000363507	ENSG00000183684	ALYREF	0	0	1
gtex.smgebtchd	0.0200153	2.29675e-08	7.73395e-08	ENSG00000164548	TRA2A	1	0	0
gtex.smgebtchd	0.0200619	7.36905e-06	2.07708e-05	ENSG00000160633	SAFB	1	0	0
gtex.sex	0.0204485	0.766335	0.827378	ENSG00000123908	AGO2	1	0	0
gtex.smgebtchd	0.0204772	2.93916e-07	9.08594e-07	ENSG00000162613	FUBP1	1	0	0
gtex.smnabtchd	0.0209866	0.000874319	0.00198983	ENSG00000064607	SUGP2	1	0	0
gtex.smgebtchd	0.0209998	0.00406029	0.00824552	ENSG00000063244	U2AF2	1	1	0
gtex.smgebtchd	0.0216991	3.69695e-06	1.0655e-05	ENSG00000071626	DAZAP1	1	0	0
gtex.smrin	0.0217402	2.72727e-33	1.89473e-32	ENSG00000112232	KHDRBS2	1	0	0
gtex.smnabtchd	0.021753	5.90153e-05	0.000155489	ENSG00000104824	HNRNPL	1	0	0
gtex.dthhrdy	0.0217643	0.156223	0.218448	ENSG00000021776	AQR	0	1	0
gtex.dthhrdy	0.0220963	0.00483025	0.00973425	ENSG00000197157	SND1	1	0	0
gtex.smnabtchd	0.0222223	0.000435826	0.00103469	ENSG00000120948	TARDBP	1	0	0
gtex.smcenter	0.022821	0.437734	0.529129	ENSG00000137656	BUD13	1	1	0
gtex.smgebtchd	0.0228343	1.90793e-05	5.19271e-05	ENSG00000259956	RBM15B	1	0	0
gtex.sex	0.0240725	0.534316	0.623054	ENSG00000183570	PCBP3	1	0	0
gtex.smgebtchd	0.0240791	9.77799e-06	2.72299e-05	ENSG00000141543	EIF4A3	0	0	1
gtex.smcenter	0.0244729	0.872938	0.908021	ENSG00000130520	LSM4	1	1	0
gtex.smgebtchd	0.0246581	0.000891297	0.00202498	ENSG00000011243	AKAP8L	1	0	0
gtex.smnabtchd	0.0249458	0.000558113	0.00130854	ENSG00000088247	KHSRP	1	0	0
gtex.sex	0.025002	0.776584	0.833407	ENSG00000064703	DDX20	1	1	0
gtex.smnabtchd	0.025867	0.0466849	0.0751185	ENSG00000122566	HNRNPA2B1	1	0	0
gtex.smnabtchd	0.0260692	0.0192718	0.0336938	ENSG00000165119	HNRNPK	1	0	0
gtex.smgebtchd	0.0267211	1.97193e-06	5.7715e-06	ENSG00000179950	PUF60	1	1	0
gtex.smgebtchd	0.0268134	7.56649e-08	2.44798e-07	ENSG00000164985	PSIP1	1	0	0
gtex.smcenter	0.0269683	0.350353	0.440444	ENSG00000123908	AGO2	1	0	0
gtex.smgebtchd	0.0285215	1.21535e-12	5.14187e-12	ENSG00000086589	RBM22	1	1	0
gtex.smgebtchd	0.0294317	5.08082e-07	1.53823e-06	ENSG00000144028	SNRNP200	0	1	0
gtex.smnabtchd	0.0296849	0.000182914	0.000450459	ENSG00000100650	SRSF5	1	0	0
gtex.smgebtchd	0.0300334	1.33804e-10	5.02855e-10	ENSG00000116001	TIA1	1	0	0
gtex.smgebtchd	0.0300539	8.37859e-07	2.50788e-06	ENSG00000143368	SF3B4	0	1	0
gtex.smcenter	0.0301214	0.718618	0.789164	ENSG00000100320	RBFOX2	1	0	0
gtex.smnabtchd	0.0301334	1.81412e-05	4.96812e-05	ENSG00000115875	SRSF7	1	0	0
gtex.dthhrdy	0.030695	0.0223118	0.0383983	ENSG00000119314	PTBP3	1	0	0
gtex.smgebtchd	0.0315768	6.6399e-09	2.30044e-08	ENSG00000119707	RBM25	1	1	0
gtex.smnabtcht	0.0322555	3.28959e-11	1.29234e-10	ENSG00000163694	RBM47	1	0	0
gtex.sex	0.0323526	0.200414	0.273575	ENSG00000152601	MBNL1	1	0	0
gtex.smnabtchd	0.0328342	7.8155e-06	2.19499e-05	ENSG00000163660	CCNL1	1	0	0
gtex.smgebtchd	0.0356828	0.000620419	0.00143174	ENSG00000197111	PCBP2	1	0	0
gtex.smgebtchd	0.0360386	3.33362e-08	1.09735e-07	ENSG00000160710	ADAR	1	0	0
gtex.smnabtch	0.0365289	0.175695	0.242846	ENSG00000135486	HNRNPA1	1	0	0
gtex.smgebtchd	0.0367451	2.77069e-07	8.58524e-07	ENSG00000151923	TIAL1	1	0	0
gtex.smnabtchd	0.0368196	0.00276794	0.00581985	ENSG00000169045	HNRNPH1	1	0	0
gtex.smgebtchd	0.0369936	7.42533e-09	2.55912e-08	ENSG00000011304	PTBP1	1	0	0
gtex.age	0.0370857	0.563517	0.650781	ENSG00000112183	RBM24	1	0	0
gtex.age	0.0372043	0.697959	0.769952	ENSG00000075856	SART3	0	1	0
gtex.sex	0.0375297	0.987525	0.992035	ENSG00000122566	HNRNPA2B1	1	0	0
gtex.sex	0.037536	0.229223	0.30687	ENSG00000119314	PTBP3	1	0	0
gtex.smgebtchd	0.0384569	9.99589e-09	3.41828e-08	ENSG00000158941	CCAR2	1	1	0
gtex.age	0.0393239	0.528925	0.618407	ENSG00000100109	TFIP11	1	1	0
gtex.smnabtchd	0.041313	0.00293627	0.00613273	ENSG00000168066	SF1	1	1	0
gtex.smnabtchd	0.0415848	0.00781143	0.0150307	ENSG00000136450	SRSF1	1	0	0
gtex.smnabtchd	0.041657	0.00341048	0.00704512	ENSG00000153187	HNRNPU	1	0	0
gtex.smcenter	0.0417645	0.0279027	0.047039	ENSG00000131773	KHDRBS3	1	0	0
gtex.sex	0.0448993	0.838545	0.879173	ENSG00000075856	SART3	0	1	0
gtex.dthhrdy	0.04492	0.928451	0.95082	ENSG00000064607	SUGP2	1	0	0
gtex.smnabtch	0.0451483	0.000906731	0.0020565	ENSG00000165119	HNRNPK	1	0	0
gtex.smgebtchd	0.0457278	7.42402e-12	3.00604e-11	ENSG00000138668	HNRNPD	1	0	0
gtex.smnabtchd	0.0462743	0.00192817	0.00417244	ENSG00000116560	SFPQ	1	1	0
gtex.age	0.0463798	0.734667	0.801455	ENSG00000101161	PRPF6	1	1	0
gtex.smgebtchd	0.0484255	1.34095e-10	5.02855e-10	ENSG00000114503	NCBP2	1	0	0
gtex.smgebtchd	0.0507706	1.12464e-12	4.78879e-12	ENSG00000131051	RBM39	1	1	0
gtex.smnabtchd	0.050845	0.0214396	0.0369964	ENSG00000135486	HNRNPA1	1	0	0
gtex.age	0.0512123	0.617236	0.701163	ENSG00000134453	RBM17	1	1	0
gtex.smnabtchd	0.0514917	0.000170123	0.000422904	ENSG00000100941	PNN	1	0	1
gtex.smcenter	0.051616	0.127617	0.182705	ENSG00000162385	MAGOH	0	0	1
gtex.smgebtchd	0.0517582	2.92849e-06	8.51457e-06	ENSG00000174231	PRPF8	1	1	0
gtex.smcenter	0.0520455	7.28159e-05	0.000190331	ENSG00000119314	PTBP3	1	0	0
gtex.smcenter	0.0525807	0.155052	0.217056	ENSG00000064703	DDX20	1	1	0
gtex.smgebtchd	0.0527398	9.70448e-07	2.89817e-06	ENSG00000182944	EWSR1	1	0	0
gtex.age	0.0531872	0.78309	0.836987	ENSG00000160633	SAFB	1	0	0
gtex.smgebtchd	0.0533651	3.06607e-11	1.21174e-10	ENSG00000115524	SF3B1	0	1	0
gtex.smgebtchd	0.0534859	1.08643e-07	3.46397e-07	ENSG00000104824	HNRNPL	1	0	0
gtex.smgebtchd	0.0556744	4.90431e-09	1.72172e-08	ENSG00000111786	SRSF9	1	0	0
gtex.smtsd	0.0558267	0.000484169	0.0011474	ENSG00000117751	PPP1R8	1	0	0
gtex.smgebtchd	0.0570989	2.71768e-13	1.19578e-12	ENSG00000188529	SRSF10	1	0	0
(Intercept)	0.0574201	0.000134421	0.000336691	ENSG00000104413	ESRP1	1	0	0
gtex.smgebtchd	0.0574481	1.89342e-05	5.16692e-05	ENSG00000088247	KHSRP	1	0	0
gtex.dthhrdy	0.0582364	0.0534403	0.0843795	ENSG00000137656	BUD13	1	1	0
gtex.age	0.0594218	0.793867	0.84525	ENSG00000173933	RBM4	1	0	0
gtex.sex	0.0596155	0.736663	0.802969	ENSG00000119953	SMNDC1	0	1	0
gtex.smgebtchd	0.0621005	1.7378e-10	6.46169e-10	ENSG00000003756	RBM5	1	1	0
gtex.age	0.0629838	0.0269025	0.0454109	ENSG00000135097	MSI1	1	0	0
gtex.smcenter	0.0633979	3.64634e-06	1.05321e-05	ENSG00000082516	GEMIN5	1	1	0
gtex.smgebtchd	0.0634393	2.30289e-10	8.51488e-10	ENSG00000116754	SRSF11	1	0	0
gtex.dthhrdy	0.0635457	5.93901e-06	1.68591e-05	ENSG00000082516	GEMIN5	1	1	0
gtex.smgebtchd	0.0637853	5.43263e-08	1.77063e-07	ENSG00000064607	SUGP2	1	0	0
gtex.smgebtchd	0.0645154	1.25342e-07	3.97719e-07	ENSG00000015479	MATR3	1	0	0
gtex.dthhrdy	0.0649345	0.0745362	0.114404	ENSG00000124214	STAU1	1	0	0
gtex.sex	0.0660076	0.0644082	0.0997873	ENSG00000021776	AQR	0	1	0
gtex.age	0.0660161	0.879189	0.913803	ENSG00000104824	HNRNPL	1	0	0
gtex.smcenter	0.0665868	0.269041	0.351618	ENSG00000100109	TFIP11	1	1	0
gtex.smcenter	0.0673238	0.495784	0.585886	ENSG00000134453	RBM17	1	1	0
gtex.age	0.0681143	0.797245	0.845272	ENSG00000112531	QKI	1	0	0
gtex.sex	0.0701779	0.0311809	0.0522983	ENSG00000082516	GEMIN5	1	1	0
gtex.smnabtchd	0.0713732	0.00976569	0.0183107	ENSG00000104852	SNRNP70	0	1	0
gtex.smgebtchd	0.0715121	1.20539e-09	4.30031e-09	ENSG00000120948	TARDBP	1	0	0
gtex.smcenter	0.0715519	1.85483e-11	7.41933e-11	ENSG00000152601	MBNL1	1	0	0
gtex.dthhrdy	0.0717374	4.98366e-11	1.92352e-10	ENSG00000152601	MBNL1	1	0	0
gtex.smnabtchd	0.0720797	0.00287608	0.00603565	ENSG00000089280	FUS	1	0	0
gtex.smcenter	0.0742376	0.80209	0.847007	ENSG00000131051	RBM39	1	1	0
gtex.smcenter	0.0756767	0.433796	0.525813	ENSG00000162664	ZNF326	1	0	0
gtex.sex	0.0763106	0.847205	0.887548	ENSG00000162613	FUBP1	1	0	0
gtex.dthhrdy	0.0768345	0.139443	0.198345	ENSG00000183431	SF3A3	0	1	0
gtex.age	0.076886	0.0611656	0.0954357	ENSG00000162775	RBM15	1	0	0
gtex.dthhrdy	0.0786609	0.734613	0.801455	ENSG00000119707	RBM25	1	1	0
gtex.smtsd	0.0795337	0.00718974	0.0138953	ENSG00000092199	HNRNPC	1	0	0
gtex.smcenter	0.0819831	0.122168	0.175858	ENSG00000139910	NOVA1	1	0	0
gtex.smcenter	0.0822493	0.268946	0.351618	ENSG00000119953	SMNDC1	0	1	0
gtex.dthhrdy	0.0831534	0.0399376	0.0655692	ENSG00000143889	HNRNPLL	1	0	0
gtex.smgebtchd	0.0836491	6.47567e-12	2.63824e-11	ENSG00000132485	ZRANB2	1	0	0
gtex.dthhrdy	0.0836515	0.00296329	0.00617937	ENSG00000135097	MSI1	1	0	0
gtex.smgebtchd	0.0840071	1.26429e-08	4.3012e-08	ENSG00000100650	SRSF5	1	0	0
gtex.smgebtchd	0.0842788	1.09707e-12	4.68652e-12	ENSG00000112081	SRSF3	1	0	0
gtex.sex	0.0849516	0.421386	0.513601	ENSG00000138398	PPIG	1	0	0
gtex.smcenter	0.0861106	0.772287	0.830149	ENSG00000151923	TIAL1	1	0	0
gtex.smcenter	0.0870762	0.0398077	0.065519	ENSG00000108883	EFTUD2	1	1	0
gtex.sex	0.0888899	0.334032	0.423557	ENSG00000172062	SMN1	1	1	0
gtex.dthhrdy	0.0889607	0.0976061	0.144602	ENSG00000117751	PPP1R8	1	0	0
gtex.age	0.0892752	0.77229	0.830149	ENSG00000151923	TIAL1	1	0	0
gtex.smcenter	0.0892967	0.0237501	0.040504	ENSG00000143889	HNRNPLL	1	0	0
gtex.dthhrdy	0.0900346	0.00237307	0.00507691	ENSG00000123908	AGO2	1	0	0
gtex.dthhrdy	0.09287	0.934437	0.955428	ENSG00000153187	HNRNPU	1	0	0
gtex.dthhrdy	0.0931651	0.0318954	0.0534288	ENSG00000108883	EFTUD2	1	1	0
gtex.smgebtchd	0.0939241	5.80839e-06	1.65595e-05	ENSG00000165119	HNRNPK	1	0	0
gtex.smcenter	0.0942565	0.063158	0.0981962	ENSG00000183431	SF3A3	0	1	0
gtex.dthhrdy	0.0948231	0.124694	0.179103	ENSG00000100109	TFIP11	1	1	0
gtex.age	0.0957132	0.579594	0.667383	ENSG00000086589	RBM22	1	1	0
gtex.sex	0.0960998	0.920534	0.945607	ENSG00000003756	RBM5	1	1	0
gtex.smcenter	0.0963571	0.00670257	0.0129918	ENSG00000124214	STAU1	1	0	0
gtex.dthhrdy	0.0965254	0.427113	0.520101	ENSG00000160201	U2AF1	1	1	0
gtex.smcenter	0.0970194	0.383531	0.478056	ENSG00000100461	RBM23	1	0	0
gtex.smgebtchd	0.099094	4.48545e-13	1.95406e-12	ENSG00000163660	CCNL1	1	0	0
gtex.smnabtchd	0.100184	0.016391	0.0291593	ENSG00000169564	PCBP1	1	0	0
gtex.smgebtchd	0.101902	7.88184e-05	0.000204804	ENSG00000168066	SF1	1	1	0
gtex.age	0.102118	0.92874	0.95082	ENSG00000153187	HNRNPU	1	0	0
gtex.smnabtcht	0.104099	0.798117	0.845517	ENSG00000169813	HNRNPF	1	0	0
gtex.smcenter	0.107013	8.11058e-05	0.000209921	ENSG00000168438	CDC40	1	1	0
gtex.smcenter	0.107526	0.0825936	0.124741	ENSG00000112183	RBM24	1	0	0
gtex.smcenter	0.107916	0.396274	0.489777	ENSG00000169813	HNRNPF	1	0	0
gtex.smcenter	0.110913	0.254369	0.334429	ENSG00000198231	DDX42	0	1	0
gtex.smcenter	0.111383	0.0162786	0.0289982	ENSG00000060339	CCAR1	0	1	0
gtex.smcenter	0.111564	0.00388854	0.0079211	ENSG00000172062	SMN1	1	1	0
gtex.sex	0.117857	0.867998	0.905022	ENSG00000151923	TIAL1	1	0	0
gtex.smgebtchd	0.121894	1.84843e-20	9.75973e-20	ENSG00000115875	SRSF7	1	0	0
gtex.smcenter	0.125928	0.622416	0.705226	ENSG00000112531	QKI	1	0	0
gtex.smcenter	0.125964	0.541605	0.63044	ENSG00000108349	CASC3	0	0	1
gtex.smgebtchd	0.127942	2.3199e-08	7.79203e-08	ENSG00000169045	HNRNPH1	1	0	0
gtex.smcenter	0.129633	0.0528787	0.0836929	ENSG00000135316	SYNCRIP	1	0	0
gtex.smgebtchd	0.132438	5.60533e-07	1.68543e-06	ENSG00000153187	HNRNPU	1	0	0
gtex.smgebtchd	0.133099	3.87602e-08	1.26957e-07	ENSG00000122566	HNRNPA2B1	1	0	0
gtex.dthhrdy	0.134567	0.658425	0.739049	ENSG00000239306	RBM14	1	0	0
gtex.sex	0.138781	0.384323	0.47856	ENSG00000135316	SYNCRIP	1	0	0
gtex.sex	0.140459	0.136685	0.194843	ENSG00000162775	RBM15	1	0	0
gtex.smcenter	0.14287	0.52798	0.617848	ENSG00000119707	RBM25	1	1	0
gtex.smtsd	0.144664	0.0426878	0.0697053	ENSG00000179950	PUF60	1	1	0
gtex.sex	0.145582	0.780057	0.836454	ENSG00000183684	ALYREF	0	0	1
gtex.smcenter	0.145809	0.00101946	0.00229247	ENSG00000138398	PPIG	1	0	0
gtex.smnabtchd	0.146311	2.9765e-06	8.63512e-06	ENSG00000161547	SRSF2	1	0	0
gtex.smtsd	0.150422	0.00010884	0.000276287	ENSG00000169813	HNRNPF	1	0	0
gtex.smgebtchd	0.153669	1.66009e-09	5.87484e-09	ENSG00000100941	PNN	1	0	1
gtex.smcenter	0.155952	0.00293225	0.00613273	ENSG00000117751	PPP1R8	1	0	0
gtex.smgebtchd	0.156668	1.6947e-08	5.75066e-08	ENSG00000116560	SFPQ	1	1	0
gtex.dthhrdy	0.157161	0.000110514	0.000279462	ENSG00000162775	RBM15	1	0	0
gtex.smnabtcht	0.159621	0.744401	0.808732	ENSG00000130520	LSM4	1	1	0
gtex.smcenter	0.160332	0.334704	0.424001	ENSG00000162613	FUBP1	1	0	0
gtex.sex	0.161125	0.148657	0.209198	ENSG00000136875	PRPF4	0	1	0
gtex.dthhrdy	0.166009	0.277004	0.360597	ENSG00000164548	TRA2A	1	0	0
gtex.dthhrdy	0.167753	0.0158172	0.0283294	ENSG00000004534	RBM6	1	0	0
gtex.smgebtchd	0.169905	0.000929481	0.00210449	ENSG00000104852	SNRNP70	0	1	0
gtex.smgebtchd	0.177419	1.11386e-09	3.98453e-09	ENSG00000136450	SRSF1	1	0	0
gtex.smcenter	0.181849	0.661849	0.741631	ENSG00000116754	SRSF11	1	0	0
gtex.smnabtcht	0.182258	8.4517e-08	2.72104e-07	ENSG00000152601	MBNL1	1	0	0
gtex.age	0.184473	0.384772	0.47856	ENSG00000099783	HNRNPM	1	0	0
gtex.dthhrdy	0.186244	0.0495078	0.0788303	ENSG00000075856	SART3	0	1	0
gtex.sex	0.193863	0.76438	0.827034	ENSG00000160710	ADAR	1	0	0
gtex.smgebtchd	0.202257	6.83954e-06	1.93323e-05	ENSG00000089280	FUS	1	0	0
gtex.age	0.202452	0.509728	0.59968	ENSG00000131051	RBM39	1	1	0
gtex.age	0.202721	0.0992326	0.146846	ENSG00000160201	U2AF1	1	1	0
gtex.smrin	0.214055	1.45396e-19	7.49697e-19	ENSG00000183570	PCBP3	1	0	0
gtex.smnabtchd	0.222306	8.38029e-06	2.34364e-05	ENSG00000108654	DDX5	1	0	0
gtex.smcenter	0.222793	0.0215888	0.0372026	ENSG00000092199	HNRNPC	1	0	0
gtex.sex	0.223002	0.333136	0.422826	ENSG00000162664	ZNF326	1	0	0
gtex.smcenter	0.223106	0.491356	0.581695	ENSG00000188529	SRSF10	1	0	0
gtex.smrin	0.224919	2.68826e-85	7.55001e-84	ENSG00000197157	SND1	1	0	0
gtex.sex	0.228712	0.767205	0.827378	ENSG00000188529	SRSF10	1	0	0
gtex.smgebtchd	0.234401	1.24166e-08	4.23511e-08	ENSG00000135486	HNRNPA1	1	0	0
gtex.smrin	0.237111	0.0892523	0.133424	ENSG00000162664	ZNF326	1	0	0
gtex.smcenter	0.239607	0.544797	0.632482	ENSG00000111786	SRSF9	1	0	0
(Intercept)	0.240284	0.81039	0.853723	ENSG00000119953	SMNDC1	0	1	0
gtex.dthhrdy	0.250118	0.586164	0.671869	ENSG00000182944	EWSR1	1	0	0
gtex.smtsd	0.252226	6.34283e-05	0.000166452	ENSG00000108349	CASC3	0	0	1
gtex.smcenter	0.252731	0.0164686	0.0292578	ENSG00000121774	KHDRBS1	1	0	0
gtex.dthhrdy	0.254032	0.590732	0.674539	ENSG00000174231	PRPF8	1	1	0
gtex.age	0.265669	0.258496	0.33918	ENSG00000141543	EIF4A3	0	0	1
gtex.dthhrdy	0.268652	0.230962	0.308885	ENSG00000183684	ALYREF	0	0	1
gtex.age	0.272027	0.000528832	0.00124431	ENSG00000077312	SNRPA	0	1	0
(Intercept)	0.275184	0.596517	0.680555	ENSG00000172062	SMN1	1	1	0
gtex.smtsd	0.276983	1.34242e-20	7.11644e-20	ENSG00000162664	ZNF326	1	0	0
gtex.age	0.278581	0.385024	0.47856	ENSG00000011243	AKAP8L	1	0	0
gtex.smcenter	0.279014	0.209775	0.28488	ENSG00000259956	RBM15B	1	0	0
gtex.smrin	0.290882	0.32862	0.417899	ENSG00000108349	CASC3	0	0	1
gtex.smgebtchd	0.292151	0.000166094	0.000413668	ENSG00000169564	PCBP1	1	0	0
gtex.smcenter	0.296436	0.0753582	0.115532	ENSG00000086589	RBM22	1	1	0
gtex.dthhrdy	0.296685	1.59137e-05	4.37626e-05	ENSG00000135316	SYNCRIP	1	0	0
gtex.dthhrdy	0.307296	1.17706e-10	4.4519e-10	ENSG00000060339	CCAR1	0	1	0
gtex.smcenter	0.314316	0.436846	0.52854	ENSG00000003756	RBM5	1	1	0
gtex.dthhrdy	0.316605	0.0639029	0.0992374	ENSG00000086589	RBM22	1	1	0
gtex.sex	0.326363	0.482991	0.573335	ENSG00000071626	DAZAP1	1	0	0
gtex.smrin	0.327603	3.8856e-93	1.55424e-91	ENSG00000152601	MBNL1	1	0	0
gtex.dthhrdy	0.340802	0.129671	0.185044	ENSG00000173933	RBM4	1	0	0
gtex.sex	0.340957	0.139967	0.198877	ENSG00000092199	HNRNPC	1	0	0
gtex.smcenter	0.345546	0.479733	0.571278	ENSG00000120948	TARDBP	1	0	0
gtex.dthhrdy	0.358023	2.80905e-06	8.20343e-06	ENSG00000119953	SMNDC1	0	1	0
gtex.sex	0.358257	0.719706	0.789702	ENSG00000104824	HNRNPL	1	0	0
gtex.dthhrdy	0.373528	0.00180275	0.00391388	ENSG00000116350	SRSF4	1	0	0
gtex.sex	0.376749	0.342822	0.433039	ENSG00000086589	RBM22	1	1	0
gtex.sex	0.37997	0.744334	0.808732	ENSG00000120948	TARDBP	1	0	0
gtex.dthhrdy	0.38092	1.1422e-06	3.3881e-06	ENSG00000161847	RAVER1	1	0	0
gtex.smrin	0.382136	5.62678e-84	1.51579e-82	ENSG00000119314	PTBP3	1	0	0
gtex.sex	0.385458	0.507125	0.59715	ENSG00000144028	SNRNP200	0	1	0
gtex.smcenter	0.388813	0.47451	0.565812	ENSG00000115875	SRSF7	1	0	0
gtex.sex	0.419325	0.393872	0.487529	ENSG00000108349	CASC3	0	0	1
gtex.smcenter	0.421809	0.404183	0.497687	ENSG00000132485	ZRANB2	1	0	0
gtex.sex	0.4268	0.159243	0.222199	ENSG00000169813	HNRNPF	1	0	0
gtex.smrin	0.430819	6.60523e-82	1.64508e-80	ENSG00000021776	AQR	0	1	0
gtex.smcenter	0.435614	0.799139	0.845921	ENSG00000135486	HNRNPA1	1	0	0
(Intercept)	0.453763	0.0136684	0.0248517	ENSG00000082516	GEMIN5	1	1	0
gtex.sex	0.454993	0.0122696	0.0226199	ENSG00000161847	RAVER1	1	0	0
gtex.smcenter	0.457482	0.019537	0.0340672	ENSG00000139168	ZCRB1	0	1	0
gtex.smrin	0.461768	2.63122e-109	2.48086e-107	ENSG00000082516	GEMIN5	1	1	0
gtex.age	0.461856	5.6782e-09	1.97763e-08	ENSG00000161847	RAVER1	1	0	0
gtex.dthhrdy	0.466521	0.0448162	0.0726748	ENSG00000141543	EIF4A3	0	0	1
gtex.dthhrdy	0.480196	0.0547894	0.0864062	ENSG00000144028	SNRNP200	0	1	0
gtex.smgebtchd	0.496388	2.04955e-17	9.87374e-17	ENSG00000161547	SRSF2	1	0	0
gtex.age	0.51181	0.270779	0.35319	ENSG00000182944	EWSR1	1	0	0
gtex.smcenter	0.511863	0.0136648	0.0248517	ENSG00000164985	PSIP1	1	0	0
gtex.dthhrdy	0.518864	0.31681	0.40483	ENSG00000132485	ZRANB2	1	0	0
gtex.smcenter	0.537806	0.0476189	0.0760981	ENSG00000160710	ADAR	1	0	0
gtex.age	0.538139	0.668059	0.746056	ENSG00000136450	SRSF1	1	0	0
gtex.smrin	0.541645	0.0142169	0.025778	ENSG00000130520	LSM4	1	1	0
gtex.age	0.543803	0.348455	0.438475	ENSG00000088247	KHSRP	1	0	0
(Intercept)	0.55403	7.96264e-08	2.56985e-07	ENSG00000197157	SND1	1	0	0
gtex.smcenter	0.557425	0.0948544	0.140841	ENSG00000115524	SF3B1	0	1	0
gtex.dthhrdy	0.566303	0.746902	0.810781	ENSG00000135486	HNRNPA1	1	0	0
gtex.age	0.574371	0.00457531	0.00924871	ENSG00000071626	DAZAP1	1	0	0
gtex.sex	0.585059	0.68921	0.762579	ENSG00000100650	SRSF5	1	0	0
gtex.smrin	0.606009	1.85324e-44	1.64179e-43	ENSG00000137656	BUD13	1	1	0
gtex.dthhrdy	0.611859	0.0501925	0.0798242	ENSG00000063244	U2AF2	1	1	0
gtex.sex	0.620643	0.435049	0.526848	ENSG00000115524	SF3B1	0	1	0
gtex.age	0.623814	0.575783	0.664365	ENSG00000168066	SF1	1	1	0
gtex.dthhrdy	0.627739	0.143863	0.203754	ENSG00000104824	HNRNPL	1	0	0
gtex.age	0.63165	0.283452	0.368069	ENSG00000163660	CCNL1	1	0	0
gtex.dthhrdy	0.644621	0.0338149	0.0563582	ENSG00000131051	RBM39	1	1	0
gtex.smnabtcht	0.651712	0.0010173	0.00229153	ENSG00000112183	RBM24	1	0	0
gtex.dthhrdy	0.658616	0.000573781	0.00134289	ENSG00000160633	SAFB	1	0	0
gtex.sex	0.674785	0.145054	0.205073	ENSG00000116001	TIA1	1	0	0
gtex.smgebtchd	0.685576	1.68299e-13	7.50524e-13	ENSG00000108654	DDX5	1	0	0
gtex.age	0.690017	8.2595e-06	2.31476e-05	ENSG00000164548	TRA2A	1	0	0
(Intercept)	0.700478	0.000518945	0.00122542	ENSG00000021776	AQR	0	1	0
gtex.sex	0.720583	0.237105	0.315821	ENSG00000112531	QKI	1	0	0
gtex.dthhrdy	0.727847	0.00893739	0.0169259	ENSG00000160710	ADAR	1	0	0
(Intercept)	0.735567	0.603899	0.687196	ENSG00000121774	KHDRBS1	1	0	0
gtex.age	0.742115	0.0159973	0.0286131	ENSG00000239306	RBM14	1	0	0
gtex.age	0.755368	0.444361	0.535179	ENSG00000169045	HNRNPH1	1	0	0
gtex.smrin	0.758238	1.11297e-40	8.85013e-40	ENSG00000172062	SMN1	1	1	0
gtex.smrin	0.76598	4.1286e-12	1.70839e-11	ENSG00000161847	RAVER1	1	0	0
gtex.dthhrdy	0.769629	4.32169e-14	1.97392e-13	ENSG00000134453	RBM17	1	1	0
gtex.smrin	0.777866	1.12602e-72	2.12335e-71	ENSG00000123908	AGO2	1	0	0
gtex.age	0.795244	0.118654	0.171737	ENSG00000112081	SRSF3	1	0	0
gtex.sex	0.798377	0.226898	0.304376	ENSG00000138668	HNRNPD	1	0	0
gtex.dthhrdy	0.815663	1.78172e-06	5.23802e-06	ENSG00000162613	FUBP1	1	0	0
gtex.dthhrdy	0.830132	3.45688e-05	9.21836e-05	ENSG00000071626	DAZAP1	1	0	0
gtex.smrin	0.833945	2.80091e-46	2.5498e-45	ENSG00000162775	RBM15	1	0	0
gtex.dthhrdy	0.839066	0.00138576	0.00304361	ENSG00000112531	QKI	1	0	0
gtex.smrin	0.846446	5.8327e-54	6.63721e-53	ENSG00000064703	DDX20	1	1	0
(Intercept)	0.852904	0.0283085	0.0476622	ENSG00000123908	AGO2	1	0	0
gtex.smrin	0.858273	1.83447e-21	1.00062e-20	ENSG00000112183	RBM24	1	0	0
gtex.dthhrdy	0.873983	2.62355e-18	1.29704e-17	ENSG00000092199	HNRNPC	1	0	0
gtex.sex	0.8746	0.46796	0.558505	ENSG00000132485	ZRANB2	1	0	0
gtex.smcenter	0.879369	0.446503	0.537269	ENSG00000116560	SFPQ	1	1	0
gtex.dthhrdy	0.883156	0.0474674	0.0759478	ENSG00000197111	PCBP2	1	0	0
gtex.dthhrdy	0.891436	0.120109	0.173462	ENSG00000088247	KHSRP	1	0	0
gtex.smrin	0.897528	2.39042e-105	1.57768e-103	ENSG00000168438	CDC40	1	1	0
gtex.smrin	0.923142	3.12966e-74	6.16589e-73	ENSG00000162385	MAGOH	0	0	1
gtex.dthhrdy	0.924033	7.22708e-32	4.84251e-31	ENSG00000077312	SNRPA	0	1	0
gtex.smrin	0.938394	4.63892e-43	3.95056e-42	ENSG00000060339	CCAR1	0	1	0
gtex.smrin	0.940783	1.7201e-70	2.87409e-69	ENSG00000124214	STAU1	1	0	0
gtex.smrin	0.944739	5.36587e-34	3.74759e-33	ENSG00000139910	NOVA1	1	0	0
gtex.smrin	0.945186	1.63115e-51	1.68212e-50	ENSG00000108883	EFTUD2	1	1	0
gtex.age	0.94657	0.000329633	0.00079112	ENSG00000143368	SF3B4	0	1	0
gtex.smcenter	0.952437	0.00238545	0.00509513	ENSG00000114503	NCBP2	1	0	0
gtex.smrin	0.979284	3.77663e-23	2.17692e-22	ENSG00000004534	RBM6	1	0	0
gtex.smrin	0.984765	3.23125e-28	2.01191e-27	ENSG00000167281	RBFOX3	1	0	0
gtex.age	0.987115	0.0799828	0.121493	ENSG00000115875	SRSF7	1	0	0
gtex.age	0.997201	0.00030631	0.000740531	ENSG00000011304	PTBP1	1	0	0
gtex.sex	1.02867	0.145105	0.205073	ENSG00000131051	RBM39	1	1	0
gtex.dthhrdy	1.02924	0.00136482	0.00300761	ENSG00000114503	NCBP2	1	0	0
gtex.dthhrdy	1.03187	0.015533	0.027858	ENSG00000116754	SRSF11	1	0	0
gtex.dthhrdy	1.03449	0.00250967	0.00533456	ENSG00000115524	SF3B1	0	1	0
gtex.dthhrdy	1.04554	1.65703e-15	7.78391e-15	ENSG00000169813	HNRNPF	1	0	0
gtex.sex	1.04988	0.00312995	0.00651662	ENSG00000164548	TRA2A	1	0	0
gtex.dthhrdy	1.10087	0.00793172	0.01524	ENSG00000003756	RBM5	1	1	0
gtex.age	1.13272	1.3006e-07	4.11701e-07	ENSG00000108349	CASC3	0	0	1
gtex.dthhrdy	1.13779	0.00506004	0.0101354	ENSG00000111786	SRSF9	1	0	0
gtex.smrin	1.16154	2.19571e-32	1.48632e-31	ENSG00000135316	SYNCRIP	1	0	0
gtex.dthhrdy	1.17149	0.000125635	0.000315882	ENSG00000151923	TIAL1	1	0	0
gtex.dthhrdy	1.21583	0.000128665	0.000322886	ENSG00000011243	AKAP8L	1	0	0
gtex.dthhrdy	1.21761	1.89454e-05	5.16692e-05	ENSG00000138668	HNRNPD	1	0	0
gtex.sex	1.24169	0.0794236	0.120922	ENSG00000239306	RBM14	1	0	0
gtex.dthhrdy	1.24428	4.59963e-09	1.61907e-08	ENSG00000108349	CASC3	0	0	1
gtex.smrin	1.24591	4.41666e-18	2.16728e-17	ENSG00000134453	RBM17	1	1	0
gtex.smrin	1.28299	5.94772e-102	3.01961e-100	ENSG00000143889	HNRNPLL	1	0	0
gtex.dthhrdy	1.28721	0.000109984	0.000278655	ENSG00000188529	SRSF10	1	0	0
gtex.smtsd	1.29741	1.67896e-95	7.14912e-94	ENSG00000139168	ZCRB1	0	1	0
gtex.smrin	1.32402	2.0219e-79	4.68229e-78	ENSG00000136875	PRPF4	0	1	0
(Intercept)	1.32949	0.00357933	0.00735937	ENSG00000162385	MAGOH	0	0	1
gtex.smcenter	1.33368	0.729596	0.798563	ENSG00000108654	DDX5	1	0	0
gtex.sex	1.37221	0.586868	0.671869	ENSG00000100941	PNN	1	0	1
gtex.smrin	1.39501	3.3296e-96	1.51554e-94	ENSG00000138398	PPIG	1	0	0
gtex.dthhrdy	1.41766	0.191905	0.262774	ENSG00000100941	PNN	1	0	1
gtex.dthhrdy	1.43085	0.0102902	0.0192394	ENSG00000115875	SRSF7	1	0	0
gtex.dthhrdy	1.44477	0.161781	0.225027	ENSG00000122566	HNRNPA2B1	1	0	0
gtex.smrin	1.4804	1.13557e-15	5.35339e-15	ENSG00000169813	HNRNPF	1	0	0
gtex.smtsd	1.48779	1.60334e-75	3.35937e-74	ENSG00000112531	QKI	1	0	0
gtex.dthhrdy	1.50751	0.543509	0.632099	ENSG00000161547	SRSF2	1	0	0
(Intercept)	1.52372	4.28049e-12	1.7657e-11	ENSG00000183570	PCBP3	1	0	0
gtex.smrin	1.63344	2.5699e-100	1.2564e-98	ENSG00000183431	SF3A3	0	1	0
gtex.dthhrdy	1.65914	0.0607077	0.0949456	ENSG00000165119	HNRNPK	1	0	0
gtex.smrin	1.7296	7.11736e-54	8.02984e-53	ENSG00000077312	SNRPA	0	1	0
gtex.smrin	1.77277	2.63863e-85	7.55001e-84	ENSG00000100109	TFIP11	1	1	0
gtex.smrin	1.82471	2.75624e-115	3.63824e-113	ENSG00000117751	PPP1R8	1	0	0
gtex.smcenter	1.82665	0.0343086	0.0571088	ENSG00000165119	HNRNPK	1	0	0
gtex.smrin	1.85452	6.43209e-51	6.58167e-50	ENSG00000100320	RBFOX2	1	0	0
gtex.sex	1.91211	0.00258982	0.00547846	ENSG00000011304	PTBP1	1	0	0
gtex.smrin	1.98826	1.23634e-71	2.17595e-70	ENSG00000119953	SMNDC1	0	1	0
(Intercept)	2.05749	0.0433437	0.0704976	ENSG00000077312	SNRPA	0	1	0
gtex.dthhrdy	2.1549	4.17944e-15	1.93574e-14	ENSG00000011304	PTBP1	1	0	0
gtex.dthhrdy	2.20114	0.000159829	0.000398816	ENSG00000163660	CCNL1	1	0	0
gtex.smrin	2.22062	2.5805e-12	1.07793e-11	ENSG00000183684	ALYREF	0	0	1
gtex.sex	2.25347	0.580703	0.667707	ENSG00000135486	HNRNPA1	1	0	0
gtex.sex	2.27038	2.74358e-05	7.34591e-05	ENSG00000141543	EIF4A3	0	0	1
(Intercept)	2.34517	0.000173852	0.000430554	ENSG00000060339	CCAR1	0	1	0
gtex.dthhrdy	2.4041	1.705e-06	5.02366e-06	ENSG00000120948	TARDBP	1	0	0
(Intercept)	2.42873	4.83459e-21	2.59417e-20	ENSG00000131773	KHDRBS3	1	0	0
gtex.smrin	2.4665	2.24164e-71	3.89338e-70	ENSG00000075856	SART3	0	1	0
(Intercept)	2.57038	1.01963e-10	3.87869e-10	ENSG00000137656	BUD13	1	1	0
gtex.smrin	2.5747	5.95183e-49	5.69305e-48	ENSG00000160201	U2AF1	1	1	0
gtex.sex	2.59257	0.653148	0.736256	ENSG00000161547	SRSF2	1	0	0
gtex.smrin	2.61492	7.05512e-73	1.36952e-71	ENSG00000092199	HNRNPC	1	0	0
gtex.smcenter	2.67245	1.54445e-07	4.81955e-07	ENSG00000015479	MATR3	1	0	0
(Intercept)	2.71855	0.112508	0.163377	ENSG00000169813	HNRNPF	1	0	0
gtex.sex	2.72958	0.321435	0.409755	ENSG00000116560	SFPQ	1	1	0
gtex.sex	2.73716	0.227957	0.305485	ENSG00000169045	HNRNPH1	1	0	0
gtex.smrin	2.74467	4.98373e-22	2.8234e-21	ENSG00000071626	DAZAP1	1	0	0
gtex.smrin	2.75609	1.92525e-36	1.41185e-35	ENSG00000164548	TRA2A	1	0	0
gtex.sex	2.77471	0.0178904	0.0314451	ENSG00000112081	SRSF3	1	0	0
gtex.smnabtcht	2.80529	2.96712e-19	1.5122e-18	ENSG00000092199	HNRNPC	1	0	0
gtex.smrin	2.80716	1.67133e-17	8.11089e-17	ENSG00000141543	EIF4A3	0	0	1
gtex.smrin	2.81532	1.87241e-59	2.54802e-58	ENSG00000116350	SRSF4	1	0	0
gtex.dthhrdy	2.87156	5.27276e-06	1.5065e-05	ENSG00000100650	SRSF5	1	0	0
gtex.dthhrdy	2.95718	0.00247934	0.0052786	ENSG00000169045	HNRNPH1	1	0	0
gtex.smrin	2.95985	1.82992e-14	8.41634e-14	ENSG00000011304	PTBP1	1	0	0
gtex.sex	3.04489	0.291215	0.376129	ENSG00000136450	SRSF1	1	0	0
(Intercept)	3.0815	1.64603e-05	4.51717e-05	ENSG00000139910	NOVA1	1	0	0
gtex.age	3.14665	0.347812	0.438083	ENSG00000169564	PCBP1	1	0	0
gtex.smrin	3.16435	1.00677e-58	1.34237e-57	ENSG00000101161	PRPF6	1	1	0
gtex.smrin	3.16691	1.09536e-88	3.70739e-87	ENSG00000121774	KHDRBS1	1	0	0
gtex.smrin	3.17774	1.01335e-80	2.47707e-79	ENSG00000100461	RBM23	1	0	0
gtex.smrin	3.19987	4.22437e-104	2.53462e-102	ENSG00000198231	DDX42	0	1	0
(Intercept)	3.31129	5.53132e-12	2.2675e-11	ENSG00000124214	STAU1	1	0	0
(Intercept)	3.31414	5.93856e-10	2.15947e-09	ENSG00000162775	RBM15	1	0	0
gtex.sex	3.37931	0.0125912	0.0230838	ENSG00000163660	CCNL1	1	0	0
gtex.smrin	3.43717	1.7562e-55	2.08846e-54	ENSG00000149187	CELF1	1	0	0
gtex.sex	3.4607	0.18741	0.257421	ENSG00000153187	HNRNPU	1	0	0
(Intercept)	3.50591	2.43348e-12	1.01975e-11	ENSG00000064703	DDX20	1	1	0
gtex.smrin	3.58693	5.71988e-33	3.953e-32	ENSG00000099783	HNRNPM	1	0	0
gtex.smrin	3.67608	5.49823e-38	4.14724e-37	ENSG00000116001	TIA1	1	0	0
gtex.dthhrdy	3.72662	0.0892481	0.133424	ENSG00000104852	SNRNP70	0	1	0
gtex.smrin	3.78107	5.4536e-32	3.67283e-31	ENSG00000173933	RBM4	1	0	0
gtex.smnabtcht	3.797	0.0195076	0.0340608	ENSG00000015479	MATR3	1	0	0
gtex.smrin	3.80851	4.67028e-54	5.36067e-53	ENSG00000162613	FUBP1	1	0	0
gtex.sex	3.8581	0.00292834	0.00613273	ENSG00000115875	SRSF7	1	0	0
gtex.age	3.91897	0.0772617	0.118175	ENSG00000104852	SNRNP70	0	1	0
gtex.smrin	3.95202	7.19842e-47	6.59855e-46	ENSG00000160633	SAFB	1	0	0
gtex.smrin	3.96698	5.74889e-58	7.43973e-57	ENSG00000086589	RBM22	1	1	0
(Intercept)	3.98444	6.04704e-09	2.10055e-08	ENSG00000183431	SF3A3	0	1	0
gtex.smrin	4.46421	6.88392e-25	4.03857e-24	ENSG00000239306	RBM14	1	0	0
(Intercept)	4.52832	0.105007	0.153669	ENSG00000164985	PSIP1	1	0	0
gtex.smrin	4.54606	2.64774e-34	1.87904e-33	ENSG00000143368	SF3B4	0	1	0
gtex.smrin	4.68958	6.91397e-45	6.16651e-44	ENSG00000119707	RBM25	1	1	0
(Intercept)	4.75251	6.50352e-14	2.93995e-13	ENSG00000136875	PRPF4	0	1	0
(Intercept)	4.80367	2.14665e-37	1.60999e-36	ENSG00000135097	MSI1	1	0	0
gtex.dthhrdy	4.8674	8.97745e-05	0.000228769	ENSG00000136450	SRSF1	1	0	0
gtex.smrin	4.98806	2.17535e-30	1.39392e-29	ENSG00000151923	TIAL1	1	0	0
gtex.smrin	4.99312	2.33848e-28	1.46293e-27	ENSG00000011243	AKAP8L	1	0	0
gtex.smrin	5.04081	2.73435e-48	2.55981e-47	ENSG00000179950	PUF60	1	1	0
(Intercept)	5.32697	0.0079494	0.0152517	ENSG00000164548	TRA2A	1	0	0
gtex.smrin	5.34901	2.21591e-39	1.72059e-38	ENSG00000138668	HNRNPD	1	0	0
(Intercept)	5.64304	6.09082e-06	1.7253e-05	ENSG00000075856	SART3	0	1	0
(Intercept)	5.96268	0.00276884	0.00581985	ENSG00000149187	CELF1	1	0	0
(Intercept)	6.02236	2.8979e-11	1.14872e-10	ENSG00000135316	SYNCRIP	1	0	0
gtex.smrin	6.29327	4.18099e-90	1.4916e-88	ENSG00000164985	PSIP1	1	0	0
gtex.smrin	6.31007	7.96163e-80	1.87667e-78	ENSG00000259956	RBM15B	1	0	0
gtex.smrin	6.31601	1.1724e-67	1.84235e-66	ENSG00000144028	SNRNP200	0	1	0
(Intercept)	6.47749	5.1058e-05	0.000135335	ENSG00000160201	U2AF1	1	1	0
gtex.smrin	6.61399	1.22528e-43	1.07111e-42	ENSG00000188529	SRSF10	1	0	0
(Intercept)	6.75195	1.72215e-31	1.1481e-30	ENSG00000108883	EFTUD2	1	1	0
gtex.smrin	6.75384	1.4608e-53	1.62038e-52	ENSG00000131051	RBM39	1	1	0
(Intercept)	7.26732	1.28562e-10	4.84863e-10	ENSG00000100320	RBFOX2	1	0	0
gtex.smrin	7.48115	6.15496e-52	6.55206e-51	ENSG00000115524	SF3B1	0	1	0
gtex.smrin	7.77831	6.99249e-66	1.06093e-64	ENSG00000063244	U2AF2	1	1	0
gtex.smrin	7.87367	1.79342e-21	9.82289e-21	ENSG00000163660	CCNL1	1	0	0
(Intercept)	7.91502	1.74248e-21	9.58362e-21	ENSG00000167281	RBFOX3	1	0	0
gtex.smnabtcht	7.92895	8.2651e-22	4.62286e-21	ENSG00000112531	QKI	1	0	0
gtex.smrin	7.97329	4.92715e-85	1.35497e-83	ENSG00000160710	ADAR	1	0	0
gtex.smrin	8.04536	3.35524e-82	8.51715e-81	ENSG00000158941	CCAR2	1	1	0
gtex.smrin	8.21324	3.57733e-69	5.82973e-68	ENSG00000114503	NCBP2	1	0	0
(Intercept)	8.45142	0.00136164	0.00300562	ENSG00000139168	ZCRB1	0	1	0
gtex.smrin	8.4627	1.8852e-43	1.63715e-42	ENSG00000116754	SRSF11	1	0	0
gtex.smnabtcht	8.6136	1.91364e-41	1.55927e-40	ENSG00000139168	ZCRB1	0	1	0
(Intercept)	8.63521	4.00831e-11	1.56076e-10	ENSG00000162664	ZNF326	1	0	0
(Intercept)	8.71586	3.51893e-11	1.37426e-10	ENSG00000198231	DDX42	0	1	0
gtex.smrin	8.76918	4.30054e-34	3.03568e-33	ENSG00000112081	SRSF3	1	0	0
gtex.smrin	9.16746	3.68712e-55	4.34553e-54	ENSG00000111786	SRSF9	1	0	0
gtex.dthhrdy	9.41532	0.00452269	0.00915637	ENSG00000169564	PCBP1	1	0	0
(Intercept)	9.48549	1.02612e-07	3.28756e-07	ENSG00000101161	PRPF6	1	1	0
gtex.smrin	9.49139	1.59503e-56	1.94948e-55	ENSG00000003756	RBM5	1	1	0
(Intercept)	9.56573	3.02054e-31	1.99356e-30	ENSG00000100109	TFIP11	1	1	0
(Intercept)	9.91121	7.43255e-27	4.50044e-26	ENSG00000004534	RBM6	1	0	0
gtex.smrin	10.2253	1.30869e-53	1.46396e-52	ENSG00000182944	EWSR1	1	0	0
gtex.smrin	10.2656	3.62805e-57	4.56098e-56	ENSG00000197111	PCBP2	1	0	0
(Intercept)	10.4911	2.89354e-06	8.43151e-06	ENSG00000162613	FUBP1	1	0	0
gtex.sex	10.7792	0.241131	0.319893	ENSG00000108654	DDX5	1	0	0
(Intercept)	11.1066	0.0109906	0.0203472	ENSG00000188529	SRSF10	1	0	0
gtex.smrin	11.2514	2.83617e-72	5.19965e-71	ENSG00000104824	HNRNPL	1	0	0
(Intercept)	11.3804	0.00186173	0.00403527	ENSG00000160710	ADAR	1	0	0
gtex.smrin	11.6004	1.28308e-57	1.64434e-56	ENSG00000120948	TARDBP	1	0	0
gtex.smrin	11.7343	1.41816e-65	2.12725e-64	ENSG00000174231	PRPF8	1	1	0
gtex.smrin	12.2831	3.65645e-60	5.02762e-59	ENSG00000132485	ZRANB2	1	0	0
gtex.smrin	12.4806	3.12618e-54	3.61979e-53	ENSG00000115875	SRSF7	1	0	0
(Intercept)	12.5454	2.09484e-15	9.77098e-15	ENSG00000116350	SRSF4	1	0	0
gtex.smrin	12.7772	2.792e-45	2.5071e-44	ENSG00000100650	SRSF5	1	0	0
gtex.smrin	12.9526	1.01191e-70	1.71247e-69	ENSG00000064607	SUGP2	1	0	0
(Intercept)	13.2248	4.58496e-07	1.3945e-06	ENSG00000116001	TIA1	1	0	0
(Intercept)	13.2887	0.252603	0.33277	ENSG00000165119	HNRNPK	1	0	0
(Intercept)	13.5856	1.61704e-09	5.7379e-09	ENSG00000086589	RBM22	1	1	0
(Intercept)	14.3249	2.88341e-21	1.55988e-20	ENSG00000100461	RBM23	1	0	0
gtex.smrin	14.6258	8.01677e-69	1.2905e-67	ENSG00000088247	KHSRP	1	0	0
gtex.smrin	16.6725	8.81526e-104	5.05919e-102	ENSG00000015479	MATR3	1	0	0
(Intercept)	17.1876	9.28101e-12	3.72369e-11	ENSG00000160633	SAFB	1	0	0
gtex.smrin	17.768	5.37279e-37	3.98432e-36	ENSG00000169045	HNRNPH1	1	0	0
(Intercept)	18.8263	1.09503e-43	9.63622e-43	ENSG00000134453	RBM17	1	1	0
(Intercept)	19.5814	1.15281e-75	2.45437e-74	ENSG00000161847	RAVER1	1	0	0
(Intercept)	19.8511	8.89988e-11	3.40517e-10	ENSG00000119707	RBM25	1	1	0
(Intercept)	20.2038	8.78032e-10	3.16667e-09	ENSG00000144028	SNRNP200	0	1	0
(Intercept)	20.3476	3.60238e-07	1.11102e-06	ENSG00000131051	RBM39	1	1	0
gtex.smrin	20.4947	1.50657e-39	1.17673e-38	ENSG00000100941	PNN	1	0	1
(Intercept)	21.1215	1.46425e-07	4.60194e-07	ENSG00000151923	TIAL1	1	0	0
gtex.smrin	21.4717	6.01831e-42	4.99633e-41	ENSG00000168066	SF1	1	1	0
gtex.smrin	21.8345	1.81733e-18	9.05235e-18	ENSG00000135486	HNRNPA1	1	0	0
gtex.smrin	22.9466	1.50256e-41	1.23191e-40	ENSG00000116560	SFPQ	1	1	0
gtex.smrin	22.9594	3.73642e-38	2.83452e-37	ENSG00000136450	SRSF1	1	0	0
(Intercept)	22.9971	1.19206e-16	5.68056e-16	ENSG00000099783	HNRNPM	1	0	0
(Intercept)	23.214	0.000659032	0.00151028	ENSG00000132485	ZRANB2	1	0	0
(Intercept)	23.5325	2.67057e-08	8.87948e-08	ENSG00000114503	NCBP2	1	0	0
(Intercept)	23.5581	1.93773e-15	9.0702e-15	ENSG00000183684	ALYREF	0	0	1
(Intercept)	23.7483	0.00031448	0.000757506	ENSG00000120948	TARDBP	1	0	0
gtex.smrin	23.8278	2.63816e-57	3.34843e-56	ENSG00000122566	HNRNPA2B1	1	0	0
gtex.dthhrdy	24.527	6.54583e-10	2.37376e-09	ENSG00000108654	DDX5	1	0	0
gtex.smrin	25.0311	3.09686e-53	3.37839e-52	ENSG00000153187	HNRNPU	1	0	0
(Intercept)	25.2054	2.1227e-21	1.15307e-20	ENSG00000071626	DAZAP1	1	0	0
(Intercept)	25.9242	3.09005e-18	1.52197e-17	ENSG00000173933	RBM4	1	0	0
(Intercept)	27.9424	9.80997e-14	4.41951e-13	ENSG00000138668	HNRNPD	1	0	0
(Intercept)	28.2152	4.97813e-07	1.5106e-06	ENSG00000116754	SRSF11	1	0	0
(Intercept)	29.0952	7.22685e-05	0.000189275	ENSG00000115875	SRSF7	1	0	0
gtex.smrin	29.9751	9.47848e-115	1.04263e-112	ENSG00000165119	HNRNPK	1	0	0
(Intercept)	30.947	7.09225e-12	2.88054e-11	ENSG00000115524	SF3B1	0	1	0
(Intercept)	32.1134	3.21145e-52	3.47468e-51	ENSG00000130520	LSM4	1	1	0
gtex.smrin	34.6275	1.64759e-28	1.03563e-27	ENSG00000104852	SNRNP70	0	1	0
(Intercept)	37.2174	2.06319e-08	6.96526e-08	ENSG00000112081	SRSF3	1	0	0
(Intercept)	37.6508	3.10802e-19	1.57187e-18	ENSG00000011243	AKAP8L	1	0	0
(Intercept)	38.3947	7.78747e-42	6.42467e-41	ENSG00000108349	CASC3	0	0	1
(Intercept)	39.1008	3.6576e-21	1.97062e-20	ENSG00000063244	U2AF2	1	1	0
(Intercept)	39.4609	7.5043e-11	2.87956e-10	ENSG00000182944	EWSR1	1	0	0
(Intercept)	40.1323	2.25867e-13	9.97137e-13	ENSG00000003756	RBM5	1	1	0
(Intercept)	40.2417	1.54068e-07	4.81918e-07	ENSG00000163660	CCNL1	1	0	0
gtex.smrin	41.0963	6.03507e-50	5.98969e-49	ENSG00000089280	FUS	1	0	0
(Intercept)	42.6438	1.22425e-34	8.78268e-34	ENSG00000143368	SF3B4	0	1	0
(Intercept)	44.2965	4.39514e-34	3.08595e-33	ENSG00000011304	PTBP1	1	0	0
(Intercept)	45.0451	2.12946e-15	9.8975e-15	ENSG00000104824	HNRNPL	1	0	0
(Intercept)	45.4183	1.17888e-49	1.16129e-48	ENSG00000259956	RBM15B	1	0	0
(Intercept)	46.3277	3.04129e-30	1.93937e-29	ENSG00000239306	RBM14	1	0	0
(Intercept)	48.8768	7.96275e-52	8.40866e-51	ENSG00000179950	PUF60	1	1	0
(Intercept)	51.2338	9.33908e-15	4.31034e-14	ENSG00000064607	SUGP2	1	0	0
(Intercept)	52.7437	3.22344e-12	1.34225e-11	ENSG00000088247	KHSRP	1	0	0
(Intercept)	52.9709	2.0594e-43	1.77674e-42	ENSG00000158941	CCAR2	1	1	0
gtex.smrin	53.292	3.32036e-50	3.34571e-49	ENSG00000161547	SRSF2	1	0	0
(Intercept)	54.401	3.08405e-20	1.62189e-19	ENSG00000197111	PCBP2	1	0	0
(Intercept)	55.0033	3.48333e-11	1.36439e-10	ENSG00000100650	SRSF5	1	0	0
(Intercept)	60.8751	2.63154e-22	1.50374e-21	ENSG00000174231	PRPF8	1	1	0
(Intercept)	71.0602	3.37895e-39	2.60831e-38	ENSG00000111786	SRSF9	1	0	0
(Intercept)	71.6077	2.61101e-08	8.70336e-08	ENSG00000169045	HNRNPH1	1	0	0
gtex.smrin	76.0774	9.13487e-57	1.12692e-55	ENSG00000169564	PCBP1	1	0	0
(Intercept)	78.4627	8.12186e-09	2.79189e-08	ENSG00000122566	HNRNPA2B1	1	0	0
(Intercept)	79.5006	2.78302e-08	9.2301e-08	ENSG00000100941	PNN	1	0	1
gtex.smrin	84.1058	2.6473e-49	2.56944e-48	ENSG00000108654	DDX5	1	0	0
(Intercept)	85.6542	8.59477e-09	2.94678e-08	ENSG00000153187	HNRNPU	1	0	0
(Intercept)	87.8343	1.8094e-08	6.12413e-08	ENSG00000116560	SFPQ	1	1	0
(Intercept)	90.4362	3.17163e-08	1.04926e-07	ENSG00000136450	SRSF1	1	0	0
(Intercept)	161.302	3.83772e-28	2.37831e-27	ENSG00000168066	SF1	1	1	0
(Intercept)	181.025	9.07919e-13	3.90376e-12	ENSG00000089280	FUS	1	0	0
(Intercept)	183.982	0.000404235	0.000963158	ENSG00000108654	DDX5	1	0	0
(Intercept)	186.028	1.08634e-15	5.13967e-15	ENSG00000135486	HNRNPA1	1	0	0
(Intercept)	213.257	7.31293e-11	2.81431e-10	ENSG00000161547	SRSF2	1	0	0
(Intercept)	257.909	6.55733e-19	3.27866e-18	ENSG00000104852	SNRNP70	0	1	0
(Intercept)	312.237	9.60218e-13	4.11522e-12	ENSG00000169564	PCBP1	1	0	0

## Sheet: Table 7
	.y.	group1	group2	effsize	n1	n2	magnitude	MSR_type	tissue	pval	group
1	MSR	20-39	60-79	0.0104621	137151	137151	small	MSR Donor	ADIPOSE TISSUE	1	20-39<60-79
2	MSR	20-39	60-79	0.00247557	137151	137151	small	MSR Donor	ADRENAL GLAND	1.09387e-43	20-39<60-79
3	MSR	20-39	60-79	0.0156424	137151	137151	small	MSR Donor	BLOOD	0	20-39<60-79
4	MSR	20-39	60-79	0.010257	137151	137151	small	MSR Donor	BLOOD VESSEL	0	20-39<60-79
5	MSR	20-39	60-79	0.00166803	137151	137151	small	MSR Donor	BRAIN	0.991839	20-39<60-79
6	MSR	20-39	60-79	0.0309683	137151	137151	small	MSR Donor	COLON	1	20-39<60-79
7	MSR	20-39	60-79	0.00852737	137151	137151	small	MSR Donor	ESOPHAGUS	7.0431e-118	20-39<60-79
8	MSR	20-39	60-79	0.00344499	137151	137151	small	MSR Donor	HEART	1.12664e-56	20-39<60-79
9	MSR	20-39	60-79	0.0197228	137151	137151	small	MSR Donor	LUNG	1	20-39<60-79
10	MSR	20-39	60-79	0.00953749	137151	137151	small	MSR Donor	MUSCLE	6.94338e-110	20-39<60-79
11	MSR	20-39	60-79	0.0051101	137151	137151	small	MSR Donor	NERVE	1.50682e-90	20-39<60-79
12	MSR	20-39	60-79	0.0331584	137151	137151	small	MSR Donor	PANCREAS	0.0522944	20-39<60-79
13	MSR	20-39	60-79	0.0111292	137151	137151	small	MSR Donor	SALIVARY GLAND	7.00714e-74	20-39<60-79
14	MSR	20-39	60-79	0.00838103	137151	137151	small	MSR Donor	SKIN	1	20-39<60-79
15	MSR	20-39	60-79	0.0508349	137151	137151	small	MSR Donor	SMALL INTESTINE	1	20-39<60-79
16	MSR	20-39	60-79	0.0727409	137151	137151	small	MSR Donor	SPLEEN	1	20-39<60-79
17	MSR	20-39	60-79	0.0569126	137151	137151	small	MSR Donor	STOMACH	1	20-39<60-79
18	MSR	20-39	60-79	0.00497451	137151	137151	small	MSR Donor	THYROID	2.10325e-61	20-39<60-79
19	MSR	20-39	60-79	0.00647399	137151	137151	small	MSR Acceptor	ADIPOSE TISSUE	0.995964	20-39<60-79
20	MSR	20-39	60-79	0.000810343	137151	137151	small	MSR Acceptor	ADRENAL GLAND	2.85995e-49	20-39<60-79
21	MSR	20-39	60-79	0.013371	137151	137151	small	MSR Acceptor	BLOOD	0	20-39<60-79
22	MSR	20-39	60-79	0.0138758	137151	137151	small	MSR Acceptor	BLOOD VESSEL	0	20-39<60-79
23	MSR	20-39	60-79	0.00440436	137151	137151	small	MSR Acceptor	BRAIN	1.90995e-06	20-39<60-79
24	MSR	20-39	60-79	0.0263436	137151	137151	small	MSR Acceptor	COLON	0.653051	20-39<60-79
25	MSR	20-39	60-79	0.00576083	137151	137151	small	MSR Acceptor	ESOPHAGUS	1.2615e-201	20-39<60-79
26	MSR	20-39	60-79	0.00756993	137151	137151	small	MSR Acceptor	HEART	3.28056e-91	20-39<60-79
27	MSR	20-39	60-79	0.0169128	137151	137151	small	MSR Acceptor	LUNG	0.99467	20-39<60-79
28	MSR	20-39	60-79	0.00962648	137151	137151	small	MSR Acceptor	MUSCLE	1.39461e-67	20-39<60-79
29	MSR	20-39	60-79	0.00619495	137151	137151	small	MSR Acceptor	NERVE	1.56776e-103	20-39<60-79
30	MSR	20-39	60-79	0.0387264	137151	137151	small	MSR Acceptor	PANCREAS	0.990721	20-39<60-79
31	MSR	20-39	60-79	0.0135763	137151	137151	small	MSR Acceptor	SALIVARY GLAND	1.95861e-52	20-39<60-79
32	MSR	20-39	60-79	0.00348715	137151	137151	small	MSR Acceptor	SKIN	0.68147	20-39<60-79
33	MSR	20-39	60-79	0.05223	137151	137151	small	MSR Acceptor	SMALL INTESTINE	1	20-39<60-79
34	MSR	20-39	60-79	0.0781298	137151	137151	small	MSR Acceptor	SPLEEN	1	20-39<60-79
35	MSR	20-39	60-79	0.056924	137151	137151	small	MSR Acceptor	STOMACH	1	20-39<60-79
36	MSR	20-39	60-79	0.0100106	137151	137151	small	MSR Acceptor	THYROID	9.68737e-159	20-39<60-79

## Sheet: Table 8
ONTOLOGY	ID	Description	GeneRatio	BgRatio	pvalue	p.adjust	qvalue	geneID	Count
BP	GO:0006397	mRNA processing	298/6898	465/14776	1.33459e-14	7.20184e-11	6.40655e-11	DDX1/THRAP3/SCNM1/PHRF1/POLR2G/RBM25/RAMAC/SF3B3/POLR2A/DAZAP1/HNRNPM/GPATCH1/CLASRP/SNRNP70/ZNF473/CPSF3/RALY/POLR2F/POLR2H/TCERG1/SRSF4/CWF19L1/BUD13/ZPR1/RBM26/SLTM/LUC7L/PRPF8/THOC1/CACTIN/POLR2I/SNRPG/IWS1/DHX36/HNRNPD/GEMIN5/ZC3H3/PUF60/TUT7/RBMX/TARDBP/SRRM1/STRAP/PAPOLA/THOC6/SF3A2/SCAF1/PRPF6/MTREX/CMTR1/GTF2H5/KHDC4/CWC15/SRSF9/HNRNPC/LEO1/ERN1/DDX5/PNPT1/USP4/PTBP2/AHCYL1/PRPF3/PDCD11/…	298
BP	GO:0008380	RNA splicing	264/6898	405/14776	2.33636e-14	7.20184e-11	6.40655e-11	DDX1/THRAP3/SCNM1/POLR2G/RBM25/SF3B3/POLR2A/TAF15/DAZAP1/HNRNPM/GPATCH1/CLASRP/SNRNP70/PPP2R1A/CPSF3/RALY/POLR2F/POLR2H/TCERG1/SRSF4/CWF19L1/BUD13/ZPR1/SLC38A2/LUC7L/PRPF8/THOC1/CACTIN/POLR2I/SNRPG/IWS1/HNRNPD/GEMIN5/PUF60/RBMX/TARDBP/SRRM1/STRAP/PAPOLA/THOC6/SF3A2/SCAF1/PRPF6/MTREX/KHDC4/CWC15/SRSF9/HNRNPC/PPP1R9B/ERN1/DDX5/USP4/RP9/PTBP2/PRPF3/MBNL2/HNRNPUL1/PPP4R2/PRPF4B/SRRT/DNAJC8/LSM10/DDX2…	264
BP	GO:0048193	Golgi vesicle transport	226/6898	341/14776	1.32069e-13	2.71402e-10	2.41432e-10	BNIP1/COPA/EXOC5/OPTN/SEC24C/SEC23IP/SCYL1/RAB1B/LAMP1/SCFD1/SNAP23/SNX1/CSK/WHAMM/SPIRE2/SGSM2/RABEP1/COG1/NAPG/TRAPPC12/RAB10/GCC2/EXOC1/USO1/ARF5/ARL3/STX5/GOLGA3/SEC23A/TRAPPC6B/VPS13C/COG7/COG4/CSNK1D/COPE/VPS54/CUL3/ARFRP1/ARFGAP3/RBSN/GORASP1/GOPC/MIA2/LLGL1/RAB8A/SPTBN1/VAMP8/SCAMP1/DOP1A/GAS6/STXBP6/TMED10/DCTN1/SCAP/DCTN3/VCP/UVRAG/CCDC91/COPZ1/AP2A1/VAMP5/ERGIC1/EXOC4/VAMP7/TMED5/NUMA1…	226
BP	GO:0000377	RNA splicing, via transesterification reactions with bulged adenosine as nucleophile	214/6898	321/14776	2.40326e-13	2.96322e-10	2.636e-10	DDX1/THRAP3/SCNM1/POLR2G/RBM25/SF3B3/POLR2A/DAZAP1/HNRNPM/GPATCH1/SNRNP70/CPSF3/RALY/POLR2F/POLR2H/SRSF4/CWF19L1/BUD13/LUC7L/PRPF8/CACTIN/POLR2I/SNRPG/HNRNPD/GEMIN5/PUF60/RBMX/SRRM1/STRAP/PAPOLA/SF3A2/PRPF6/MTREX/KHDC4/CWC15/SRSF9/HNRNPC/DDX5/USP4/PTBP2/PRPF3/MBNL2/HNRNPUL1/PRPF4B/SRRT/DNAJC8/DDX23/AQR/CD2BP2/SRSF1/LSM7/SNRPD2/SYMPK/PRPF40A/RBM39/PCBP4/PLRG1/HNRNPK/SRSF11/PRCC/RBM5/METTL3/TIA1/RN…	214
BP	GO:0000398	mRNA splicing, via spliceosome	214/6898	321/14776	2.40326e-13	2.96322e-10	2.636e-10	DDX1/THRAP3/SCNM1/POLR2G/RBM25/SF3B3/POLR2A/DAZAP1/HNRNPM/GPATCH1/SNRNP70/CPSF3/RALY/POLR2F/POLR2H/SRSF4/CWF19L1/BUD13/LUC7L/PRPF8/CACTIN/POLR2I/SNRPG/HNRNPD/GEMIN5/PUF60/RBMX/SRRM1/STRAP/PAPOLA/SF3A2/PRPF6/MTREX/KHDC4/CWC15/SRSF9/HNRNPC/DDX5/USP4/PTBP2/PRPF3/MBNL2/HNRNPUL1/PRPF4B/SRRT/DNAJC8/DDX23/AQR/CD2BP2/SRSF1/LSM7/SNRPD2/SYMPK/PRPF40A/RBM39/PCBP4/PLRG1/HNRNPK/SRSF11/PRCC/RBM5/METTL3/TIA1/RN…	214
BP	GO:0000375	RNA splicing, via transesterification reactions	215/6898	324/14776	4.32087e-13	4.43969e-10	3.94942e-10	DDX1/THRAP3/SCNM1/POLR2G/RBM25/SF3B3/POLR2A/DAZAP1/HNRNPM/GPATCH1/SNRNP70/CPSF3/RALY/POLR2F/POLR2H/SRSF4/CWF19L1/BUD13/LUC7L/PRPF8/CACTIN/POLR2I/SNRPG/HNRNPD/GEMIN5/PUF60/RBMX/SRRM1/STRAP/PAPOLA/SF3A2/PRPF6/MTREX/KHDC4/CWC15/SRSF9/HNRNPC/DDX5/USP4/PTBP2/PRPF3/MBNL2/HNRNPUL1/PRPF4B/SRRT/DNAJC8/DDX23/AQR/CD2BP2/SRSF1/LSM7/SNRPD2/SYMPK/PRPF40A/RBM39/PCBP4/PLRG1/HNRNPK/SRSF11/PRCC/RBM5/METTL3/TIA1/RN…	215
BP	GO:0016050	vesicle organization	205/6898	312/14776	6.29006e-12	5.53975e-09	4.928e-09	MYO7A/SYT11/SEC24C/SEC23IP/RAB1B/WASHC4/SCFD1/SNAP23/USP8/BAIAP3/VPS16/RAB22A/SNAP29/PDCD6IP/USO1/SQSTM1/CD2AP/DNM1/ATP13A2/HPS1/STX5/CORO1C/VPS36/SEC23A/TRAPPC6B/DOC2B/CSNK1D/HOOK2/STX10/AKT2/GRIK5/CUL3/ARFGAP3/GORASP1/SEPTIN8/TAP1/VPS41/RAB8A/DYSF/VAMP8/UNC13B/STXBP6/TMED10/SPG11/SCAP/STAM/UVRAG/RAB5B/BLOC1S6/PAFAH1B1/VPS37A/VAMP7/VAV3/PICALM/RAB20/STX8/MYO18A/ZEB2/SNX3/PRKCI/AP1G1/TRAPPC1/VTA1…	205
BP	GO:0010256	endomembrane system organization	265/6898	421/14776	7.59052e-12	5.84945e-09	5.2035e-09	ANO6/NUP93/BNIP1/SUN1/TRDN/PLEKHM2/S100A9/SYT11/CAMSAP2/OPTN/PTEN/ZFYVE27/SEC23IP/WASHC4/USP8/WHAMM/BAIAP3/COG1/PPP2R1A/TRAPPC12/UBXN2A/RAB10/GCC2/RAB22A/PDCD6IP/SEC61A1/USO1/SQSTM1/TJAP1/RAB2A/UGCG/DNM1/STX5/CORO1C/ANKLE2/VPS36/AKT1/GOLGA8A/COG7/COG4/MYH10/CSNK1D/MAP2K2/HOOK2/AKT2/ATL2/BIN1/SMPD4/OBSL1/MYH9/RBSN/GORASP1/FLOT1/BAG6/HACE1/ESYT2/XKR6/HUWE1/TARDBP/ARV1/ABCA7/SPTBN1/DYSF/PRKCD/ARMH3/…	265
BP	GO:0022613	ribonucleoprotein complex biogenesis	259/6898	411/14776	1.10134e-11	7.54416e-09	6.71107e-09	SRFBP1/DDX1/RPS2/AGO1/PTEN/TARBP2/UTP20/RAMAC/AATF/RPS28/EIF3K/RPL13A/NOP58/RPSA/MRPL1/ABCE1/RCL1/EIF2S3/TSR2/RPL10/GNL2/ZNHIT6/EIF2D/LUC7L/PRPF8/UTP6/FTSJ3/PIH1D1/TRMT61B/SNRPG/NOP14/LYAR/DROSHA/GEMIN5/DDX56/NSUN5P2/PUF60/NOL6/RBMX/BMS1/STRAP/SF3A2/PRPF6/MTREX/GTF2H5/MALSU1/KHDC4/SRSF9/RSL1D1/MPHOSPH6/USP4/RUVBL1/PTBP2/PRPF3/PDCD11/EIF5/EIF3C/RPL27/POP4/WDR75/XRN2/YBEY/EIF2A/ERI1/SUV39H1/NOC2L/G…	259
BP	GO:0016236	macroautophagy	189/6898	287/14776	3.12173e-11	1.92455e-08	1.71203e-08	WAC/OPTN/VPS26A/RAB1B/SCFD1/TSC2/ATP6V0A1/MCOLN1/UBXN2A/VPS16/SNAP29/ATG7/RAB5A/TEX264/EXOC1/SCOC/SQSTM1/ATP6V1C1/MTOR/ATP13A2/ATG2A/VPS36/ZFYVE1/AKT1/VPS13C/SMG1/UBXN6/WDFY3/ILRUN/VPS41/TECPR1/LZTS1/HUWE1/PINK1/BAG3/PGAM5/VAMP8/BNIP3L/PIP4K2A/ERN1/VCP/SESN2/LAMTOR2/STAM/TBC1D12/UVRAG/PAFAH1B2/ATG16L1/SRC/LARP1/EXOC4/VPS37A/AMBRA1/KDR/PRKAA1/VDAC1/SMURF1/LRRK2/PHB2/ATG16L2/DYNLL1/CLEC16A/MFN1/VTA…	189
BP	GO:0043087	regulation of GTPase activity	274/6898	444/14776	7.68351e-11	4.30626e-08	3.83073e-08	DOCK1/DOCK2/DOCK5/RALGAPA1/ARHGAP6/OPHN1/ARHGAP4/ARHGEF12/TSC2/SGSM2/RABEP1/TBCD/ICAM1/TBC1D17/ASAP2/RANBP2/PKP4/CD40/CPEB2/TBC1D19/RAP1GDS1/ARHGAP26/SMAP1/AGFG2/ACAP3/MTOR/ARHGAP30/AGAP4/ARHGAP22/SBF2/RASGRP2/ARAP1/ARHGAP32/RAPGEF3/AGAP2/CORO1C/GRTP1/RASA3/SEC23A/TRAPPC6B/FLCN/RGL3/AKT2/PREX1/ARFGAP3/PLXNB1/LARS1/MMUT/DOCK4/SMAP2/PGAM5/ARHGEF15/LLGL1/ARHGAP45/ARHGAP35/BCR/RAP1GAP/ARHGAP1/VPS9D1/…	274
BP	GO:0016197	endosomal transport	152/6898	226/14776	2.64588e-10	1.2192e-07	1.08457e-07	WASHC2C/WASHC2A/VPS26A/TAMALIN/WASHC4/SNX1/RAB11FIP3/BAIAP3/SGSM2/TBC1D17/RAB10/SNX17/GCC2/VPS16/SQSTM1/DENND5A/STX5/AGAP2/CORO1C/VPS36/SPAG9/SLC66A2/RNF126/UBXN6/STX10/VPS54/ARFRP1/RBSN/SNX4/WASHC5/ENTR1/GRIPAP1/RAB8A/TOM1/ARHGAP1/DCTN1/VCP/STAM/VPS50/VPS37A/MVB12B/NUMA1/RAB6A/PICALM/RAB35/SNX3/SNX12/ERC1/LRRK2/EHD3/HEATR5B/SCRIB/AP5M1/CLEC16A/VPS35L/CLTC/UBA52/RPS27A/GGA1/VTA1/SORT1/EEA1/VPS39/…	152
BP	GO:0006888	endoplasmic reticulum to Golgi vesicle-mediated transport	129/6898	186/14776	2.7134e-10	1.2192e-07	1.08457e-07	COPA/SEC24C/SEC23IP/RAB1B/SCFD1/WHAMM/COG1/TRAPPC12/USO1/STX5/SEC23A/TRAPPC6B/COG7/COG4/CSNK1D/COPE/CUL3/ARFGAP3/GORASP1/GOPC/MIA2/SPTBN1/GAS6/TMED10/DCTN1/SCAP/DCTN3/VCP/COPZ1/ERGIC1/VAMP7/TMED5/COPZ2/TMED1/LRRK2/RANGRF/RINT1/DCTN6/TRAPPC1/COG5/DYNLL1/COG6/SEC31B/CNIH1/TRAPPC8/TBC1D20/SEC13/COPG2/SAR1B/SORL1/VAPA/SEC24B/CAPZA2/HYOU1/ERGIC2/SPTBN5/MPPE1/LMAN1/COL7A1/STX18/VTI1A/TFG/PEF1/TRAPPC2/S…	129
BP	GO:0031503	protein-containing complex localization	179/6898	274/14776	2.76867e-10	1.2192e-07	1.08457e-07	NUP93/OPHN1/PRKCZ/TAMALIN/TNFAIP2/CPSF3/RANBP2/SSB/RAE1/EXOC1/ABCE1/ADAM22/NUP205/DNM1/SRSF4/ARL3/PCID2/SMG1/CEP112/THOC1/TYROBP/IWS1/ZDHHC3/WASHC5/NOL6/NACC2/GRIPAP1/SRRM1/THOC6/RAB8A/WDR19/EXOC3/PCM1/HSPB11/SRSF9/STXBP6/SMG6/EIF4E/DYNC2I2/SEH1L/FYTTD1/CEP72/SMG5/SRSF1/SYMPK/NSUN2/RPGR/SRSF11/NUP85/SCRIB/DYNLL1/CPSF2/IFT74/NUP214/CLSTN1/KIF17/NUP133/SRSF7/U2AF1/RABL2B/SEC13/NUP153/ATM/EPS15/KIFA…	179
BP	GO:0043547	positive regulation of GTPase activity	233/6898	373/14776	4.03825e-10	1.65972e-07	1.47644e-07	DOCK1/DOCK2/DOCK5/RALGAPA1/ARHGAP6/OPHN1/ARHGAP4/ARHGEF12/TSC2/SGSM2/RABEP1/TBCD/ICAM1/TBC1D17/ASAP2/RANBP2/PKP4/CD40/TBC1D19/RAP1GDS1/ARHGAP26/SMAP1/AGFG2/ACAP3/ARHGAP30/AGAP4/ARHGAP22/RASGRP2/ARAP1/ARHGAP32/RAPGEF3/AGAP2/CORO1C/GRTP1/RASA3/SEC23A/FLCN/RGL3/AKT2/PREX1/ARFGAP3/PLXNB1/LARS1/MMUT/DOCK4/SMAP2/PGAM5/ARHGEF15/LLGL1/ARHGAP45/ARHGAP35/BCR/RAP1GAP/ARHGAP1/VPS9D1/RALGAPA2/RANGAP1/TBCK/ARA…	233
BP	GO:0016569	covalent chromatin modification	268/6898	440/14776	8.39946e-10	3.23642e-07	2.87902e-07	WAC/KMT5C/MBD2/TET1/UHRF1/HDAC9/ZNF541/KMT2D/RCOR3/MPHOSPH8/JDP2/KAT8/HSF4/TADA2A/DOT1L/CARM1/PRMT1/PRMT2/SMARCB1/NSD1/JARID2/TRRAP/MYSM1/PARG/APBB1/SPI1/DDB1/FLCN/USP22/MIER2/PIH1D1/DNMT3A/SUPT7L/IWS1/KANSL1L/BRD1/TASOR/TRERF1/KDM5C/HUWE1/PINK1/KDM2A/MORF4L1/SETD6/SIN3B/ING5/NCOA3/PRKCD/SMARCAD1/KDM3B/PHF1/ZZZ3/BAZ2A/LEO1/BRD7/CXXC1/RUVBL1/SUPT3H/HDAC1/PPHLN1/MTA1/RNF40/PPP5C/TET3/KAT14/NSD2/JAK…	268
BP	GO:0034660	ncRNA metabolic process	264/6898	435/14776	1.85805e-09	6.73815e-07	5.99407e-07	SRFBP1/PUS7/DDX1/ADAT1/RPS2/AGO1/IARS2/TARBP2/UTP20/RPS28/SSB/NOP58/MRPL1/TARS1/SND1/METTL2B/RCL1/TSR2/INTS11/ZNHIT6/CARS1/UTP6/FTSJ3/TRMT1/PIH1D1/TRMT61B/THADA/FARSB/NOP14/LYAR/DROSHA/LARS1/XPO5/DDX56/NSUN5P2/NOL6/TUT7/IARS1/ELP1/BMS1/TDRD9/SMAD3/ELP5/DIS3L2/MTREX/GTF2H5/ANKRD16/CARS2/RSL1D1/MPHOSPH6/ELAC2/PNPT1/CDK5RAP1/INTS1/TYW3/PDCD11/RPL27/POP4/WDR75/XRN2/YBEY/SRRT/ERI1/INTS8/POP1/TRMT10B/S…	264
BP	GO:0022618	ribonucleoprotein complex assembly	122/6898	178/14776	2.60885e-09	8.93532e-07	7.94861e-07	DDX1/AGO1/TARBP2/RAMAC/RPS28/EIF3K/RPL13A/RPSA/EIF2S3/RPL10/ZNHIT6/EIF2D/LUC7L/PRPF8/PIH1D1/SNRPG/GEMIN5/PUF60/RBMX/STRAP/SF3A2/PRPF6/KHDC4/SRSF9/USP4/RUVBL1/PTBP2/PRPF3/EIF5/EIF3C/DDX23/CD2BP2/NLE1/SRSF1/SNRPD2/DHX29/RBM5/RRP7BP/MDN1/EIF3H/SRSF10/GCFC2/SNRNP200/EIF2S2/PRKDC/SETX/ATM/PRMT7/ZRSR2/RPL3/LSM2/PWP2/NCBP1/CPSF7/YTHDC1/HSP90AA1/EIF3L/TGS1/RPL23A/MRPS7/SCAF11/ADAR/PRMT5/SRPK2/CDC73/PRPF3…	122
BP	GO:0016570	histone modification	260/6898	430/14776	4.07229e-09	1.32135e-06	1.17544e-06	WAC/KMT5C/TET1/UHRF1/HDAC9/ZNF541/KMT2D/RCOR3/JDP2/KAT8/HSF4/TADA2A/DOT1L/CARM1/PRMT1/PRMT2/SMARCB1/NSD1/JARID2/TRRAP/MYSM1/PARG/APBB1/SPI1/DDB1/FLCN/USP22/MIER2/PIH1D1/SUPT7L/IWS1/KANSL1L/BRD1/TRERF1/KDM5C/HUWE1/PINK1/KDM2A/MORF4L1/SETD6/SIN3B/ING5/NCOA3/PRKCD/SMARCAD1/KDM3B/PHF1/ZZZ3/BAZ2A/LEO1/BRD7/CXXC1/RUVBL1/SUPT3H/HDAC1/MTA1/RNF40/PPP5C/TET3/KAT14/NSD2/JAK2/SUV39H1/NOC2L/LIF/PRKAA1/KMT2C/U…	260
BP	GO:0071826	ribonucleoprotein complex subunit organization	125/6898	185/14776	6.56485e-09	2.02361e-06	1.80015e-06	DDX1/AGO1/TARBP2/RAMAC/RPS28/EIF3K/RPL13A/RPSA/EIF2S3/RPL10/ZNHIT6/EIF2D/LUC7L/PRPF8/PIH1D1/SNRPG/GEMIN5/PUF60/RBMX/STRAP/SF3A2/PRPF6/KHDC4/SRSF9/USP4/RUVBL1/VCP/PTBP2/PRPF3/EIF5/EIF3C/DDX23/CD2BP2/NLE1/SRSF1/SNRPD2/DHX29/RBM5/RRP7BP/MDN1/EIF3H/SRSF10/GCFC2/SNRNP200/EIF2S2/PRKDC/SETX/ATM/PRMT7/ZRSR2/RPL3/LSM2/PWP2/NCBP1/CPSF7/YTHDC1/HSP90AA1/EIF3L/TGS1/RPL23A/MRPS7/SCAF11/ADAR/PRMT5/SRPK2/CDC73/P…	125
BP	GO:0060271	cilium assembly	219/6898	358/14776	1.77165e-08	5.20106e-06	4.62672e-06	EXOC5/RO60/NME8/CROCC/NEDD1/LRRC49/GAS8/SEPTIN9/HAUS5/PPP2R1A/ACTR3/STK36/MAPRE1/SNAP29/DNAH1/TXNDC15/ARMC2/VDAC3/ARL3/AVIL/CEP83/RILPL1/CEP20/CSNK1D/CFAP53/WDPCP/NINL/LAMA5/CFAP44/DZIP1L/SCLT1/ENTR1/NOTCH1/SDCCAG8/TCTN2/CNTROB/RAB8A/ARHGAP35/ATXN10/WDR19/INTU/GALNT11/PCM1/HSPB11/TTBK2/DCTN1/NUDCD3/DCTN3/DYNC2I2/TCHP/PAFAH1B1/CCDC40/SFI1/CEP72/RSPH4A/GSN/NPHP4/YWHAE/IQCB1/RPGR/WDR11/EHD3/CCDC88A/…	219
BP	GO:0044782	cilium organization	228/6898	377/14776	3.58411e-08	1.00437e-05	8.93456e-06	EXOC5/RO60/NME8/CROCC/NEDD1/LRRC49/GAS8/SEPTIN9/HAUS5/PPP2R1A/ACTR3/STK36/MAPRE1/SNAP29/DNAH1/PKD2/TXNDC15/ARMC2/VDAC3/ARL3/AVIL/CEP83/RILPL1/CEP20/CSNK1D/CFAP53/WDPCP/NINL/LAMA5/CFAP44/DZIP1L/SCLT1/ENTR1/NOTCH1/SDCCAG8/TCTN2/CNTROB/RAB8A/ARHGAP35/ATXN10/WDR19/INTU/GALNT11/PCM1/HSPB11/TTBK2/DCTN1/NUDCD3/DCTN3/DYNC2I2/TTC17/TCHP/PAFAH1B1/CCDC40/SFI1/CEP72/RSPH4A/GSN/NPHP4/YWHAE/IQCB1/RPGR/WDR11/EH…	228
BP	GO:0000209	protein polyubiquitination	194/6898	315/14776	5.59939e-08	1.50088e-05	1.33514e-05	SYVN1/FBXL13/PSMD4/FBXO28/CDC16/BFAR/CBFB/WSB1/TRAF4/PSMD3/PSMD8/PSMD14/PSMF1/UBE2L3/PPIL2/RBX1/ANAPC4/MARCHF6/UBE2D2/FBXO9/SASH1/UBE3C/RNF115/PSMC3/CHFR/HECTD1/RNF126/CUL3/UBE2G2/HACE1/RNF216/FBXW2/TRAF1/ANAPC2/HUWE1/FBXO44/PSMD13/BIRC2/PSMC1/IFI27/PSMC4/DYSF/ANAPC5/PSME2/PSMA7/TNKS2/UBE4A/PELI2/MGRN1/RNF40/UBE2E2/RNF6/UBE2G1/ANAPC10/SMURF1/MKRN1/UBR5/PSMB7/FBXW5/NPEPPS/UBE2V2/PSME4/DDB2/TPP2/TR…	194
BP	GO:0008654	phospholipid biosynthetic process	158/6898	249/14776	5.95037e-08	1.5285e-05	1.35971e-05	INPP4A/PIGK/ISYNA1/PLA2G1B/FDPS/PLA2G4A/PTEN/INPPL1/DGKA/LPCAT2/DGKE/PGS1/LPIN3/RAB5A/RUFY1/NUS1/SYNJ2/AGAP2/PLA2G4C/PI4KA/PLA2G6/HMGCS1/SERINC1/CAPN2/FAR1/SLC27A1/INPP5D/PTPN13/PIP4K2A/FADS1/CHKA/PTDSS2/DGKZ/LPIN1/PLEKHA3/MBOAT7/PDGFB/PCYT1A/FABP3/PLD2/PIGT/MTM1/MTMR2/LPIN2/ATM/PI4K2B/PLEKHA2/PIK3CD/PIGV/SAMD8/PIK3C3/PIGG/HEXB/PITPNM3/PIGS/MPPE1/IMPA1/INPP5E/PIGB/PLCG2/PISD/PIKFYVE/VAC14/MVD/ABH…	158
BP	GO:0006914	autophagy	290/6898	497/14776	7.43347e-08	1.76259e-05	1.56795e-05	WAC/ATG4C/LEPR/S100A9/SYT11/OPTN/VPS26A/RAB1B/CTTN/SCFD1/TSC2/KAT8/USP10/ATP6V0A1/STK11/MCOLN1/SNRNP70/TBC1D17/UBXN2A/VPS16/SNAP29/ATG7/RAB5A/TEX264/EXOC1/SCOC/SQSTM1/ATP6V1C1/ACER2/MTOR/ATP13A2/USP33/ANXA7/SBF2/ATG2A/VPS36/ZFYVE1/AKT1/VPS13C/SMG1/FLCN/UBXN6/WDFY3/ILRUN/VPS41/TECPR1/LZTS1/HUWE1/PINK1/BAG3/DRAM1/PGAM5/FOXK2/RAB8A/VAMP8/BNIP3L/PIP4K2A/DAPK2/ERN1/VCP/SESN2/LAMTOR2/STAM/NRBF2/TBC1D12…	290
BP	GO:0061919	process utilizing autophagic mechanism	290/6898	497/14776	7.43347e-08	1.76259e-05	1.56795e-05	WAC/ATG4C/LEPR/S100A9/SYT11/OPTN/VPS26A/RAB1B/CTTN/SCFD1/TSC2/KAT8/USP10/ATP6V0A1/STK11/MCOLN1/SNRNP70/TBC1D17/UBXN2A/VPS16/SNAP29/ATG7/RAB5A/TEX264/EXOC1/SCOC/SQSTM1/ATP6V1C1/ACER2/MTOR/ATP13A2/USP33/ANXA7/SBF2/ATG2A/VPS36/ZFYVE1/AKT1/VPS13C/SMG1/FLCN/UBXN6/WDFY3/ILRUN/VPS41/TECPR1/LZTS1/HUWE1/PINK1/BAG3/DRAM1/PGAM5/FOXK2/RAB8A/VAMP8/BNIP3L/PIP4K2A/DAPK2/ERN1/VCP/SESN2/LAMTOR2/STAM/NRBF2/TBC1D12…	290
BP	GO:0099111	microtubule-based transport	118/6898	178/14776	8.92698e-08	2.03833e-05	1.81324e-05	SUN1/PRKCZ/BORCS5/LAMP1/MAPK8IP3/GAS8/STK11/STK36/DNAH1/OPA1/ARL3/FLOT2/CFAP53/PEX14/BAG3/RHOT2/WDR19/PCM1/HSPB11/ARL8A/SPG11/SUN2/DYNC2I2/BLOC1S6/PAFAH1B1/CCDC40/VAMP7/ARHGAP21/RAB6A/BICD2/RPGR/DYNLL1/SPG7/IFT74/OFD1/KIF17/FEZ1/APP/RABL2B/AP3B1/COPG2/KIFAP3/IFT140/KIF1B/CDC42/IFT88/KATNIP/MAP2/DST/DPCD/NDE1/HSPB1/HTT/DLG2/WASF1/DYNC1I1/ACTR10/TMEM201/IFT172/UCHL1/AP3D1/AP3B2/HNRNPU/TTC26/IFT22/K…	118
BP	GO:0046474	glycerophospholipid biosynthetic process	138/6898	214/14776	9.84711e-08	2.16812e-05	1.9287e-05	INPP4A/PIGK/PLA2G1B/PLA2G4A/PTEN/INPPL1/DGKA/LPCAT2/DGKE/PGS1/LPIN3/RAB5A/RUFY1/SYNJ2/AGAP2/PLA2G4C/PI4KA/PLA2G6/CAPN2/FAR1/SLC27A1/INPP5D/PTPN13/PIP4K2A/CHKA/PTDSS2/DGKZ/LPIN1/PLEKHA3/MBOAT7/PDGFB/PCYT1A/FABP3/PLD2/PIGT/MTM1/MTMR2/LPIN2/ATM/PI4K2B/PLEKHA2/PIK3CD/PIGV/PIK3C3/PIGG/PITPNM3/PIGS/MPPE1/IMPA1/INPP5E/PIGB/PLCG2/PISD/PIKFYVE/VAC14/ABHD3/SYNJ1/SLC44A2/PIGX/PIK3C2A/CHPT1/MTMR14/DGKB/PIK3C…	138
BP	GO:0022406	membrane docking	116/6898	175/14776	1.15419e-07	2.45365e-05	2.1827e-05	STXBP3/NEDD1/SCFD1/ICAM1/HAUS5/PPP2R1A/RAB10/MAPRE1/SNAP29/USO1/PEX16/STX5/CEP83/CSNK1D/STX10/NINL/SCLT1/ESYT2/SDCCAG8/TCTN2/RAB8A/VAMP8/PCM1/UNC13B/TTBK2/DCTN1/SCFD2/DCTN3/BLOC1S6/PAFAH1B1/SFI1/CEP72/EXOC4/NPHP4/CTBP2/YWHAE/STX8/IQCB1/SNX3/VPS45/EXOC6/DYNLL1/OFD1/SYTL2/CLASP1/CDK5RAP2/RAB8B/STX4/PCNT/CEP89/MARK4/ALMS1/RAB7A/HSP90AA1/VPS11/NDE1/PRKAR2B/EXOC6B/CENPJ/CC2D2A/CEP162/SNAP25/CEP135/BVE…	116
BP	GO:0045017	glycerolipid biosynthetic process	154/6898	244/14776	1.44117e-07	2.96161e-05	2.63457e-05	INPP4A/PIGK/PLA2G1B/PLA2G4A/PTEN/INPPL1/DGKA/LPCAT2/DGKE/PGS1/LPIN3/RAB5A/RUFY1/SYNJ2/AGAP2/AVIL/PLIN5/PLA2G4C/PI4KA/PLA2G6/GPLD1/CAPN2/FAR1/SLC27A1/INPP5D/PTPN13/PIP4K2A/CHKA/PTDSS2/DGKZ/LPIN1/PLEKHA3/MBOAT7/PDGFB/PCYT1A/AGMO/FABP3/PLD2/PIGT/MTM1/MTMR2/LPIN2/ATM/PI4K2B/PLEKHA2/PIK3CD/PIGV/PIK3C3/PIGG/GK/PITPNM3/SREBF1/PIGS/MPPE1/IMPA1/INPP5E/PIGB/PLCG2/PISD/PIKFYVE/VAC14/ABHD3/SYNJ1/SLC44A2/PIGX…	154
BP	GO:0007030	Golgi organization	90/6898	130/14776	1.51587e-07	3.01463e-05	2.68173e-05	PLEKHM2/CAMSAP2/OPTN/SEC23IP/COG1/TRAPPC12/UBXN2A/GCC2/USO1/TJAP1/RAB2A/STX5/GOLGA8A/COG7/COG4/CSNK1D/MAP2K2/ATL2/OBSL1/RBSN/GORASP1/HACE1/HUWE1/ARMH3/TMED10/PDE4DIP/TMED5/ARHGAP21/NUMA1/MYO18A/TMED1/SYNE1/LRRK2/EHD3/GOLGA8B/CLASP2/SURF4/TRAPPC8/CLASP1/TBC1D20/ARHGEF7/PI4K2B/CDC42/VPS51/SPTBN5/LMAN1/NSFL1C/STX18/VTI1A/TANGO2/GAK/NPLOC4/HTT/PRMT5/BCAS3/VMP1/GOLGA2P5/TMED4/AKAP9/FHDC1/LMAN1L/COG2/D…	90
BP	GO:0010970	transport along microtubule	103/6898	153/14776	1.82822e-07	3.52218e-05	3.13324e-05	SUN1/PRKCZ/BORCS5/LAMP1/MAPK8IP3/STK11/OPA1/ARL3/FLOT2/PEX14/BAG3/RHOT2/WDR19/PCM1/HSPB11/ARL8A/SPG11/SUN2/DYNC2I2/BLOC1S6/PAFAH1B1/VAMP7/ARHGAP21/RAB6A/BICD2/RPGR/DYNLL1/SPG7/IFT74/KIF17/FEZ1/APP/RABL2B/AP3B1/COPG2/KIFAP3/IFT140/KIF1B/CDC42/IFT88/MAP2/DST/NDE1/HSPB1/HTT/DLG2/WASF1/DYNC1I1/ACTR10/TMEM201/IFT172/UCHL1/AP3D1/AP3B2/HNRNPU/TTC26/IFT22/KIF5B/MAP1A/DTNBP1/IFT80/TERF2/KIF1A/KIF5C/HIF1A/…	103
BP	GO:0010975	regulation of neuron projection development	288/6898	497/14776	1.98089e-07	3.67891e-05	3.27266e-05	TMEM106B/KANK1/ARHGAP4/S100A9/CAMSAP2/CAMK1D/VIM/ZSWIM8/PTEN/ZFYVE27/ILK/CTTN/LRP1/SERPINF1/TRPV2/STK11/CARM1/SCN1B/CFLAR/OPA1/OLFM1/ACAP3/MTOR/APBB1/DENND5A/FZD4/ADCY6/AVIL/AKT1/SEMA6B/NFE2L2/OBSL1/PREX1/GORASP1/PLXNB1/NCKIPSD/RYK/DHX36/CPNE5/FYN/DDX56/PRAG1/LZTS1/WASHC5/ANAPC2/EEF2K/SARM1/SF3A2/CRTC1/ARHGAP35/SHANK3/MAP3K13/SHTN1/MOB2/MYCBP2/ZMYND8/SPOCK1/TUBB2B/PTPRF/SRGAP2C/SIPA1L1/PAFAH1B1/N…	288
BP	GO:0034248	regulation of cellular amide metabolic process	235/6898	396/14776	2.02892e-07	3.67891e-05	3.27266e-05	PUS7/FTO/DDX1/PATL2/AGO1/CDC123/VIM/POLR2G/TARBP2/UPF3A/SHFL/LSM14A/EIF3K/BCL3/RPL13A/CNOT3/PCIF1/ABCG1/CPEB2/EIF2S3/RPL10/MTOR/EIF4G3/PPP1CA/TNFRSF1A/EIF2B1/AKT1/TRAP1/SMPD3/AKT2/PUM2/EIF2AK2/MTIF2/BIN1/NFE2L2/PLA2G6/DHX36/HNRNPD/GEMIN5/NOTCH4/GTPBP2/IFNGR1/MTPN/RPL30/DPH7/RPS6KA3/TARDBP/PINK1/TRNAU1AP/CNOT2/DPH1/ABCA7/CNOT9/PRKCD/MALSU1/TMED10/SHMT1/CDK5RAP1/EIF4E/RCC1L/SESN2/PTBP2/SRP9/EIF5/EI…	235
BP	GO:0010498	proteasomal protein catabolic process	268/6898	459/14776	2.1465e-07	3.78091e-05	3.36339e-05	WAC/SYVN1/UGGT2/FBXL13/OPHN1/SPSB2/PSMD4/ARNTL/CUL5/CDC16/STYX/BFAR/PSMD3/PSMD8/TRIB2/UBXN2A/PSMD14/DNAJB2/PSMF1/GID8/USP25/RBX1/ANAPC4/MARCHF6/CD2AP/FBXO9/NUB1/IL33/UBXN11/COP1/EDEM3/PSMC3/DDB1/CHFR/AKT1/HERC2/RHBDF1/KCTD13/NR1D1/CSNK1D/RNF126/UBXN6/NFE2L2/CUL3/UBE2G2/CRBN/BAG6/HACE1/GNA12/RNF216/ANAPC2/HUWE1/FBXO44/PINK1/PSMD13/BIRC2/PSMC1/IFI27/HERPUD1/PSMC4/STT3B/PCNP/DNAJB12/ANAPC5/PSME2/CCD…	268
BP	GO:0006470	protein dephosphorylation	183/6898	299/14776	2.47256e-07	4.15749e-05	3.69839e-05	PTPRM/DUSP12/PALD1/PTEN/CRY2/SSH3/STYX/STK11/PPP2R1A/SLC39A10/CTDSP1/PTPRA/PPP6R2/PHACTR1/PPP3CC/PPP1R26/MTOR/ENSA/B3GAT3/PPP1CA/PPP2R1B/PTPRB/ANKLE2/EIF2AK2/PPP4R3B/ILKAP/HACD2/PINK1/PPP2R2D/PGAM5/PTPN1/GNAI2/PRKCD/PTPN13/PTP4A3/PPP1R9B/PPP4R1/PHACTR4/PTPRF/RPAP2/TNS2/HSP90B1/PDP2/PPP5C/CALM3/PTPN18/PPP4R2/JAK2/SSU72/PPP1R15B/DUSP8/PTPN9/PHLPP2/YWHAE/SYMPK/ROCK2/RCAN2/LRRK2/PTP4A2/NSMF/MINPP1/EL…	183
BP	GO:0140056	organelle localization by membrane tethering	110/6898	166/14776	2.49517e-07	4.15749e-05	3.69839e-05	STXBP3/NEDD1/SCFD1/HAUS5/PPP2R1A/RAB10/MAPRE1/SNAP29/USO1/STX5/CEP83/CSNK1D/STX10/NINL/SCLT1/ESYT2/SDCCAG8/TCTN2/RAB8A/VAMP8/PCM1/UNC13B/TTBK2/DCTN1/SCFD2/DCTN3/BLOC1S6/PAFAH1B1/SFI1/CEP72/EXOC4/NPHP4/CTBP2/YWHAE/STX8/IQCB1/VPS45/EXOC6/DYNLL1/OFD1/SYTL2/CLASP1/CDK5RAP2/RAB8B/STX4/PCNT/CEP89/MARK4/ALMS1/HSP90AA1/VPS11/NDE1/PRKAR2B/EXOC6B/CENPJ/CC2D2A/CEP162/SNAP25/CEP135/BVES/RPGRIP1L/ESYT1/ATG14/…	110
BP	GO:1903311	regulation of mRNA metabolic process	192/6898	316/14776	2.65956e-07	4.31479e-05	3.83832e-05	FTO/THRAP3/PSMD4/VIM/POLR2G/RBM25/TAF15/PSMD3/DAZAP1/HNRNPM/PSMD8/DHX34/SNRNP70/PSMD14/PSMF1/MTOR/SRSF4/PSMC3/PCID2/AKT1/SLTM/PUM2/IWS1/DHX36/HNRNPD/ZC3H3/PUF60/RBMX/TARDBP/PSMD13/PSMC1/PAPOLA/PSMC4/PRKCD/SRSF9/HNRNPC/PSME2/LEO1/DDX5/PNPT1/FASTKD1/PSMA7/AHCYL1/MBNL2/RNF40/SLC11A1/LARP1/HSF1/CDK11B/PUM1/CARHSP1/SRSF1/ROCK2/RBM39/PCBP4/PAIP1/VIRMA/HNRNPK/PSMB7/RBM5/METTL3/CNOT1/PSME4/TIA1/MOV10/UBA…	192
BP	GO:0034470	ncRNA processing	212/6898	355/14776	4.14636e-07	6.55443e-05	5.83064e-05	SRFBP1/PUS7/DDX1/ADAT1/RPS2/AGO1/TARBP2/UTP20/RPS28/SSB/NOP58/MRPL1/METTL2B/RCL1/TSR2/INTS11/ZNHIT6/UTP6/FTSJ3/TRMT1/PIH1D1/TRMT61B/THADA/NOP14/LYAR/DROSHA/DDX56/NSUN5P2/NOL6/TUT7/ELP1/BMS1/SMAD3/ELP5/MTREX/GTF2H5/ANKRD16/RSL1D1/MPHOSPH6/ELAC2/CDK5RAP1/INTS1/TYW3/PDCD11/RPL27/POP4/WDR75/XRN2/YBEY/SRRT/ERI1/INTS8/POP1/TRMT10B/SUV39H1/NSUN6/DDX54/TSR1/C1D/TYW5/NSUN2/WDR46/NOP56/FARS2/METTL3/INTS2/R…	212
BP	GO:0050684	regulation of mRNA processing	93/6898	138/14776	6.61296e-07	9.97417e-05	8.87274e-05	THRAP3/RBM25/DAZAP1/SNRNP70/SRSF4/SLTM/IWS1/DHX36/ZC3H3/PUF60/RBMX/PAPOLA/SRSF9/LEO1/DDX5/AHCYL1/MBNL2/RNF40/HSF1/CDK11B/SRSF1/RBM39/PCBP4/VIRMA/HNRNPK/RBM5/TIA1/SRSF10/SAFB2/SRSF7/U2AF2/NCBP1/RNF20/CPSF7/YTHDC1/NELFE/ZBTB7A/DDX17/SAFB/SUPT5H/RBM10/SRPK2/SMU1/CDC73/HNRNPA2B1/FMR1/SNW1/HNRNPU/KHDRBS2/TRA2B/NCL/RBM4B/SRSF12/RBFOX3/CELF4/CELF5/CPSF6/SRSF5/LARP7/RBM19/NUP98/NCBP2/CELF2/SF1/RBFOX2/FAM…	93
BP	GO:0043161	proteasome-mediated ubiquitin-dependent protein catabolic process	238/6898	406/14776	6.63327e-07	9.97417e-05	8.87274e-05	WAC/SYVN1/FBXL13/SPSB2/PSMD4/ARNTL/CUL5/CDC16/STYX/BFAR/PSMD3/PSMD8/TRIB2/UBXN2A/PSMD14/DNAJB2/PSMF1/GID8/RBX1/ANAPC4/MARCHF6/CD2AP/FBXO9/NUB1/IL33/UBXN11/COP1/EDEM3/PSMC3/DDB1/CHFR/AKT1/HERC2/KCTD13/CSNK1D/RNF126/NFE2L2/CUL3/UBE2G2/CRBN/BAG6/HACE1/GNA12/RNF216/ANAPC2/HUWE1/FBXO44/PSMD13/BIRC2/PSMC1/IFI27/HERPUD1/PSMC4/STT3B/PCNP/DNAJB12/ANAPC5/PSME2/CCDC47/PSMA7/SMARCC1/VCP/BUB3/UBE4A/HSP90B1/MT…	238
BP	GO:0016241	regulation of macroautophagy	108/6898	165/14776	8.05619e-07	0.000118253	0.000105195	WAC/OPTN/VPS26A/RAB1B/SCFD1/TSC2/ATP6V0A1/RAB5A/EXOC1/SCOC/ATP6V1C1/MTOR/ATP13A2/AKT1/VPS13C/SMG1/LZTS1/HUWE1/PINK1/BAG3/BNIP3L/PIP4K2A/ERN1/SESN2/LAMTOR2/TBC1D12/UVRAG/PAFAH1B2/LARP1/EXOC4/KDR/PRKAA1/SMURF1/LRRK2/CLEC16A/GPSM1/MTM1/FEZ1/NPRL3/ATP6V1H/RPTOR/RAB3GAP1/NPC1/ULK1/IFT88/EXOC7/VPS13D/PIKFYVE/HDAC6/GBA/IKBKG/NRBP2/HTT/PRKAG2/SUPT5H/ATP6V1E1/FEZ2/UCHL1/ATP6V1B2/QSOX1/VPS26B/PIP4K2B/HSPB8…	108
BP	GO:0006402	mRNA catabolic process	208/6898	352/14776	1.53085e-06	0.000219481	0.000195244	FTO/PATL2/RPS2/AGO1/THRAP3/PSMD4/VIM/RPLP2/POLR2G/UPF3A/EDC4/TAF15/PSMD3/RPS28/HNRNPM/PSMD8/DHX34/RPL13A/PPP2R1A/CNOT3/PSMD14/SSB/PSMF1/RPSA/PNLDC1/RPL10/RPS4Y1/MTOR/PSMC3/PATL1/DDX6/PCID2/RPS29/AKT1/SMG1/PUM2/RPL29/DHX36/HNRNPD/GTPBP2/RPL30/TUT7/TARDBP/PSMD13/RPL41/CNOT2/PSMC1/PSMC4/CNOT9/DIS3L2/PRKCD/RPS12/HNRNPC/PSME2/SMG6/ERN1/DDX5/PNPT1/FASTKD1/PSMA7/RPL27/SLC11A1/XRN2/LARP1/PUM1/SMG5/CARHSP…	208
BP	GO:0016482	cytosolic transport	101/6898	154/14776	1.58075e-06	0.000221485	0.000197027	WASHC2C/WASHC2A/VPS26A/LAMP1/SNX1/BAIAP3/SGSM2/TBC1D17/GCC2/RAB5A/DENND5A/STX5/VPS13C/SPAG9/SLC66A2/RNF126/MAP2K2/HOOK2/STX10/VPS54/ARFRP1/RBSN/DOP1A/DCTN1/CCDC91/AP2A1/SRC/NUMA1/RAB6A/STX8/SNX3/SNX12/ERC1/LRRK2/EHD3/AP1G1/HEATR5B/MON2/CLTC/DOP1B/GGA1/SRSF10/SORT1/MTMR2/EEA1/RHOBTB3/EPS15/KIF1B/VPS51/SORL1/CORO1A/PIK3C3/SNX2/VPS29/EIPR1/DENND2A/VTI1A/MAP2/RAB7A/VPS11/PIKFYVE/GAK/TMEM87A/ANKFY1/SY…	101
BP	GO:0030705	cytoskeleton-dependent intracellular transport	120/6898	189/14776	2.14903e-06	0.000293273	0.000260888	MYO7A/SUN1/PRKCZ/BORCS5/LAMP1/MAPK8IP3/STK11/OPA1/ARL3/FLOT2/HOOK2/MYO1G/PEX14/BAG3/RHOT2/WDR19/PCM1/HSPB11/ARL8A/SPG11/SUN2/DYNC2I2/BLOC1S6/PAFAH1B1/VAMP7/ARHGAP21/RAB6A/MYO5C/MYO1E/MYO1F/BICD2/RPGR/CCDC88A/DYNLL1/SPG7/IFT74/KIF17/FEZ1/APP/RABL2B/AP3B1/COPG2/KIFAP3/IFT140/KIF1B/CDC42/IFT88/MAP2/DST/NDE1/HSPB1/HTT/DLG2/WASF1/DYNC1I1/ACTR10/TMEM201/IFT172/UCHL1/MYO5A/AP3D1/AP3B2/HNRNPU/TTC26/IFT22…	120
BP	GO:0006417	regulation of translation	201/6898	340/14776	2.18825e-06	0.000293273	0.000260888	PUS7/FTO/DDX1/PATL2/AGO1/CDC123/VIM/POLR2G/TARBP2/UPF3A/SHFL/LSM14A/EIF3K/BCL3/RPL13A/CNOT3/PCIF1/CPEB2/EIF2S3/RPL10/MTOR/EIF4G3/PPP1CA/EIF2B1/AKT1/TRAP1/AKT2/PUM2/EIF2AK2/MTIF2/DHX36/HNRNPD/GEMIN5/NOTCH4/GTPBP2/MTPN/RPL30/DPH7/RPS6KA3/TARDBP/PINK1/TRNAU1AP/CNOT2/DPH1/CNOT9/MALSU1/SHMT1/CDK5RAP1/EIF4E/RCC1L/SESN2/PTBP2/SRP9/EIF5/EIF2AK4/EIF3C/EEFSEC/EIF2A/EIF2B5/LARP1/PUM1/PPP1R15B/NEMF/CYFIP1/RO…	201
BP	GO:0043484	regulation of RNA splicing	92/6898	139/14776	2.52964e-06	0.000331813	0.000295172	THRAP3/RBM25/POLR2A/DAZAP1/SNRNP70/SRSF4/ZPR1/SLC38A2/PUF60/RBMX/SRSF9/ERN1/DDX5/PTBP2/MBNL2/SRSF1/RBM39/PCBP4/HNRNPK/CLK3/RBM5/TIA1/SRSF10/SRSF7/FASTK/SETX/U2AF2/NCBP1/CLK2/YTHDC1/RPS26/ZBTB7A/RRP1B/DDX17/RBM10/SRPK2/SMU1/HNRNPA2B1/FMR1/SNW1/HNRNPU/KHDRBS2/TRA2B/NCL/RBM4B/SRSF12/RBFOX3/CELF4/CELF5/SRSF5/LARP7/RBM19/HABP4/NUP98/CELF2/HNRNPH3/PIK3R1/PQBP1/SF1/RBFOX2/GRSF1/FAM172A/TRA2A/ZNF326/RBM1…	92
BP	GO:0006650	glycerophospholipid metabolic process	189/6898	318/14776	2.69131e-06	0.000341281	0.000303594	PNPLA6/INPP4A/PIGK/TTC7B/PLA2G1B/PLA2G4A/PTEN/INPP5A/INPPL1/DGKA/LPCAT2/DGKE/PGS1/HADHB/PLB1/LPIN3/RAB5A/RUFY1/SYNJ2/EFR3A/AGAP2/SMG1/PLA2G4C/SMPD4/GPCPD1/PI4KA/PLA2G6/GPLD1/SERINC1/PNPLA7/CAPN2/FAR1/SLC27A1/TTC7A/INPP5D/PTPN13/PIP4K2A/CHKA/PTDSS2/DGKZ/PAFAH1B1/LPIN1/PLEKHA3/MBOAT7/PDGFB/PCYT1A/FABP3/PHB2/PLD2/PIGT/MTM1/ITPKB/MTMR2/PGP/GDPD3/LPIN2/IP6K2/ATM/PI4K2B/PLEKHA2/PIK3CD/PIGV/PIK3C3/PIGG/…	189
BP	GO:0006403	RNA localization	136/6898	219/14776	2.76789e-06	0.000341281	0.000303594	NUP93/TCP1/SIDT2/UPF3A/NPIPA1/CPSF3/RANBP2/SSB/NOP58/RAE1/ABCE1/NUP205/SRSF4/ZNHIT6/RBM26/PCID2/SMG1/THOC1/PIH1D1/IWS1/CCT8/DHX36/FLOT1/XPO5/ZC3H3/NOL6/SRRM1/THOC6/PRPF6/CCT6A/SRSF9/SMG6/PNPT1/RFTN2/RUVBL1/EIF4E/SEH1L/SENP2/FYTTD1/HSF1/SMG5/PARP11/SRSF1/SYMPK/NSUN2/BICD2/SRSF11/YY1/NUP85/CCT7/CPSF2/NUP214/NUP133/SRSF7/U2AF1/SEC13/NUP153/ATM/ATXN2/U2AF2/NUP35/NCBP1/TPR/UPF2/NXF1/NCBP3/YTHDC1/RANBP…	136
BP	GO:0051648	vesicle localization	136/6898	219/14776	2.76789e-06	0.000341281	0.000303594	MYO7A/PRKCZ/SYT11/SEC24C/PTEN/SEC23IP/RAB1B/BORCS5/SCFD1/SNAP23/STK11/SNAP29/USO1/FAM91A1/DNM1/STX5/SEC23A/TRAPPC6B/CSNK1D/CUL3/ARFGAP3/GORASP1/MYO1G/PINK1/NLGN2/TMED10/SPG11/BLOC1S6/PAFAH1B1/EXOC4/VAMP7/PICALM/MYO5C/MYO1E/MYO1F/WDR11/LRRK2/TRAPPC1/CLASP2/SCRIB/CNIH1/CLASP1/TBC1D20/SEC13/AP3B1/KIFAP3/SAR1B/KIF1B/TPGS1/CTNNB1/SEC24B/RAB27A/LMAN1/COL7A1/MAP2/RAB7A/NDE1/TFG/PEF1/SYNJ1/TRAPPC2/IKBKG/…	136
BP	GO:0034976	response to endoplasmic reticulum stress	166/6898	275/14776	2.95542e-06	0.000353502	0.000314465	SYVN1/UGGT2/ATF6/DDX11/BFAR/DNAJB2/USP25/OPA1/ADD1/MARCHF6/GRINA/EDEM3/MBTPS1/UBXN6/EIF2AK2/NFE2L2/UBE2G2/PLA2G6/FLOT1/BAG6/MAP3K5/PDIA4/TLN1/TARDBP/FBXO44/CREB3L4/HERPUD1/ACADVL/BAX/PTPN1/STT3B/EXTL3/DNAJB12/ATP2A3/CCDC47/ERN1/CXXC1/DCTN1/HERPUD2/VCP/SESN2/NRBF2/UBE4A/HSP90B1/EIF2AK4/RCN3/DNAJC10/EIF2B5/RHBDD2/TSPYL2/PPP1R15B/ERO1A/SEL1L/GFPT1/USP19/LRRK2/ATF4/DAB2IP/CLU/EIF2S1/GET3/RNF185/MANF/…	166
BP	GO:0006401	RNA catabolic process	225/6898	387/14776	3.05071e-06	0.000353502	0.000314465	FTO/PATL2/RPS2/TNFRSF1B/AGO1/THRAP3/PSMD4/VIM/RPLP2/POLR2G/SIDT2/UPF3A/EDC4/TAF15/PSMD3/RPS28/HNRNPM/PSMD8/DHX34/RPL13A/PPP2R1A/CNOT3/PSMD14/SSB/PSMF1/RPSA/PNLDC1/SND1/RPL10/RPS4Y1/MTOR/PSMC3/PATL1/ZPR1/DDX6/PCID2/RPS29/AKT1/SMG1/PUM2/RPL29/DHX36/HNRNPD/DROSHA/GTPBP2/RPL30/TUT7/TARDBP/PSMD13/RPL41/CNOT2/PSMC1/PSMC4/CNOT9/DIS3L2/PRKCD/MTREX/RPS12/HNRNPC/PSME2/SMG6/ERN1/DDX5/PNPT1/FASTKD1/PSMA7/RPL…	225
BP	GO:0006661	phosphatidylinositol biosynthetic process	77/6898	113/14776	3.09987e-06	0.000353502	0.000314465	INPP4A/PIGK/PTEN/INPPL1/RAB5A/RUFY1/SYNJ2/AGAP2/PI4KA/SLC27A1/INPP5D/PTPN13/PIP4K2A/PLEKHA3/MBOAT7/PDGFB/PIGT/MTM1/MTMR2/ATM/PI4K2B/PLEKHA2/PIK3CD/PIGV/PIK3C3/PIGG/PITPNM3/PIGS/MPPE1/IMPA1/INPP5E/PIGB/PLCG2/PIKFYVE/VAC14/SYNJ1/PIGX/PIK3C2A/MTMR14/PIK3C2B/PIP4K2B/PGAP3/MTMR4/PIGN/INPP5F/MTMR12/SH3YL1/TPTE2/SACM1L/PITPNM1/RAB4A/PIK3R1/PIP5K1C/PIK3R4/INPP4B/DPM2/PLEKHA1/PIGP/DPM3/PIGF/PIK3CB/RAB14/A…	77
BP	GO:0018205	peptidyl-lysine modification	215/6898	368/14776	3.15163e-06	0.000353502	0.000314465	NUP93/KMT5C/SENP7/HDAC9/KMT2D/KAT8/TADA2A/DOT1L/PIAS4/SAE1/RANBP2/RAE1/SMARCB1/LIAS/NSD1/JARID2/SENP6/POR/TRRAP/NUP205/APBB1/SPI1/FLCN/USP22/PIH1D1/SUPT7L/IWS1/KANSL1L/BRD1/BAG6/MORF4L1/SETD6/ING5/NCOA3/PHF1/NSMCE2/ZZZ3/BRD7/CXXC1/RANGAP1/RUVBL1/SUPT3H/PLOD3/SEH1L/TET3/KAT14/SENP2/NSD2/SUV39H1/NOC2L/RELA/LIF/PRKAA1/KMT2C/ARID4A/NUP85/UBA2/GLYR1/PIAS2/MLLT6/CAMKMT/SET/NUP214/OGT/NUP133/METTL21A/NU…	215
BP	GO:0006644	phospholipid metabolic process	239/6898	414/14776	3.15371e-06	0.000353502	0.000314465	PNPLA6/INPP4A/PIGK/TTC7B/ISYNA1/CD81/PLA2G1B/FDPS/PLA2G4A/PTEN/INPP5A/INPPL1/DGKA/PLBD2/LPCAT2/DGKE/PGS1/HADHB/PLB1/LPIN3/RAB5A/RUFY1/NUS1/SYNJ2/FDFT1/EFR3A/AGAP2/SMG1/SMPD3/PLA2G4C/SMPD4/GPCPD1/PI4KA/PLA2G6/HMGCS1/GPLD1/SERINC1/PNPLA7/CAPN2/FAR1/SLC27A1/TTC7A/INPP5D/PLCG1/PRKCD/PTPN13/PIP4K2A/FADS1/CHKA/PLPP5/PTDSS2/DGKZ/PAFAH1B1/LPIN1/PLEKHA3/SRC/VAV3/AMBRA1/MBOAT7/PDGFB/PCYT1A/DAB2IP/FABP3/PHB…	239
BP	GO:0031346	positive regulation of cell projection organization	218/6898	374/14776	3.3784e-06	0.000371925	0.000330854	TMEM106B/CROCC/S100A9/CAMK1D/ZFYVE27/ILK/LRP1/SERPINF1/TRPV2/SEPTIN9/STK11/SCN1B/RHOQ/ACTR3/CFLAR/ARPC2/OPA1/RALA/MTOR/APBB1/ARAP1/FZD4/AVIL/CORO1C/NFE2L2/OBSL1/PLXNB1/NCKIPSD/DHX36/CPNE5/FYN/DDX56/WASHC5/ENTR1/ANAPC2/EEF2K/SF3A2/CRTC1/ARHGAP35/SHANK3/MAP3K13/SHTN1/MOB2/ZMYND8/TUBB2B/PAFAH1B1/NTN1/AP2A1/SRC/APC/DBNL/PLXNB3/VAMP7/CYFIP1/ZEB2/PLXND1/SNX3/SMURF1/PRKCI/DAB2IP/PLXNA3/PLXNA2/CDC42EP4/C…	218
BP	GO:0032271	regulation of protein polymerization	134/6898	216/14776	3.53212e-06	0.000379441	0.00033754	TMOD3/KANK1/CAPG/CAMSAP2/WASHC2C/VDAC2/SSH3/CTTN/WHAMM/SPIRE2/TBCD/ICAM1/ACTR3/ARPC2/MAPRE1/ADD1/MTOR/AVIL/BIN1/PREX1/MTPN/WASHC5/GBA2/PINK1/SPTBN1/PRKCD/CYFIP2/EML2/DCTN1/CYRIB/VILL/DBNL/ACTR3B/TMOD1/GSN/ABL1/SVIL/NUMA1/CYFIP1/GMFG/ACTR3C/RANGRF/VASP/CDC42EP4/PLEKHG2/CLASP1/NCKAP1/LATS1/CDK5RAP2/CYRIA/BAIAP2L2/CORO1A/BAIAP2/PICK1/FER/CAPZA2/PTK2B/SPTBN5/WASF3/MAP2/HSP90AA1/FKBP4/HIP1R/EVL/TOGARA…	134
BP	GO:0098840	protein transport along microtubule	48/6898	64/14776	3.63458e-06	0.000379441	0.00033754	MAPK8IP3/ARL3/BAG3/WDR19/PCM1/HSPB11/DYNC2I2/RPGR/DYNLL1/IFT74/KIF17/RABL2B/KIFAP3/IFT140/IFT88/HSPB1/DLG2/IFT172/HNRNPU/TTC26/IFT22/KIF5B/MAP1A/IFT80/TERF2/KIF1A/KIF5C/IFT27/TRAF3IP1/KIF3B/IFT57/KIF3A/TUB/TNPO1/IFT81/TRIP11/KIF3C/CAMSAP3/TTC21A/SSX2IP/CEP131/WDR35/IFT122/IFT20/DYNC2LI1/SFPQ/CLUAP1/KIF5A	48
BP	GO:0099118	microtubule-based protein transport	48/6898	64/14776	3.63458e-06	0.000379441	0.00033754	MAPK8IP3/ARL3/BAG3/WDR19/PCM1/HSPB11/DYNC2I2/RPGR/DYNLL1/IFT74/KIF17/RABL2B/KIFAP3/IFT140/IFT88/HSPB1/DLG2/IFT172/HNRNPU/TTC26/IFT22/KIF5B/MAP1A/IFT80/TERF2/KIF1A/KIF5C/IFT27/TRAF3IP1/KIF3B/IFT57/KIF3A/TUB/TNPO1/IFT81/TRIP11/KIF3C/CAMSAP3/TTC21A/SSX2IP/CEP131/WDR35/IFT122/IFT20/DYNC2LI1/SFPQ/CLUAP1/KIF5A	48
BP	GO:0032386	regulation of intracellular transport	200/6898	340/14776	3.69286e-06	0.000379441	0.00033754	JUP/CD81/CD36/SUFU/BORCS5/TAMALIN/LAMP1/TFDP1/SCFD1/STK11/OAZ1/SAE1/NUCB1/GCC2/TM9SF4/UBE2L3/NUS1/PPP3CC/ANP32B/ATP13A2/B3GAT3/ZPR1/RAPGEF3/RBM26/OAZ2/MAP2K2/AKT2/IWS1/UBE2G2/XPO5/FYN/GRIPAP1/HUWE1/TARDBP/PINK1/ARV1/BAG3/IFI27/SMAD3/PDCD5/PTPN1/PRKCD/ICE1/PCM1/BNIP3L/ARHGAP1/GAS6/ITGB1BP1/RANGAP1/CABP1/RIPOR1/SRC/JAK2/VAMP7/NUMA1/XPO4/YWHAE/FERMT1/NSUN2/PRKAA1/SNX3/UBR5/SNX12/ATP5IF1/LRRK2/NPEPPS…	200
BP	GO:0043254	regulation of protein-containing complex assembly	241/6898	419/14776	4.17206e-06	0.000421652	0.00037509	TMOD3/TMC8/KANK1/CAPG/CD36/PRKCZ/CAMSAP2/WASHC2C/VDAC2/SSH3/CTTN/JAM3/SMAD6/WHAMM/SPIRE2/THRA/TBCD/ICAM1/RPL13A/TRAPPC12/ACTR3/ARPC2/VPS16/MAPRE1/RBX1/ADD1/SENP6/CTNNBIP1/MTOR/PSMC3/DDB1/AVIL/ERCC1/PIH1D1/EIF2AK2/BIN1/PREX1/CRBN/SEPTIN8/MTPN/WASHC5/GBA2/PINK1/BIRC2/RPA1/PSMC4/BAX/SPTBN1/PRKCD/ICE1/CYFIP2/GTF2H5/UNC13B/STXBP6/EML2/DCTN1/CYRIB/VCP/LDLRAD4/SRC/VILL/DBNL/ACTR3B/HSF1/TMOD1/GSN/ABL1/SV…	241
BP	GO:0006406	mRNA export from nucleus	72/6898	105/14776	4.51539e-06	0.000441863	0.000393069	NUP93/CPSF3/RANBP2/RAE1/NUP205/SRSF4/PCID2/SMG1/THOC1/IWS1/SRRM1/THOC6/SRSF9/SMG6/EIF4E/SEH1L/FYTTD1/SMG5/SRSF1/SYMPK/NSUN2/SRSF11/NUP85/CPSF2/NUP214/NUP133/SRSF7/U2AF1/SEC13/NUP153/U2AF2/NUP35/NCBP1/TPR/UPF2/NXF1/YTHDC1/MCM3AP/THOC2/AKAP8L/EIF5A/NUP160/CASC3/HNRNPA2B1/NUP42/NUP188/UPF1/DDX25/SRSF5/AGFG1/NUP98/THOC7/NCBP2/DHX38/POM121/AAAS/DDX39A/NUP210/CPSF1/SRSF3/SUPT6H/UPF3B/THOC5/SETD2/SLU7/F…	72
BP	GO:0071427	mRNA-containing ribonucleoprotein complex export from nucleus	72/6898	105/14776	4.51539e-06	0.000441863	0.000393069	NUP93/CPSF3/RANBP2/RAE1/NUP205/SRSF4/PCID2/SMG1/THOC1/IWS1/SRRM1/THOC6/SRSF9/SMG6/EIF4E/SEH1L/FYTTD1/SMG5/SRSF1/SYMPK/NSUN2/SRSF11/NUP85/CPSF2/NUP214/NUP133/SRSF7/U2AF1/SEC13/NUP153/U2AF2/NUP35/NCBP1/TPR/UPF2/NXF1/YTHDC1/MCM3AP/THOC2/AKAP8L/EIF5A/NUP160/CASC3/HNRNPA2B1/NUP42/NUP188/UPF1/DDX25/SRSF5/AGFG1/NUP98/THOC7/NCBP2/DHX38/POM121/AAAS/DDX39A/NUP210/CPSF1/SRSF3/SUPT6H/UPF3B/THOC5/SETD2/SLU7/F…	72
BP	GO:0051650	establishment of vesicle localization	127/6898	204/14776	4.87091e-06	0.000469205	0.000417392	MYO7A/PRKCZ/SYT11/SEC24C/SEC23IP/RAB1B/BORCS5/SCFD1/SNAP23/STK11/SNAP29/USO1/FAM91A1/DNM1/STX5/SEC23A/TRAPPC6B/CSNK1D/CUL3/ARFGAP3/GORASP1/MYO1G/PINK1/TMED10/SPG11/BLOC1S6/PAFAH1B1/EXOC4/VAMP7/PICALM/MYO5C/MYO1E/MYO1F/WDR11/LRRK2/TRAPPC1/CLASP2/SCRIB/CNIH1/CLASP1/TBC1D20/SEC13/AP3B1/KIFAP3/SAR1B/KIF1B/CTNNB1/SEC24B/RAB27A/LMAN1/COL7A1/MAP2/RAB7A/NDE1/TFG/PEF1/SYNJ1/TRAPPC2/IKBKG/PSEN1/PPP6R1/HTT/…	127
BP	GO:0051169	nuclear transport	193/6898	329/14776	6.92281e-06	0.000656602	0.000584094	NUP93/JUP/CD36/SUFU/ARNTL/UPF3A/STYX/TSC2/CPSF3/RANBP2/SSB/RAE1/ABCE1/NUP205/ANP32B/SRSF4/ZPR1/RAPGEF3/RBM26/PCID2/AKT1/SMG1/MBTPS1/THOC1/TNPO2/SNRPG/IWS1/ANKRD54/GEMIN5/XPO5/NOL6/TARDBP/SRRM1/BAG3/IFI27/SMAD3/THOC6/PRKCD/SRSF9/GAS6/SMG6/RANGAP1/EIF4E/AHCYL1/IPO7/CABP1/SEH1L/CSE1L/FYTTD1/JAK2/SMG5/XPO4/NEMF/PKD1/XPO6/YWHAE/SRSF1/RANBP3/SNRPD2/SYMPK/FERMT1/NSUN2/SMURF1/UBR5/SRSF11/LRRK2/NUP85/PHB2…	193
BP	GO:0010976	positive regulation of neuron projection development	165/6898	276/14776	7.06709e-06	0.000660131	0.000587234	TMEM106B/S100A9/CAMK1D/ZFYVE27/ILK/LRP1/SERPINF1/TRPV2/STK11/SCN1B/CFLAR/OPA1/MTOR/APBB1/FZD4/AVIL/NFE2L2/OBSL1/PLXNB1/NCKIPSD/DHX36/CPNE5/FYN/DDX56/WASHC5/ANAPC2/EEF2K/SF3A2/CRTC1/ARHGAP35/SHANK3/MAP3K13/SHTN1/MOB2/ZMYND8/TUBB2B/PAFAH1B1/NTN1/AP2A1/DBNL/PLXNB3/VAMP7/CYFIP1/ZEB2/PLXND1/SNX3/SMURF1/PRKCI/DAB2IP/PLXNA3/PLXNA2/MACF1/PTK7/FEZ1/KIDINS220/RAPGEF1/SETX/ADCYAP1/GOLGA4/DLG4/BAIAP2/PTK2B/C…	165
BP	GO:0006611	protein export from nucleus	110/6898	174/14776	7.51893e-06	0.00068946	0.000613324	NUP93/STYX/CPSF3/RANBP2/SSB/RAE1/ABCE1/NUP205/ANP32B/SRSF4/RAPGEF3/PCID2/SMG1/THOC1/IWS1/XPO5/NOL6/SRRM1/BAG3/IFI27/THOC6/SRSF9/GAS6/SMG6/RANGAP1/EIF4E/AHCYL1/SEH1L/CSE1L/FYTTD1/SMG5/XPO4/PKD1/XPO6/YWHAE/SRSF1/RANBP3/SYMPK/NSUN2/SMURF1/SRSF11/NUP85/CPSF2/NUP214/NUP133/SRSF7/U2AF1/SEC13/NUP153/U2AF2/NUP35/STRADB/NCBP1/TPR/UPF2/NXF1/YTHDC1/RANBP17/MCM3AP/DESI1/THOC2/AKAP8L/EIF5A/PARK7/NUP160/CASC3/…	110
BP	GO:0072665	protein localization to vacuole	48/6898	65/14776	7.60474e-06	0.00068946	0.000613324	CD81/GCC2/ATP13A2/GBP1/VPS36/VPS13C/VPS41/STAM/VPS37A/VAMP7/NUMA1/ROCK2/SMURF1/KPTN/CLU/SORT1/GGA3/AP3B1/SORL1/MEAK7/LAMP2/VTI1A/RAB7A/VPS13D/VPS25/AP3D1/RTN4/VTI1B/LAMTOR5/ZFYVE16/VPS28/CACNG8/HGS/SNX16/SZT2/SH3GLB1/MON1B/PIK3R4/GPR137B/LAMTOR4/VPS13A/SNF8/NCOA4/NAGPA/VPS37D/CACNG4/CACNG3/CACNG7	48
BP	GO:0006913	nucleocytoplasmic transport	191/6898	326/14776	8.60066e-06	0.000764646	0.000680208	NUP93/JUP/CD36/SUFU/ARNTL/UPF3A/STYX/TSC2/CPSF3/RANBP2/SSB/RAE1/ABCE1/NUP205/ANP32B/SRSF4/ZPR1/RAPGEF3/RBM26/PCID2/AKT1/SMG1/MBTPS1/THOC1/TNPO2/SNRPG/IWS1/ANKRD54/GEMIN5/XPO5/NOL6/TARDBP/SRRM1/BAG3/IFI27/SMAD3/THOC6/PRKCD/SRSF9/GAS6/SMG6/RANGAP1/EIF4E/AHCYL1/IPO7/CABP1/SEH1L/CSE1L/FYTTD1/JAK2/SMG5/XPO4/NEMF/PKD1/XPO6/YWHAE/SRSF1/RANBP3/SNRPD2/SYMPK/FERMT1/NSUN2/SMURF1/UBR5/SRSF11/LRRK2/NUP85/PHB2…	191
BP	GO:0048024	regulation of mRNA splicing, via spliceosome	69/6898	101/14776	8.68212e-06	0.000764646	0.000680208	THRAP3/RBM25/DAZAP1/SNRNP70/SRSF4/PUF60/RBMX/SRSF9/DDX5/MBNL2/SRSF1/RBM39/PCBP4/HNRNPK/RBM5/TIA1/SRSF10/SRSF7/U2AF2/NCBP1/YTHDC1/ZBTB7A/DDX17/RBM10/SRPK2/SMU1/HNRNPA2B1/FMR1/SNW1/HNRNPU/KHDRBS2/TRA2B/NCL/RBM4B/SRSF12/RBFOX3/CELF4/CELF5/SRSF5/LARP7/RBM19/NUP98/CELF2/SF1/RBFOX2/FAM172A/TRA2A/RBM17/CIRBP/SON/SRSF3/NOVA2/FXR1/RBM3/SART3/RBM23/DYRK1A/SFSWAP/FXR2/METTL16/C1QBP/QKI/SREK1/PRPF19/SRPK1/NS…	69
BP	GO:0051028	mRNA transport	91/6898	140/14776	8.87703e-06	0.000770802	0.000685683	NUP93/UPF3A/NPIPA1/CPSF3/RANBP2/RAE1/NUP205/SRSF4/PCID2/SMG1/THOC1/IWS1/ZC3H3/SRRM1/THOC6/SRSF9/SMG6/EIF4E/SEH1L/SENP2/FYTTD1/HSF1/SMG5/PARP11/SRSF1/SYMPK/NSUN2/BICD2/SRSF11/NUP85/CPSF2/NUP214/NUP133/SRSF7/U2AF1/SEC13/NUP153/U2AF2/NUP35/NCBP1/TPR/UPF2/NXF1/NCBP3/YTHDC1/RANBP17/MCM3AP/THOC2/AKAP8L/EIF5A/NUP160/CASC3/TNKS/HNRNPA2B1/NUP42/FMR1/NUP188/UPF1/DDX25/KIF5C/SRSF5/AGFG1/NUP98/THOC7/IGF2BP2/…	91
BP	GO:1902115	regulation of organelle assembly	113/6898	180/14776	9.13368e-06	0.000775003	0.000689421	PATL2/CROCC/RAB1B/SCFD1/SEPTIN9/TRAPPC12/RAB5A/PDCD6IP/SENP6/VDAC3/ENTR1/PINK1/SDCCAG8/CNOT2/CNTROB/ARHGAP35/PIP4K2A/STAM/TBC1D12/TCHP/SRC/GSN/NUMA1/PRKAA1/LRRK2/CNOT1/CCDC88A/CEP295/EVI5L/MTM1/FEZ1/NPRL3/TRIM37/PTPRS/CDK5RAP2/ATXN2/IFT140/RABEP2/RAB3GAP1/TPR/LRFN1/KIF9/STX18/ULK1/IFT88/SMAD4/MARK4/ALMS1/CDKL1/VPS11/PIKFYVE/TBC1D7/NTRK3/HTT/CENPJ/FEZ2/CEP135/KCTD17/PAN2/STIL/ASAP1/HNRNPU/SPAG5/PI…	113
BP	GO:0006418	tRNA aminoacylation for protein translation	33/6898	41/14776	9.17684e-06	0.000775003	0.000689421	IARS2/TARS1/CARS1/FARSB/LARS1/IARS1/CARS2/YARS1/NARS1/FARS2/AARS1/HARS1/TARS2/PPA2/VARS1/RARS1/RARS2/QARS1/AIMP2/HARS2/PPA1/EPRS1/AARS2/NARS2/DALRD3/YARS2/GARS1/TARS3/MARS1/AIMP1/SARS1/SARS2/DARS2	33
BP	GO:0031333	negative regulation of protein-containing complex assembly	87/6898	133/14776	9.55902e-06	0.00079637	0.000708428	TMOD3/TMC8/KANK1/CAPG/PRKCZ/WASHC2C/VDAC2/SSH3/JAM3/SMAD6/THRA/TBCD/RPL13A/MAPRE1/ADD1/CTNNBIP1/AVIL/CRBN/MTPN/BIRC2/SPTBN1/PRKCD/EML2/CYRIB/LDLRAD4/SRC/VILL/HSF1/TMOD1/GSN/SVIL/IMPACT/CLU/CDC42/SORL1/CAPZA2/SPTBN5/ULK1/MAP2/FKBP4/HIP1R/EP300/HDAC6/GBA/HSPA5/DMTN/SPTAN1/SNCA/PARK7/ADD3/TFIP11/STXBP1/STMN2/CLIP3/PEX5/SPTBN2/TUBB4A/TRIOBP/SLIT2/CAPZB/CRYAB/EPS8/ADD2/ARFGEF1/TMSB10/TRAF3IP1/FLII/TMS…	87
BP	GO:0016311	dephosphorylation	256/6898	452/14776	1.04186e-05	0.000856412	0.00076184	PTPRM/INPP4A/FRA10AC1/APTX/NT5DC4/DUSP12/PFKFB2/PALD1/PTEN/INPP5A/CRY2/SSH3/INPPL1/STYX/STK11/PPP2R1A/SLC39A10/CTDSP1/PTPRA/LPIN3/PCIF1/PPP6R2/PHACTR1/SYNJ2/PPP3CC/EPHX2/PPP1R26/MTOR/ENSA/B3GAT3/PPP1CA/PPP2R1B/PTPRB/ANKLE2/RBM26/ZFYVE1/EIF2AK2/PPP4R3B/ILKAP/HACD2/GPLD1/PINK1/ATP1A2/PPP2R2D/PGAM5/SMAD3/INPP5D/PTPN1/GNAI2/PRKCD/PTPN13/PTP4A3/SMG6/PPP1R9B/PPP4R1/PLPP5/PHACTR4/PTPRF/RPAP2/TNS2/HSP90B…	256
BP	GO:0006892	post-Golgi vesicle-mediated transport	67/6898	98/14776	1.12354e-05	0.000911396	0.000810752	EXOC5/OPTN/LAMP1/SCFD1/SNAP23/CSK/RABEP1/RAB10/EXOC1/ARL3/VPS13C/VPS54/ARFRP1/RBSN/GOPC/LLGL1/SPTBN1/VAMP8/SCAMP1/DOP1A/STXBP6/CCDC91/AP2A1/VAMP5/EXOC4/VAMP7/EHD3/AP1G1/MACF1/EXOC6/MON2/VPS35L/DOP1B/GGA1/SORT1/AP1G2/GGA3/GOLGA4/EPS15/EXOC2/SORL1/STX4/CCDC93/VTI1A/GAK/ANKFY1/EXOC6B/VPS52/MYO5A/AP1AR/AP3D1/VTI1B/GOLPH3L/NSF/DNM2/GGA2/MYO1B/SCAMP3/PREPL/RAB14/SEC16A/ARFGEF2/VPS13A/LYPLA1/SORCS1/RAB2…	67
BP	GO:0006520	cellular amino acid metabolic process	182/6898	310/14776	1.17018e-05	0.000936905	0.000833444	PSMD4/IARS2/ACCS/NAALAD2/PTS/FAH/PSMD3/AFMID/OAZ1/PSMD8/PSMD14/PSMF1/NIT2/MTHFD2L/TARS1/ASL/SLC16A2/ALDH4A1/DBT/ADSS2/CARS1/APIP/PSMC3/CSAD/OAZ2/SLC25A12/FARSB/THAP4/SLC39A8/AADAT/LARS1/PHYKPL/GFPT2/MMUT/IARS1/SLC25A44/PSMD13/PSMC1/ADSS1/PSMC4/GLUD1/CARS2/PSME2/SHMT1/GSS/PSMA7/QDPR/PLOD3/AUH/MTHFD1/CTNS/MTRR/HMGCL/YARS1/DPYD/GLUL/NARS1/GFPT1/MCCC1/CARNMT1/PSMB7/ATF4/FARS2/MSRA/GOT1/ADI1/PSME4/AAS…	182
BP	GO:0060996	dendritic spine development	68/6898	100/14776	1.28581e-05	0.00101618	0.000903967	PTEN/OPA1/MTOR/DHX36/EEF2K/SHANK3/ZMYND8/SRGAP2C/SIPA1L1/PAFAH1B1/DBNL/LRRK2/UBE3A/PTPRS/DLG4/CDC42/BAIAP2/PAK4/CAPRIN2/SRGAP2/ITSN1/EPHA4/LZTS3/HDAC6/PSEN1/PAK3/DVL1/ZDHHC15/ARHGAP33/TIAM1/ARHGAP44/DOCK10/C21orf91/ABI2/ASAP1/FMR1/NEURL1/SRCIN1/CAMK2A/CDK5/LRP8/MAPK6/ZNF365/CAMK2B/KIF1A/PPFIA2/CTNND2/SLC12A5/EPHB2/NCK2/SHANK1/CAMK1/UBA6/HDAC2/PDLIM5/KALRN/SDK1/ARF1/DBN1/ADAM10/ARID1B/IQSEC1/PAK2/…	68
BP	GO:0051258	protein polymerization	166/6898	280/14776	1.30216e-05	0.00101618	0.000903967	TMOD3/KANK1/CAPG/ARHGAP6/CAMSAP2/WASHC2C/VDAC2/SSH3/CTTN/WHAMM/SPIRE2/TUBG2/TBCD/ICAM1/ACTR3/ARPC2/MAPRE1/OPA1/ADD1/DNM1/MTOR/AVIL/CSNK1D/BIN1/PREX1/TUBGCP6/MTPN/WASHC5/GBA2/PINK1/SPTBN1/PRKCD/CYFIP2/EML2/DCTN1/CYRIB/TTC17/VILL/DBNL/ACTR3B/JAK2/TMOD1/GSN/ABL1/SVIL/NUMA1/CYFIP1/GMFG/ACTR3C/RANGRF/VASP/CDC42EP4/CLASP2/PLEKHG2/CLASP1/NCKAP1/LATS1/CDK5RAP2/CYRIA/BAIAP2L2/MICALL2/CORO1A/BAIAP2/PICK1/F…	166
BP	GO:0043039	tRNA aminoacylation	34/6898	43/14776	1.3793e-05	0.00106293	0.000945549	IARS2/TARS1/CARS1/FARSB/LARS1/IARS1/CARS2/YARS1/NARS1/FARS2/AARS1/HARS1/TARS2/PPA2/VARS1/RARS1/RARS2/QARS1/AIMP2/HARS2/PPA1/EPRS1/GATB/AARS2/NARS2/DALRD3/YARS2/GARS1/TARS3/MARS1/AIMP1/SARS1/SARS2/DARS2	34
BP	GO:0042254	ribosome biogenesis	169/6898	286/14776	1.42208e-05	0.00107562	0.00095684	SRFBP1/RPS2/PTEN/UTP20/AATF/RPS28/NOP58/RPSA/MRPL1/ABCE1/RCL1/TSR2/RPL10/GNL2/ZNHIT6/UTP6/FTSJ3/PIH1D1/TRMT61B/NOP14/LYAR/DROSHA/DDX56/NSUN5P2/NOL6/BMS1/MTREX/GTF2H5/MALSU1/RSL1D1/MPHOSPH6/PDCD11/RPL27/POP4/WDR75/XRN2/YBEY/EIF2A/ERI1/SUV39H1/NOC2L/GLUL/DDX54/TSR1/NLE1/C1D/DHX29/WDR46/NOP56/EFL1/RRP7BP/MDN1/RPL35/RPS21/EXOSC7/RIOK1/PRKDC/CUL4A/RPL3/DDX31/UTP18/PWP2/ZCCHC4/TFB2M/TEX10/EBNA1BP2/MYBB…	169
BP	GO:0033157	regulation of intracellular protein transport	151/6898	252/14776	1.43067e-05	0.00107562	0.00095684	JUP/CD81/CD36/SUFU/TAMALIN/TFDP1/OAZ1/SAE1/NUCB1/GCC2/TM9SF4/UBE2L3/PPP3CC/ANP32B/ATP13A2/B3GAT3/ZPR1/RAPGEF3/OAZ2/AKT2/IWS1/UBE2G2/XPO5/FYN/GRIPAP1/HUWE1/TARDBP/PINK1/BAG3/IFI27/SMAD3/PDCD5/PTPN1/PRKCD/ICE1/PCM1/BNIP3L/GAS6/ITGB1BP1/RANGAP1/CABP1/RIPOR1/JAK2/VAMP7/NUMA1/XPO4/YWHAE/FERMT1/NSUN2/PRKAA1/SNX3/UBR5/SNX12/ATP5IF1/LRRK2/NPEPPS/E2F1/HPS4/SAR1B/RAB23/MICALL2/CDC42/SORL1/ERBB2/PCNT/ARIH2/…	151
BP	GO:0043543	protein acylation	136/6898	224/14776	1.49048e-05	0.00110709	0.000984832	HHAT/ARNTL/NAA16/KAT8/TAOK1/TADA2A/SMARCB1/POR/TRRAP/APBB1/SPI1/RAPGEF3/FLCN/USP22/PIH1D1/SUPT7L/IWS1/KANSL1L/BRD1/ZDHHC3/BAG6/MORF4L1/ING5/NCOA3/ZZZ3/NAA25/BRD7/NAT9/RUVBL1/SUPT3H/KAT14/NAA20/ZDHHC14/NOC2L/GLUL/LIF/ZDHHC11B/PRKAA1/ZDHHC21/GLYR1/CEP295/ZDHHC4/SET/OGT/NMT2/EP400/YEATS2/KANSL1/PHF10/KAT6B/SGF29/ZNF451/ING4/ATF2/POLE3/HCFC1/SMAD4/ZDHHC17/EP300/OGDH/MCM3AP/ARRB1/WBP2/DPF2/NMT1/SNCA/P…	136
BP	GO:0022604	regulation of cell morphogenesis	270/6898	481/14776	1.50889e-05	0.00110742	0.000985127	DOCK1/WTIP/DOCK5/KANK1/ARHGAP4/WASHC2C/ZSWIM8/PTEN/ZFYVE27/ZRANB1/ILK/CTTN/LRP1/RHOJ/TRPV2/STK11/ICAM1/RHOQ/ARPC2/FBLN1/OPA1/MKLN1/OLFM1/GBP1/ANXA7/ARAP1/FZD4/FMNL3/ITGA7/CORO1C/MYH10/SEMA6B/WDPCP/LIMS2/OBSL1/PREX1/BRWD1/MYH9/GORASP1/PLXNB1/RYK/DHX36/SH3D19/CPNE5/FYN/GNA12/PRAG1/LZTS1/ANAPC2/EEF2K/SARM1/ARHGAP35/SHANK3/MAP3K13/SHTN1/MYCBP2/ITGB1BP1/TUBB2B/ZMYM3/PLEKHO1/SIPA1L1/PAFAH1B1/NTN1/FMNL1…	270
BP	GO:0071166	ribonucleoprotein complex localization	80/6898	122/14776	1.88336e-05	0.00136599	0.00121514	NUP93/CPSF3/RANBP2/SSB/RAE1/ABCE1/NUP205/SRSF4/PCID2/SMG1/THOC1/IWS1/NOL6/SRRM1/THOC6/SRSF9/SMG6/EIF4E/SEH1L/FYTTD1/SMG5/SRSF1/SYMPK/NSUN2/SRSF11/NUP85/CPSF2/NUP214/NUP133/SRSF7/U2AF1/SEC13/NUP153/U2AF2/NUP35/NCBP1/TPR/UPF2/NXF1/YTHDC1/MCM3AP/THOC2/AKAP8L/EIF5A/NUP160/CASC3/PRPF31/HNRNPA2B1/NUP42/NUP188/UPF1/DDX25/XPOT/SRSF5/NOP9/AGFG1/NUP98/THOC7/NCBP2/DHX38/POM121/AAAS/DDX39A/NUP210/CPSF1/SRSF3…	80
BP	GO:0035304	regulation of protein dephosphorylation	85/6898	131/14776	1.91667e-05	0.00137399	0.00122226	CRY2/PPP2R1A/SLC39A10/PPP6R2/PHACTR1/PPP1R26/MTOR/ENSA/B3GAT3/PPP2R1B/ANKLE2/EIF2AK2/PINK1/PPP2R2D/GNAI2/PRKCD/PPP1R9B/PPP4R1/PHACTR4/HSP90B1/CALM3/PPP4R2/JAK2/PPP1R15B/YWHAE/SYMPK/ROCK2/RCAN2/NSMF/ELFN1/SET/VRK3/BOD1L1/PPME1/PPP1R36/URI1/PPP1R37/NUAK1/ADORA1/MASTL/PPP2R5B/PPP1R16A/GBA/CAMTA1/PPP6R1/HTT/PTPA/PHACTR3/RGN/MGAT5/PPP4R4/ELFN2/PPP2R2C/MAGI2/PPP1R12A/PPP2R3B/LILRB2/SH3RF2/HSP90AB1/IKBK…	85
BP	GO:0051236	establishment of RNA localization	115/6898	186/14776	2.1068e-05	0.00148885	0.00132444	NUP93/SIDT2/UPF3A/NPIPA1/CPSF3/RANBP2/SSB/RAE1/ABCE1/NUP205/SRSF4/RBM26/PCID2/SMG1/THOC1/IWS1/FLOT1/XPO5/ZC3H3/NOL6/SRRM1/THOC6/SRSF9/SMG6/PNPT1/RFTN2/EIF4E/SEH1L/SENP2/FYTTD1/HSF1/SMG5/PARP11/SRSF1/SYMPK/NSUN2/BICD2/SRSF11/NUP85/CPSF2/NUP214/NUP133/SRSF7/U2AF1/SEC13/NUP153/ATM/ATXN2/U2AF2/NUP35/NCBP1/TPR/UPF2/NXF1/NCBP3/YTHDC1/RANBP17/MCM3AP/THOC2/AKAP8L/EIF5A/NUP160/CASC3/TNKS/HNRNPA2B1/NUP42/F…	115
BP	GO:0000956	nuclear-transcribed mRNA catabolic process	122/6898	199/14776	2.12521e-05	0.00148885	0.00132444	PATL2/RPS2/AGO1/THRAP3/RPLP2/POLR2G/UPF3A/EDC4/RPS28/DHX34/RPL13A/PPP2R1A/CNOT3/SSB/RPSA/PNLDC1/RPL10/RPS4Y1/PATL1/DDX6/PCID2/RPS29/SMG1/RPL29/DHX36/GTPBP2/RPL30/TUT7/RPL41/CNOT2/CNOT9/DIS3L2/RPS12/SMG6/DDX5/RPL27/XRN2/SMG5/LSM7/CNOT1/RPL35/UBA52/RPS27A/RPS21/TNRC6B/EXOSC7/TENT2/TUT4/PYM1/XRN1/ATM/RPL3/RPL32/LSM2/RPS4X/SAMD4B/NCBP1/UPF2/NBAS/TTC37/RPS26/TNRC6C/RPL23A/CSDE1/DCPS/CASC3/SMG8/RPL8/PA…	122
BP	GO:0006903	vesicle targeting	64/6898	94/14776	2.15741e-05	0.00149443	0.0013294	SEC24C/SEC23IP/RAB1B/SCFD1/SNAP23/SNAP29/USO1/FAM91A1/STX5/SEC23A/TRAPPC6B/CSNK1D/CUL3/ARFGAP3/GORASP1/TMED10/EXOC4/WDR11/TRAPPC1/CLASP2/SCRIB/CNIH1/CLASP1/TBC1D20/SEC13/SAR1B/SEC24B/LMAN1/COL7A1/TFG/PEF1/TRAPPC2/PSEN1/PPP6R1/SEC31A/TRAPPC9/KLHL12/LINC00869/AP1AR/C17orf75/GRIA1/SEC24A/NSF/SEC24D/PPP6C/TRAPPC10/TBC1D23/MAP4K2/TRAPPC6A/MCFD2/ANKRD28/TMED2/PPP6R3/TRAPPC3/SEC22B/PREB/SEC16A/TRIP11/NA…	64
BP	GO:0048268	clathrin coat assembly	17/6898	18/14776	2.36846e-05	0.0016224	0.00144324	AP2S1/CLTA/FCHO1/FCHO2/PICALM/CLTC/CLINT1/SGIP1/EPS15/HIP1R/PIK3C2A/HIP1/NSG1/CALY/NSG2/AP2B1/SNAP91	17
BP	GO:0000245	spliceosomal complex assembly	41/6898	55/14776	2.40271e-05	0.00162777	0.00144802	DDX1/LUC7L/SNRPG/PUF60/RBMX/SF3A2/PRPF6/KHDC4/SRSF9/PTBP2/DDX23/SRSF1/SNRPD2/RBM5/SRSF10/GCFC2/SNRNP200/SETX/ZRSR2/NCBP1/YTHDC1/SCAF11/SRPK2/SRSF12/CELF4/CELF5/SRSF5/GEMIN6/CELF2/PRPF39/LUC7L3/SF1/SF3B1/CRNKL1/SLU7/SFSWAP/SF3A1/PSIP1/PRPF19/SRPK1/CELF3	41
BP	GO:0046486	glycerolipid metabolic process	223/6898	392/14776	2.57161e-05	0.00170655	0.0015181	PNPLA6/INPP4A/PIGK/TTC7B/PLA2G1B/PLA2G4A/PTEN/INPP5A/DAGLA/INPPL1/DGKA/LPCAT2/DGKE/PGS1/HADHB/PLB1/LPIN3/RAB5A/RUFY1/SYNJ2/EFR3A/CPT1A/AGAP2/AVIL/SMG1/PLIN5/PLA2G4C/SMPD4/GPCPD1/PI4KA/PLA2G6/GPLD1/SERINC1/PNPLA7/CAPN2/FAR1/SLC27A1/TTC7A/INPP5D/PTPN13/PIP4K2A/CHKA/PTDSS2/DGKZ/PAFAH1B1/LPIN1/PLEKHA3/SEL1L/MBOAT7/PDGFB/PCYT1A/AGMO/FAAH/FABP3/PHB2/PLD2/PIGT/MTM1/ITPKB/MTMR2/PGP/GDPD3/LPIN2/IP6K2/ATM/…	223
BP	GO:0061025	membrane fusion	94/6898	148/14776	2.57436e-05	0.00170655	0.0015181	BNIP1/SYT11/SNAP23/RABEP1/NAPG/UBXN2A/GCA/VPS16/SNAP29/OPA1/USO1/PPIA/DNM1/ATP13A2/ANXA7/STX5/DOC2B/STX10/AKT2/GRIK5/SEPTIN8/TAP1/HACE1/VPS41/HUWE1/RAB8A/DYSF/VAMP8/GAS6/STXBP6/SPG11/RCC1L/UVRAG/VAMP7/VAV3/RAB20/STX8/MFN1/EEA1/VPS39/TAPBP/RAB8B/CORO1A/STX4/VAPA/NSFL1C/STX18/VTI1A/RAB7A/VPS8/VPS11/ANKFY1/SYT7/SNCA/TMEM175/NOX5/SNAP25/RAB7B/VTI1B/SPACA6/KIF5B/STXBP1/RIMS1/SYT1/CPLX1/SYT9/OTOF/HYAL2…	94
BP	GO:0099003	vesicle-mediated transport in synapse	127/6898	209/14776	2.66141e-05	0.00170717	0.00151865	OPHN1/SYT11/PTEN/SNAP23/RAPGEF4/SNAP29/RAB5A/SYNJ2/PPP3CC/DNM1/DOC2B/GRIK5/PRKAR1B/GRIPAP1/NLGN2/RAB8A/UNC13B/BLOC1S6/CALM3/FCHO2/STXBP5/CTBP2/PICALM/CYFIP1/LRRK2/SCRIB/PLD2/CLSTN1/AP3B1/EPS15/STX4/PRKCG/RAB3GAP1/CTNNB1/PPP3CB/ATAD1/GRIP2/DNAJC6/ITSN1/SYNJ1/GAK/PSEN1/SYT7/SNCA/DVL1/SLC17A7/AMPH/SNAP25/AP3D1/FBXL20/FMR1/CADPS/DGKI/SYNDIG1/KIAA1109/DRD1/SYP/STXBP1/BRSK1/ACTB/GIT1/PACSIN1/DTNBP1/CDK…	127
BP	GO:0071426	ribonucleoprotein complex export from nucleus	79/6898	121/14776	2.67932e-05	0.00170717	0.00151865	NUP93/CPSF3/RANBP2/SSB/RAE1/ABCE1/NUP205/SRSF4/PCID2/SMG1/THOC1/IWS1/NOL6/SRRM1/THOC6/SRSF9/SMG6/EIF4E/SEH1L/FYTTD1/SMG5/SRSF1/SYMPK/NSUN2/SRSF11/NUP85/CPSF2/NUP214/NUP133/SRSF7/U2AF1/SEC13/NUP153/U2AF2/NUP35/NCBP1/TPR/UPF2/NXF1/YTHDC1/MCM3AP/THOC2/AKAP8L/EIF5A/NUP160/CASC3/HNRNPA2B1/NUP42/NUP188/UPF1/DDX25/XPOT/SRSF5/NOP9/AGFG1/NUP98/THOC7/NCBP2/DHX38/POM121/AAAS/DDX39A/NUP210/CPSF1/SRSF3/SUPT6H…	79
BP	GO:0050657	nucleic acid transport	113/6898	183/14776	2.68606e-05	0.00170717	0.00151865	NUP93/SIDT2/UPF3A/NPIPA1/CPSF3/RANBP2/SSB/RAE1/ABCE1/NUP205/SRSF4/RBM26/PCID2/SMG1/THOC1/IWS1/FLOT1/XPO5/ZC3H3/NOL6/SRRM1/THOC6/SRSF9/SMG6/PNPT1/RFTN2/EIF4E/SEH1L/SENP2/FYTTD1/HSF1/SMG5/PARP11/SRSF1/SYMPK/NSUN2/BICD2/SRSF11/NUP85/CPSF2/NUP214/NUP133/SRSF7/U2AF1/SEC13/NUP153/ATXN2/U2AF2/NUP35/NCBP1/TPR/UPF2/NXF1/NCBP3/YTHDC1/RANBP17/MCM3AP/THOC2/AKAP8L/EIF5A/NUP160/CASC3/TNKS/HNRNPA2B1/NUP42/FMR1/…	113
BP	GO:0050658	RNA transport	113/6898	183/14776	2.68606e-05	0.00170717	0.00151865	NUP93/SIDT2/UPF3A/NPIPA1/CPSF3/RANBP2/SSB/RAE1/ABCE1/NUP205/SRSF4/RBM26/PCID2/SMG1/THOC1/IWS1/FLOT1/XPO5/ZC3H3/NOL6/SRRM1/THOC6/SRSF9/SMG6/PNPT1/RFTN2/EIF4E/SEH1L/SENP2/FYTTD1/HSF1/SMG5/PARP11/SRSF1/SYMPK/NSUN2/BICD2/SRSF11/NUP85/CPSF2/NUP214/NUP133/SRSF7/U2AF1/SEC13/NUP153/ATXN2/U2AF2/NUP35/NCBP1/TPR/UPF2/NXF1/NCBP3/YTHDC1/RANBP17/MCM3AP/THOC2/AKAP8L/EIF5A/NUP160/CASC3/TNKS/HNRNPA2B1/NUP42/FMR1/…	113
BP	GO:0007033	vacuole organization	102/6898	163/14776	2.96624e-05	0.00186601	0.00165995	MYO7A/TMEM106B/RAB1B/SCFD1/UBXN2A/VPS16/ATG7/RAB5A/TMEM165/MTOR/ATP13A2/HPS1/ATG2A/MBTPS1/HOOK2/WASHC5/PINK1/BAG3/MAN2A1/PIP4K2A/SPG11/TBC1D12/TPCN2/ATG16L1/AMBRA1/RAB20/SMURF1/LRRK2/ATG16L2/GAA/MTM1/FEZ1/NPRL3/WDR45B/TRAPPC8/HPS4/AP3B1/RAB23/CORO1A/GABARAPL2/PIK3C3/RAB3GAP1/HEXB/NSFL1C/ULK1/IFT88/RAB7A/LYST/VPS11/GRN/PIKFYVE/GBA/TMEM41B/PSEN1/SYT7/TMEM175/FEZ2/PIK3C2B/ATG14/VMP1/RAB7B/MT3/PIP4K2…	102
BP	GO:0099504	synaptic vesicle cycle	116/6898	189/14776	3.12084e-05	0.00194343	0.00172882	OPHN1/SYT11/PTEN/SNAP23/RAPGEF4/SNAP29/RAB5A/SYNJ2/PPP3CC/DNM1/DOC2B/GRIK5/PRKAR1B/GRIPAP1/NLGN2/UNC13B/BLOC1S6/CALM3/FCHO2/STXBP5/CTBP2/PICALM/CYFIP1/LRRK2/SCRIB/PLD2/AP3B1/STX4/PRKCG/RAB3GAP1/CTNNB1/PPP3CB/DNAJC6/ITSN1/SYNJ1/GAK/PSEN1/SYT7/SNCA/DVL1/SLC17A7/AMPH/SNAP25/AP3D1/FBXL20/FMR1/CADPS/DGKI/SYNDIG1/KIAA1109/DRD1/SYP/STXBP1/BRSK1/ACTB/GIT1/PACSIN1/DTNBP1/CDK5/RIMS1/CSPG5/P2RX7/RIMS3/SYT1/…	116
BP	GO:0051168	nuclear export	117/6898	191/14776	3.27319e-05	0.00201792	0.00179509	NUP93/STYX/CPSF3/RANBP2/SSB/RAE1/ABCE1/NUP205/ANP32B/SRSF4/RAPGEF3/RBM26/PCID2/SMG1/THOC1/IWS1/XPO5/NOL6/SRRM1/BAG3/IFI27/THOC6/SRSF9/GAS6/SMG6/RANGAP1/EIF4E/AHCYL1/SEH1L/CSE1L/FYTTD1/SMG5/XPO4/NEMF/PKD1/XPO6/YWHAE/SRSF1/RANBP3/SYMPK/NSUN2/SMURF1/SRSF11/NUP85/CPSF2/NUP214/NUP133/SRSF7/U2AF1/SEC13/NUP153/U2AF2/NUP35/STRADB/NCBP1/TPR/UPF2/NXF1/YTHDC1/RANBP17/MCM3AP/DESI1/THOC2/AKAP8L/EIF5A/PARK7/NU…	117
BP	GO:0043038	amino acid activation	34/6898	44/14776	3.34229e-05	0.00204012	0.00181483	IARS2/TARS1/CARS1/FARSB/LARS1/IARS1/CARS2/YARS1/NARS1/FARS2/AARS1/HARS1/TARS2/PPA2/VARS1/RARS1/RARS2/QARS1/AIMP2/HARS2/PPA1/EPRS1/GATB/AARS2/NARS2/DALRD3/YARS2/GARS1/TARS3/MARS1/AIMP1/SARS1/SARS2/DARS2	34
BP	GO:0007034	vacuolar transport	87/6898	136/14776	3.4287e-05	0.00207235	0.0018435	TMEM106B/LRP1/LAMP1/GCC2/VPS16/DENND3/ATP13A2/VPS36/VPS13C/UBXN6/HOOK2/VPS54/BIN1/RBSN/VPS41/PINK1/SCYL2/VCP/STAM/CCDC91/MGRN1/VPS37A/VAMP7/NUMA1/STX8/SMURF1/LRRK2/EHD3/AP1G1/CLU/CLEC16A/VTA1/MTM1/SORT1/AP1G2/VPS39/AP3B1/VPS51/SORL1/SPTBN5/NPC1/LAMP2/VTI1A/RAB7A/LYST/VPS13D/VPS11/VPS25/GRN/GAK/ANKFY1/VPS52/RNF157/ATG14/AP3D1/RAB7B/HGSNAT/VTI1B/ZFYVE16/VPS28/CACNG8/HGS/SNX16/NDFIP2/PSAP/TSG101/MON…	87
BP	GO:0090150	establishment of protein localization to membrane	180/6898	311/14776	4.09434e-05	0.00245064	0.00218002	ROMO1/HSPA4/RPS2/OPTN/RPLP2/TAMALIN/TFDP1/CSK/RPS28/RPL13A/RAB10/RPSA/SEC61A1/PPP3CC/RPL10/RPS4Y1/PEX16/TIMM10/RILPL1/RPS29/AKT2/ARFRP1/GORASP1/ZDHHC3/RPL29/BAG6/FYN/GOPC/RPL30/GRIPAP1/RPL41/RAB8A/PDCD5/BAX/SPTBN1/RPS12/RABGEF1/ITGB1BP1/SEC63/SRP9/RPL27/CALM3/VAMP5/MAIP1/ZDHHC14/EXOC4/VPS37A/VAMP7/SSR2/YWHAE/ZDHHC11B/ZDHHC21/SAMM50/SEC62/PRKCI/PARD3/SEC61G/SCRIB/RPL35/MACF1/SRP54/GET3/UBA52/RPS27…	180
BP	GO:0042176	regulation of protein catabolic process	211/6898	371/14776	4.28757e-05	0.00253807	0.00225779	WAC/ADAM8/OPHN1/CD81/ASB9/TNFRSF1B/MDM4/PTEN/SUFU/ARNTL/LRP1/STYX/USP8/SNX1/SF3B3/BANP/PSMD3/OAZ1/SNRNP70/TRIB2/UBXN2A/PSMD14/DNAJB2/PSMF1/USP25/RBX1/ATG7/NUB1/IL33/ATP13A2/COP1/DDB1/STX5/AGAP2/CHFR/AKT1/OAZ2/RHBDF1/CSNK1D/NFE2L2/UBE2G2/RHBDD3/SH3D19/GPLD1/BAG6/HACE1/FYN/GNA12/HUWE1/PINK1/PSMC1/SMAD3/HERPUD1/PSMC4/DYSF/MYCBP2/PSME2/SMARCC1/VCP/IRAK3/RNF40/APC/RELA/PKD1/TIMP2/USP19/SNX3/SMURF1/SNX…	211
BP	GO:0006900	vesicle budding from membrane	70/6898	106/14776	4.35057e-05	0.00253807	0.00225779	SEC24C/SEC23IP/RAB1B/SCFD1/USO1/DNM1/STX5/SEC23A/TRAPPC6B/CSNK1D/CUL3/ARFGAP3/GORASP1/TMED10/SCAP/PICALM/MYO18A/SNX3/PRKCI/TRAPPC1/SEC31B/CNIH1/TBC1D20/SEC13/AP3B1/SAR1B/VAPA/SEC24B/LMAN1/COL7A1/RAB7A/TFG/PEF1/TRAPPC2/PPP6R1/SEC31A/TRAPPC9/KLHL12/AP3D1/P2RX7/GRIA1/SEC24A/GOLPH3L/NSF/DNM2/ANXA2/SEC24D/PPP6C/TRAPPC10/TRAPPC6A/MCFD2/ANKRD28/TMED2/PPP6R3/CHMP4B/MX2/TRAPPC3/SEC22B/PREB/SEC16A/SEC23B/N…	70
BP	GO:0006605	protein targeting	230/6898	408/14776	4.36391e-05	0.00253807	0.00225779	ROMO1/HSPA4/RPS2/RPLP2/RPS28/SAE1/NUCB1/RPL13A/GCC2/UBE2L3/RPSA/SEC61A1/UBE2D2/GSTK1/EPHX2/RPL10/RPS4Y1/AP4B1/PEX16/TIMM10/RPS29/VPS13C/AKT2/ZDHHC3/RPL29/FYN/VPS41/RPL30/HUWE1/PEX14/PINK1/BAG3/RPL41/PDCD5/RPS12/RABGEF1/BNIP3L/ITGB1BP1/HACL1/ACOX2/SEC63/SRP9/RPL27/ZDHHC14/EXOC4/VPS37A/VAMP7/HMGCL/SSR2/TYSND1/IMMP1L/NUMA1/YWHAE/ACOT8/ZDHHC11B/PRKAA1/SMURF1/IMMP2L/ZDHHC21/ATP5IF1/LRRK2/NPEPPS/SAMM50…	230
BP	GO:0016358	dendrite development	143/6898	241/14776	4.74577e-05	0.00271173	0.00241228	TMEM106B/CAMSAP2/CAMK1D/PTEN/ILK/STK11/CARM1/BTBD3/OPA1/PHACTR1/MTOR/ABI1/OBSL1/PREX1/GORASP1/DHX36/FYN/LZTS1/ANAPC2/EEF2K/MINK1/SARM1/CRTC1/SHANK3/PPP1R9B/ZMYND8/SRGAP2C/SIPA1L1/PAFAH1B1/NTN1/DBNL/VAMP7/PICALM/CYFIP1/LRRK2/DAB2IP/NSMF/SYNGAP1/UBE3A/PTPRS/KIDINS220/APP/DLG4/CDC42/BAIAP2/PAK4/SLC25A46/CAPRIN2/DYNLT1/SRGAP2/MAP2/ITSN1/EPHA4/LZTS3/PPP3CA/HDAC6/RTN4IP1/PSEN1/SS18L2/PAK3/DVL1/DCLK1/ZD…	143
BP	GO:0035735	intraciliary transport involved in cilium assembly	30/6898	38/14776	4.75048e-05	0.00271173	0.00241228	WDR19/PCM1/HSPB11/DYNC2I2/DYNLL1/IFT74/KIF17/KIFAP3/IFT140/IFT88/IFT172/TTC26/IFT22/IFT80/IFT27/TRAF3IP1/KIF3B/IFT57/KIF3A/TNPO1/IFT81/TRIP11/KIF3C/SSX2IP/CEP131/WDR35/IFT122/IFT20/DYNC2LI1/CLUAP1	30
BP	GO:0048194	Golgi vesicle budding	55/6898	80/14776	5.2951e-05	0.00299489	0.00266417	SEC24C/SEC23IP/RAB1B/SCFD1/USO1/STX5/SEC23A/TRAPPC6B/CSNK1D/CUL3/ARFGAP3/GORASP1/TMED10/SCAP/MYO18A/PRKCI/TRAPPC1/SEC31B/CNIH1/TBC1D20/SEC13/SAR1B/VAPA/SEC24B/LMAN1/COL7A1/TFG/PEF1/TRAPPC2/PPP6R1/SEC31A/TRAPPC9/KLHL12/GRIA1/SEC24A/GOLPH3L/NSF/SEC24D/PPP6C/TRAPPC10/TRAPPC6A/MCFD2/ANKRD28/TMED2/PPP6R3/TRAPPC3/SEC22B/PREB/SEC16A/SEC23B/NAPA/BET1/MIA3/ARFGAP2/CTSZ	55
BP	GO:0048284	organelle fusion	83/6898	130/14776	5.70065e-05	0.00319495	0.00284214	BNIP1/OMA1/SYT11/SNAP23/VPS16/SNAP29/OPA1/USO1/MIGA2/ATP13A2/STX5/DOC2B/STX10/AKT2/GRIK5/SEPTIN8/TAP1/VPS41/HUWE1/RAB8A/BAX/DYSF/VAMP8/STXBP6/SPG11/RCC1L/UVRAG/VAMP7/VAV3/RAB20/STX8/TFRC/SPG7/MFN1/EEA1/VPS39/TAPBP/RAB8B/CORO1A/STX4/AFG3L2/VTI1A/RAB7A/VPS8/VPS11/ANKFY1/SYT7/SNCA/TMEM175/SNAP25/RAB7B/VTI1B/KIF5B/STXBP1/SYT1/CPLX1/SYT9/ANXA2/BAK1/ENO1/ZDHHC6/STX2/TSNARE1/C2CD5/SEC22B/FIS1/ADCK1/MFF/…	83
BP	GO:0010506	regulation of autophagy	187/6898	326/14776	5.94589e-05	0.00330238	0.00293771	WAC/LEPR/OPTN/VPS26A/RAB1B/CTTN/SCFD1/TSC2/KAT8/USP10/ATP6V0A1/STK11/SNRNP70/ATG7/RAB5A/EXOC1/SCOC/ATP6V1C1/ACER2/MTOR/ATP13A2/USP33/AKT1/VPS13C/SMG1/FLCN/LZTS1/HUWE1/PINK1/BAG3/DRAM1/FOXK2/RAB8A/BNIP3L/PIP4K2A/DAPK2/ERN1/SESN2/LAMTOR2/TBC1D12/TPCN2/UVRAG/PAFAH1B2/EIF2AK4/LARP1/EXOC4/ABL1/AMBRA1/CAMKK2/KDR/PRKAA1/VDAC1/SMURF1/ATP5IF1/LRRK2/PHB2/CLEC16A/GPSM1/MTM1/DRAM2/FEZ1/NPRL3/RASIP1/WDR41/ATP…	187
BP	GO:0106027	neuron projection organization	60/6898	89/14776	6.07654e-05	0.00334481	0.00297545	PTEN/CTTN/TANC1/OPA1/DHX36/FYN/EEF2K/SHANK3/DCTN1/ZMYND8/SIPA1L1/PAFAH1B1/DBNL/LRRK2/MTMR2/UBE3A/APP/DLG4/CDC42/BAIAP2/PICK1/CAPRIN2/EPHA4/LZTS3/HDAC6/PSEN1/PAK3/DVL1/ZDHHC15/ARHGAP33/TIAM1/ARHGAP44/DOCK10/ABI2/MAP1A/SRCIN1/CDK5/LRP8/ZNF365/CAMK2B/KIF1A/PPFIA2/CTNND2/ABCD1/EPHB2/FCGR2B/ITGA3/SHANK1/PDLIM5/KALRN/ABCD2/ARF1/DBN1/ADAM10/HOMER1/INSR/NGEF/ABHD17B/DNM1L/CUX2	60
BP	GO:0033120	positive regulation of RNA splicing	26/6898	32/14776	6.2984e-05	0.00343625	0.00305679	THRAP3/POLR2A/DAZAP1/SNRNP70/ZPR1/SLC38A2/RBMX/ERN1/SETX/U2AF2/NCBP1/SNW1/TRA2B/NCL/CELF4/SRSF5/HABP4/NUP98/PIK3R1/TRA2A/CIRBP/RBM3/RBM22/DYRK1A/PRPF19/CELF3	26
BP	GO:0006364	rRNA processing	126/6898	210/14776	6.51689e-05	0.00352427	0.00313509	SRFBP1/RPS2/UTP20/RPS28/NOP58/MRPL1/RCL1/TSR2/ZNHIT6/UTP6/FTSJ3/PIH1D1/TRMT61B/NOP14/LYAR/DDX56/NSUN5P2/NOL6/BMS1/MTREX/GTF2H5/RSL1D1/MPHOSPH6/PDCD11/RPL27/POP4/WDR75/XRN2/YBEY/ERI1/SUV39H1/DDX54/TSR1/C1D/WDR46/NOP56/RRP7BP/MDN1/RPL35/RPS21/EXOSC7/RIOK1/PRKDC/UTP18/PWP2/ZCCHC4/TFB2M/TEX10/EBNA1BP2/RPUSD3/RRP1B/IMP4/DDX17/PELP1/CHD7/KRI1/NSUN5/EXOSC10/ERCC2/HELQ/TRMT112/NOL10/WDR36/ZNHIT3/DHX37/TF…	126
BP	GO:0090174	organelle membrane fusion	65/6898	98/14776	6.59362e-05	0.00353475	0.00314442	BNIP1/SYT11/SNAP23/VPS16/SNAP29/USO1/ATP13A2/STX5/DOC2B/STX10/AKT2/GRIK5/SEPTIN8/TAP1/VPS41/RAB8A/DYSF/VAMP8/STXBP6/SPG11/RCC1L/UVRAG/VAMP7/VAV3/RAB20/STX8/MFN1/EEA1/VPS39/TAPBP/RAB8B/CORO1A/STX4/VTI1A/RAB7A/VPS8/VPS11/ANKFY1/SYT7/SNCA/TMEM175/SNAP25/RAB7B/VTI1B/KIF5B/STXBP1/SYT1/CPLX1/SYT9/ANXA2/STX2/TSNARE1/C2CD5/SEC22B/TBC1D4/BET1/IRAG2/ANKRD27/STX1A/STX17/SNAP47/STX1B/FER1L5/CPLX2/TRIM9	65
BP	GO:0043666	regulation of phosphoprotein phosphatase activity	71/6898	109/14776	7.52851e-05	0.00400114	0.0035593	CRY2/PPP2R1A/SLC39A10/PPP6R2/PHACTR1/PPP1R26/MTOR/ENSA/B3GAT3/PPP2R1B/ANKLE2/EIF2AK2/PPP2R2D/GNAI2/PPP1R9B/PPP4R1/PHACTR4/HSP90B1/CALM3/PPP4R2/JAK2/PPP1R15B/ROCK2/RCAN2/ELFN1/SET/VRK3/BOD1L1/PPME1/PPP1R36/URI1/PPP1R37/NUAK1/MASTL/PPP2R5B/PPP1R16A/PPP6R1/HTT/PTPA/PHACTR3/RGN/MGAT5/PPP4R4/ELFN2/PPP2R2C/MAGI2/PPP1R12A/PPP2R3B/SH3RF2/HSP90AB1/IKBKB/PPP1R15A/ROCK1/PDGFRB/PPP1R1B/PPP6R3/PPP1R16B/PPP1R1…	71
BP	GO:0090114	COPII-coated vesicle budding	50/6898	72/14776	7.64746e-05	0.00400343	0.00356134	SEC24C/SEC23IP/RAB1B/SCFD1/USO1/STX5/SEC23A/TRAPPC6B/CSNK1D/CUL3/GORASP1/TMED10/SCAP/TRAPPC1/SEC31B/CNIH1/TBC1D20/SEC13/SAR1B/VAPA/SEC24B/LMAN1/COL7A1/TFG/PEF1/TRAPPC2/PPP6R1/SEC31A/TRAPPC9/KLHL12/GRIA1/SEC24A/NSF/SEC24D/PPP6C/TRAPPC10/TRAPPC6A/MCFD2/ANKRD28/TMED2/PPP6R3/TRAPPC3/SEC22B/PREB/SEC16A/SEC23B/NAPA/BET1/MIA3/CTSZ	50
BP	GO:0006906	vesicle fusion	62/6898	93/14776	7.67538e-05	0.00400343	0.00356134	SYT11/SNAP23/VPS16/SNAP29/USO1/ATP13A2/STX5/DOC2B/STX10/AKT2/GRIK5/SEPTIN8/TAP1/VPS41/RAB8A/DYSF/VAMP8/STXBP6/SPG11/UVRAG/VAMP7/VAV3/RAB20/STX8/EEA1/VPS39/TAPBP/RAB8B/CORO1A/STX4/VTI1A/RAB7A/VPS8/VPS11/ANKFY1/SYT7/SNCA/TMEM175/SNAP25/RAB7B/VTI1B/KIF5B/STXBP1/SYT1/CPLX1/SYT9/ANXA2/STX2/TSNARE1/C2CD5/SEC22B/TBC1D4/BET1/IRAG2/ANKRD27/STX1A/STX17/SNAP47/STX1B/FER1L5/CPLX2/TRIM9	62
BP	GO:0016072	rRNA metabolic process	131/6898	220/14776	7.72762e-05	0.00400343	0.00356134	SRFBP1/RPS2/UTP20/RPS28/NOP58/MRPL1/RCL1/TSR2/ZNHIT6/UTP6/FTSJ3/PIH1D1/TRMT61B/NOP14/LYAR/DROSHA/DDX56/NSUN5P2/NOL6/BMS1/MTREX/GTF2H5/RSL1D1/MPHOSPH6/PDCD11/RPL27/POP4/WDR75/XRN2/YBEY/ERI1/SUV39H1/DDX54/TSR1/C1D/WDR46/NOP56/RRP7BP/MDN1/RPL35/RPS21/EXOSC7/RIOK1/XRN1/PRKDC/DIS3L/UTP18/PWP2/ZCCHC4/TFB2M/TEX10/EBNA1BP2/RPUSD3/RRP1B/IMP4/DDX17/PELP1/CHD7/KRI1/NSUN5/EXOSC10/ERCC2/HELQ/TRMT112/NOL10/WDR…	131
BP	GO:1902904	negative regulation of supramolecular fiber organization	89/6898	142/14776	8.55488e-05	0.00436015	0.00387866	TMOD3/KANK1/CAPG/ARHGAP6/CAMSAP2/WASHC2C/SSH3/TAOK1/TBCD/MAPRE1/ADD1/ARAP1/AVIL/TJP1/MTPN/SPTBN1/SHANK3/PRKCD/TTBK2/EML2/CYRIB/VILL/APC/TMOD1/GSN/SVIL/GMFG/CLASP2/CLU/CLASP1/CORO2B/CORO1A/PLEKHH2/PICK1/CAPZA2/SPTBN5/SMAD4/MAP2/FKBP4/HIP1R/HDAC6/DMTN/SPTAN1/CIB1/SNCA/NAV3/HDGFL3/CHADL/ADD3/STMN2/CLIP3/ARHGEF18/TMEFF2/SPTBN2/TUBB4A/CAMSAP1/APC2/TRIOBP/SLIT2/CAPZB/CRYAB/EPS8/ADD2/ARFGEF1/CGNL1/KATNB…	89
BP	GO:0097711	ciliary basal body-plasma membrane docking	63/6898	95/14776	8.55763e-05	0.00436015	0.00387866	NEDD1/HAUS5/PPP2R1A/MAPRE1/CEP83/CSNK1D/NINL/SCLT1/SDCCAG8/TCTN2/PCM1/TTBK2/DCTN1/DCTN3/PAFAH1B1/SFI1/CEP72/NPHP4/YWHAE/IQCB1/DYNLL1/OFD1/CLASP1/CDK5RAP2/PCNT/CEP89/MARK4/ALMS1/HSP90AA1/NDE1/PRKAR2B/CENPJ/CC2D2A/CEP162/CEP135/RPGRIP1L/AHI1/AKAP9/HAUS6/CEP290/MKS1/RAB3IP/TUBB4A/TUBG1/CEP164/DYNC1I2/PLK4/CEP70/HAUS3/CKAP5/YWHAG/DYNC1H1/ACTR1A/DCTN2/C2CD3/CEP250/CEP131/HAUS8/CEP76/CCP110/CEP192/FBF1…	63
BP	GO:0006497	protein lipidation	59/6898	88/14776	8.89243e-05	0.00447247	0.00397859	PIGK/HHAT/ATG7/UGCG/ZDHHC3/GPLD1/ZDHHC14/GLUL/ZDHHC11B/ZDHHC21/PIGT/ZDHHC4/NMT2/WDR45B/PIGV/PIK3C3/RAB3GAP1/PIGG/PIGS/MPPE1/PIGB/ZDHHC17/GBA/NMT1/PIGX/ZDHHC11/ZDHHC15/ATG10/PGAP3/PIGN/CLIP3/PORCN/ZDHHC22/RABL3/ATG5/ABCA1/ZDHHC6/ZDHHC1/DPM2/PIGP/ZDHHC2/DPM3/SVIP/PIGF/WIPI2/RAB3GAP2/ZDHHC20/GPAA1/ZDHHC9/GOLGA7B/ZDHHC16/ZDHHC13/PIGQ/DBI/PGAP1/ABHD17B/HHATL/PIGU/PGAP2	59
BP	GO:0031109	microtubule polymerization or depolymerization	73/6898	113/14776	8.95865e-05	0.00447247	0.00397859	CAMSAP2/TAOK1/TUBG2/TBCD/MAPRE1/CSNK1D/TUBGCP6/GBA2/TTBK2/EML2/DCTN1/APC/ABL1/NUMA1/RANGRF/CLASP2/CLASP1/CDK5RAP2/MAPRE2/RANBP9/MAP2/FKBP4/NDE1/HDAC6/TOGARAM1/CIB1/TOGARAM2/SNCA/CENPJ/NAV3/CLIP1/HDGFL3/TUBGCP3/AKAP9/MAP1A/STMN2/CLIP3/PAK1/TUBB4A/CAMSAP1/APC2/SLC39A12/TUBG1/TUBGCP2/CRYAB/KATNB1/TUBGCP5/MAPRE3/CKAP5/TPPP/GAS2L1/DRG1/ARL2/BMERB1/KIF19/CAMSAP3/DYRK1A/NCKAP5/NIN/MID1/NCKAP5L/ARHGEF2/K…	73
BP	GO:0050821	protein stabilization	103/6898	168/14776	8.99573e-05	0.00447247	0.00397859	SYVN1/TCP1/OTUD3/MDM4/PTEN/NAA16/LAMP1/NAPG/MORC3/USP33/COG7/FLOT2/TYROBP/CCT8/FLOT1/BAG6/PINK1/BAG3/SMAD3/PRKCD/CCT6A/RASSF2/GNAQ/TELO2/SEL1L/USP19/CCT7/PHB2/CLU/NLK/NCLN/SWSAP1/UBE2B/HPS4/ATF7IP/HSPD1/LAMP2/HCFC1/PER3/HSP90AA1/EPHA4/HIP1R/GRN/STXBP4/EP300/SUMO1/TESC/PPIB/USP7/PARK7/DVL1/WFS1/MT3/RTN4/USP2/STXBP1/ANK2/CDK7/ATP1B1/C10orf90/MARCHF7/HIP1/CCT3/AHSP/GTPBP4/CREBL2/CREB1/HSP90AB1/CRYAB…	103
BP	GO:0035418	protein localization to synapse	56/6898	83/14776	0.000102446	0.00505265	0.00449469	PRKCZ/TAMALIN/MAPK8IP3/ADAM22/CEP112/TYROBP/ZDHHC3/GRIPAP1/CLSTN3/NLGN2/RAB8A/SCRIB/CLSTN1/KIF17/DLG4/GPHN/BAIAP2/GRIP2/HSPB1/DVL1/DLG2/NRXN2/SNAP25/ARHGAP44/KIF5B/DLG1/MAP1A/IQSEC2/CDK5/TERF2/NSG1/CPLX1/ASIC2/KIF5C/LGI1/ANKS1B/GRIN1/CACNG8/LRRC7/RAP1A/SHANK1/ZDHHC2/DBN1/ADAM10/HRAS/SNAP47/BSN/ABHD17B/STX1B/MAPT/KIF5A/PCLO/NRXN1/CACNG4/CACNG3/CACNG7	56
BP	GO:0070646	protein modification by small protein removal	152/6898	261/14776	0.000103693	0.00507355	0.00451329	STAMBPL1/SENP7/ABRAXAS1/MBD5/OTUD3/PSMD4/MDM4/PTEN/ZRANB1/USP35/USP8/USP10/PSMD3/PSMD8/PSMD14/PSMF1/USP25/USP18/RNF123/SENP6/TRRAP/IL33/USP9Y/USP48/MYSM1/USP33/PSMC3/OTUD7A/USP22/OTUD5/PSMD13/BIRC2/PSMC1/SMAD3/FOXK2/PSMC4/MINDY1/PSME2/COPS2/USP34/PSMA7/USP4/RUVBL1/TNIP1/SUPT3H/VCP/STAM/USP47/TANK/SENP2/APC/USP32/USP19/USP45/SNX3/PSMB7/USP5/YY1/USP31/PSME4/DDB2/SHMT2/UBA52/RPS27A/USP20/USP11/OGT/N…	152
BP	GO:0051494	negative regulation of cytoskeleton organization	93/6898	150/14776	0.000107796	0.00522836	0.004651	TMOD3/KANK1/CAPG/ARHGAP6/CAMSAP2/WASHC2C/SSH3/TAOK1/TBCD/MAPRE1/ADD1/ARAP1/AVIL/TJP1/MTPN/NUBP1/SPTBN1/SHANK3/PRKCD/TTBK2/EML2/CYRIB/VILL/APC/TMOD1/GSN/SVIL/GMFG/CLASP2/TRIM37/CLASP1/CDK5RAP2/CORO2B/CORO1A/PLEKHH2/PICK1/CAPZA2/SPTBN5/SMAD4/MAP2/FKBP4/HIP1R/HDAC6/DMTN/SPTAN1/CIB1/SNCA/NAV3/HDGFL3/ADD3/CCNF/STMN2/CLIP3/ARHGEF18/TMEFF2/SPTBN2/TUBB4A/CAMSAP1/APC2/TRIOBP/SLIT2/CAPZB/EPS8/ADD2/ARFGEF1/…	93
BP	GO:0009259	ribonucleotide metabolic process	216/6898	385/14776	0.000108553	0.00522836	0.004651	NUP93/NPR1/PFKFB2/GUK1/PFKP/SCD/RHOQ/RANBP2/ATIC/ACSS2/RAE1/PFKL/OPA1/PAICS/NUP205/ADSS2/ADCY6/ATP5F1B/APRT/FLCN/SLC25A12/ADCY5/HACD2/AADAT/HMGCS1/PINK1/FAR1/ACACB/ADSS1/FOXK2/NME3/VPS9D1/UCKL1/IMPDH1/VCP/DLAT/PPCDC/PDP2/ACSF3/SEH1L/HMGCL/ACOT8/ATP5ME/PRKAA1/HINT1/AK9/LRRK2/NUP85/GUCY1A1/ATP5MC2/ADPGK/EFL1/MPP1/ACAT1/PDPR/MFN1/NUP214/OGT/ACBD6/NUP133/PDE2A/ATP5F1A/APP/SEC13/NUP153/MPC1/ACOT9/RAB2…	216
BP	GO:1905037	autophagosome organization	61/6898	92/14776	0.000111105	0.00530979	0.00472344	RAB1B/SCFD1/UBXN2A/ATG7/RAB5A/ATP13A2/ATG2A/PINK1/BAG3/PIP4K2A/TBC1D12/ATG16L1/AMBRA1/SMURF1/LRRK2/ATG16L2/MTM1/FEZ1/NPRL3/WDR45B/TRAPPC8/RAB23/GABARAPL2/PIK3C3/RAB3GAP1/NSFL1C/ULK1/IFT88/RAB7A/PIKFYVE/GBA/TMEM41B/PSEN1/FEZ2/PIK3C2B/ATG14/VMP1/PIP4K2B/PACS2/LRSAM1/ATG13/ATG2B/SH3GLB1/TCIRG1/ATG5/RB1CC1/CHMP4B/RNF5/SEC22B/WIPI2/RAB3GAP2/ATG3/UBQLN1/MFN2/IFT20/PIP4K2C/STX17/MTMR3/UBXN2B/MAP1LC3A/EL…	61
BP	GO:0019693	ribose phosphate metabolic process	221/6898	395/14776	0.000113827	0.00539804	0.00480195	NUP93/NPR1/PFKFB2/GUK1/PFKP/SCD/RHOQ/RANBP2/ATIC/ACSS2/RAE1/PFKL/OPA1/PAICS/NUP205/ADSS2/ADCY6/ATP5F1B/NUDT14/APRT/FLCN/SLC25A12/TKT/ADCY5/HACD2/AADAT/HMGCS1/PINK1/FAR1/ACACB/ADSS1/FOXK2/NME3/VPS9D1/UCKL1/IMPDH1/VCP/DLAT/PPCDC/PDP2/ACSF3/SEH1L/HMGCL/ACOT8/ATP5ME/PRKAA1/HINT1/AK9/LRRK2/NUP85/GUCY1A1/ATP5MC2/ADPGK/EFL1/MPP1/ACAT1/PDPR/PRPSAP2/MFN1/NUP214/OGT/ACBD6/NUP133/PDE2A/ATP5F1A/APP/SEC13/NUP…	221
BP	GO:0006368	transcription elongation from RNA polymerase II promoter	53/6898	78/14776	0.000117228	0.00551687	0.00490765	POLR2G/POLR2A/POLR2F/POLR2H/TCERG1/PCID2/POLR2I/IWS1/GTF2H5/SSRP1/LEO1/ELOF1/MLLT1/NELFA/NCBP1/NELFE/NELFCD/ADRM1/SUPT5H/CDC73/ERCC2/RNF8/ERCC3/MLLT3/HNRNPU/CDK13/CDK7/GTF2F2/ELP4/GTF2F1/ELP2/SUPT16H/NCBP2/POLR2K/BRD4/RNF168/SUPT6H/POLR2B/ELOB/LDB1/SETD2/ELOC/ZMYND11/CCNH/PAF1/RTF1/NELFB/RECQL5/POLR2C/CDK12/WDR61/POLR2E/CTDP1	53
BP	GO:0043112	receptor metabolic process	110/6898	182/14776	0.000122005	0.00554957	0.00493674	OPHN1/CD81/CD36/OPTN/AP2A2/GRK2/LRP1/SNX1/RAB5A/MKLN1/DNM1/ARAP1/NR1D1/AP2S1/FLOT1/SCYL2/PTPN1/CLTA/SCAP/HDAC1/UVRAG/AP2A1/JAK2/PICALM/SMURF1/HNRNPK/EHD3/TBC1D16/TFRC/SCRIB/ANKRD13A/CLTC/ANKRD13C/MTMR2/EPS15/ATXN2/DLG4/SORL1/WDR54/PICK1/ATAD1/PLCG2/ECE1/HDAC6/ARRB1/PSEN1/RAMP2/SNCA/GRK4/ITGB2/SNAP25/BVES/ABCA2/AP1AR/ACHE/FMR1/INPP5F/AHI1/NECAB2/CDK5/NSG1/GRIA1/CACNG8/CNTN2/MAGI2/CALY/HPCA/SEC24A/…	110
BP	GO:1990823	response to leukemia inhibitory factor	62/6898	94/14776	0.00012324	0.00554957	0.00493674	CACYBP/VEGFC/PFKP/ICAM1/UBXN2A/MAT2A/JARID2/FZD4/ABCD4/GFPT2/PCOLCE/PTP4A3/SHMT1/CTBP2/TFRC/SPOCK2/SRSF7/MPC1/RNMT/KAT6B/B3GNT2/NUP35/RARG/ADAM23/KDM5B/CTH/PRDM5/HNRNPU/DTX1/PADI2/KDM3A/TEX14/MCF2/NCL/SYNGR1/ABCG4/RFX2/CREB1/SMARCA5/MRPL15/LAPTM5/GCLM/EPS8/MRAS/SRM/SBNO2/PMM1/XRCC5/SRSF3/TLE4/GNPNAT1/EIF4A2/NRP2/WDR35/PDCD10/EFHC2/RIF1/NFYB/BCAT2/BCLAF1/SIRT1/NEFH	62
BP	GO:1990830	cellular response to leukemia inhibitory factor	62/6898	94/14776	0.00012324	0.00554957	0.00493674	CACYBP/VEGFC/PFKP/ICAM1/UBXN2A/MAT2A/JARID2/FZD4/ABCD4/GFPT2/PCOLCE/PTP4A3/SHMT1/CTBP2/TFRC/SPOCK2/SRSF7/MPC1/RNMT/KAT6B/B3GNT2/NUP35/RARG/ADAM23/KDM5B/CTH/PRDM5/HNRNPU/DTX1/PADI2/KDM3A/TEX14/MCF2/NCL/SYNGR1/ABCG4/RFX2/CREB1/SMARCA5/MRPL15/LAPTM5/GCLM/EPS8/MRAS/SRM/SBNO2/PMM1/XRCC5/SRSF3/TLE4/GNPNAT1/EIF4A2/NRP2/WDR35/PDCD10/EFHC2/RIF1/NFYB/BCAT2/BCLAF1/SIRT1/NEFH	62
BP	GO:0048813	dendrite morphogenesis	89/6898	143/14776	0.000123384	0.00554957	0.00493674	TMEM106B/PTEN/ILK/STK11/BTBD3/OPA1/PHACTR1/ABI1/OBSL1/GORASP1/DHX36/FYN/LZTS1/ANAPC2/EEF2K/MINK1/SARM1/SHANK3/SIPA1L1/PAFAH1B1/DBNL/VAMP7/PICALM/LRRK2/NSMF/UBE3A/KIDINS220/DLG4/CDC42/BAIAP2/CAPRIN2/MAP2/EPHA4/LZTS3/PPP3CA/HDAC6/SS18L2/PAK3/DVL1/DCLK1/ZDHHC15/ARHGAP33/TIAM1/ARHGAP44/DOCK10/ABI2/ADGRB3/LRP4/HPRT1/SRCIN1/DTNBP1/CDK5/LRP8/CELSR2/ZNF365/CAMK2B/KNDC1/KIF1A/PPFIA2/CTNND2/GRIN1/HECW1/TAO…	89
BP	GO:0072583	clathrin-dependent endocytosis	33/6898	44/14776	0.000123414	0.00554957	0.00493674	SYT11/AP2A2/SMAP1/GPR107/AP2S1/SCYL2/BMP2K/CLTA/FCHO1/AP2A1/FCHO2/PICALM/CLTC/SGIP1/DNAJC6/ITSN1/HIP1R/GAK/FCHSD2/INPP5F/HIP1/DNM2/DGKD/PIP5K1C/AP2B1/PIK3CB/SLC9B2/AAK1/CANX/SH3GL2/AP2M1/SNAP91/SH3GL3	33
BP	GO:0009150	purine ribonucleotide metabolic process	208/6898	370/14776	0.000123473	0.00554957	0.00493674	NUP93/NPR1/PFKFB2/GUK1/PFKP/SCD/RHOQ/RANBP2/ATIC/ACSS2/RAE1/PFKL/OPA1/PAICS/NUP205/ADSS2/ADCY6/ATP5F1B/APRT/FLCN/SLC25A12/ADCY5/HACD2/AADAT/HMGCS1/PINK1/FAR1/ACACB/ADSS1/FOXK2/NME3/VPS9D1/IMPDH1/VCP/DLAT/PPCDC/PDP2/ACSF3/SEH1L/HMGCL/ACOT8/ATP5ME/PRKAA1/HINT1/AK9/LRRK2/NUP85/GUCY1A1/ATP5MC2/ADPGK/EFL1/MPP1/ACAT1/PDPR/MFN1/NUP214/OGT/ACBD6/NUP133/PDE2A/ATP5F1A/APP/SEC13/NUP153/MPC1/ACOT9/RAB23/TECR…	208
BP	GO:0006517	protein deglycosylation	23/6898	28/14776	0.000124452	0.00554957	0.00493674	SYVN1/UGGT2/MARCHF6/EDEM3/OGA/MAN1A1/MAN2A2/ENGASE/MAN2A1/MAN2B1/SEL1L/RNF185/MAN1B1/RNF103/EDEM2/PARK7/AMFR/UGGT1/EDEM1/MAN1C1/OS9/RNF5/NGLY1	23
BP	GO:0031113	regulation of microtubule polymerization	36/6898	49/14776	0.000126024	0.00554957	0.00493674	CAMSAP2/TBCD/MAPRE1/GBA2/EML2/DCTN1/ABL1/NUMA1/RANGRF/CLASP1/CDK5RAP2/MAP2/FKBP4/TOGARAM1/SNCA/NAV3/CLIP1/AKAP9/STMN2/CLIP3/PAK1/TUBB4A/CAMSAP1/SLC39A12/MAPRE3/CKAP5/DRG1/ARL2/CAMSAP3/DYRK1A/NIN/STMN1/CDKN1B/INPP5J/PSRC1/MAPT	36
BP	GO:0032456	endocytic recycling	36/6898	49/14776	0.000126024	0.00554957	0.00493674	RAB11FIP3/SNX17/SNX4/ARHGAP1/VPS50/RAB35/SNX3/SNX12/EHD3/VPS35L/GGA3/EPS15/MICALL2/VPS51/SORL1/VPS29/EIPR1/CCDC93/VPS52/BVES/INPP5F/KIAA1109/NDRG4/RAB11FIP4/PLA2G3/MICALL1/PTPN23/RAB11B/EPG5/RAB14/ACTN2/ACAP2/SNF8/VPS53/LMTK2/DENND1B	36
BP	GO:0099072	regulation of postsynaptic membrane neurotransmitter receptor levels	46/6898	66/14776	0.00012809	0.00560051	0.00498206	OPHN1/PRKCZ/TAMALIN/ADAM22/DNM1/FLOT2/GRIPAP1/RAB8A/YWHAE/PRKCI/SCRIB/CLSTN1/EPS15/DLG4/GPHN/ATAD1/GRIP2/DLG2/SNAP25/ARHGAP44/DLG1/IQSEC2/ERBIN/NSG1/CPLX1/PORCN/LGI1/CACNG8/CALY/HPCA/RAP1A/DNM2/EPS8/CPT1C/AP2B1/MX2/USP46/ADAM10/HRAS/SNAP47/STX1B/FRRS1L/CACNG4/CACNG3/GSG1L/CACNG7	46
BP	GO:0034250	positive regulation of cellular amide metabolic process	91/6898	147/14776	0.000137755	0.00598072	0.00532028	CDC123/VIM/POLR2G/TARBP2/UPF3A/BCL3/PCIF1/ABCG1/EIF2S3/MTOR/TNFRSF1A/SMPD3/NFE2L2/PLA2G6/DHX36/HNRNPD/IFNGR1/RPL30/PINK1/PRKCD/CDK5RAP1/RCC1L/EIF2AK4/EIF3C/EIF2B5/LARP1/RELA/PICALM/ROCK2/PAIP1/DHX29/IMPACT/METTL3/CLU/PYM1/APP/PRKDC/SLC2A13/RPS4X/ERBB2/ZCCHC4/PTK2B/EPHA4/UQCC1/RPUSD3/MPV17L2/RPS6KB1/EIF5A/PLXNB2/SIRT3/NSUN5/ABCA2/FMR1/NSMAF/PKM/TRUB2/GSAP/HABP4/PASK/MAPK1/RHOA/PABPC1/RPL5/CTIF/PPP…	91
BP	GO:0046785	microtubule polymerization	51/6898	75/14776	0.000152288	0.00656541	0.0058404	CAMSAP2/TUBG2/TBCD/MAPRE1/CSNK1D/TUBGCP6/GBA2/EML2/DCTN1/ABL1/NUMA1/RANGRF/CLASP2/CLASP1/CDK5RAP2/RANBP9/MAP2/FKBP4/NDE1/TOGARAM1/SNCA/CENPJ/NAV3/CLIP1/HDGFL3/TUBGCP3/AKAP9/STMN2/CLIP3/PAK1/TUBB4A/CAMSAP1/SLC39A12/TUBG1/TUBGCP2/TUBGCP5/MAPRE3/CKAP5/TPPP/DRG1/ARL2/CAMSAP3/DYRK1A/NIN/STMN1/CDKN1B/TPPP3/INPP5J/CEP192/PSRC1/MAPT	51
BP	GO:0006473	protein acetylation	109/6898	181/14776	0.000160219	0.00685938	0.00610191	ARNTL/NAA16/KAT8/TAOK1/TADA2A/SMARCB1/POR/TRRAP/APBB1/SPI1/RAPGEF3/FLCN/USP22/PIH1D1/SUPT7L/IWS1/KANSL1L/BRD1/BAG6/MORF4L1/ING5/NCOA3/ZZZ3/NAA25/BRD7/NAT9/RUVBL1/SUPT3H/KAT14/NAA20/NOC2L/LIF/PRKAA1/GLYR1/CEP295/SET/OGT/EP400/YEATS2/KANSL1/PHF10/KAT6B/SGF29/ZNF451/ING4/ATF2/POLE3/HCFC1/SMAD4/EP300/MCM3AP/ARRB1/WBP2/DPF2/SNCA/PARK7/JADE1/CREBBP/TADA3/PHF14/RPS6KA5/MSL3/TAF6/PHF20/CHD5/NAA80/RPS6KA4…	109
BP	GO:1902903	regulation of supramolecular fiber organization	194/6898	344/14776	0.0001624	0.00690479	0.00614231	TMOD3/KANK1/TESK1/CAPG/ARHGAP6/CAMSAP2/WASHC2C/SSH3/CTTN/WHAMM/SPIRE2/TAOK1/TBCD/ICAM1/COLGALT1/ACTR3/ARPC2/MAPRE1/ADD1/SORBS3/MTOR/SLC9A1/ARAP1/RAPGEF3/AVIL/TJP1/BIN1/PREX1/MTPN/WASHC5/GBA2/SMAD3/ARHGEF15/ARHGAP35/SPTBN1/SHANK3/PRKCD/CYFIP2/TTBK2/EML2/ITGB1BP1/DCTN1/CYRIB/VILL/APC/DBNL/ACTR3B/TMOD1/GSN/ABL1/SVIL/NUMA1/CYFIP1/GMFG/ROCK2/ACTR3C/RANGRF/VASP/CDC42EP4/CCDC88A/CLASP2/CLU/PLEKHG2/CLASP…	194
BP	GO:0007041	lysosomal transport	65/6898	100/14776	0.000163736	0.00690662	0.00614394	TMEM106B/LRP1/LAMP1/GCC2/VPS16/DENND3/ATP13A2/UBXN6/HOOK2/VPS54/BIN1/RBSN/VPS41/PINK1/SCYL2/VCP/CCDC91/MGRN1/VAMP7/NUMA1/STX8/LRRK2/EHD3/AP1G1/CLU/CLEC16A/MTM1/SORT1/VPS39/AP3B1/VPS51/SORL1/SPTBN5/NPC1/LAMP2/RAB7A/LYST/VPS11/GRN/GAK/ANKFY1/VPS52/RNF157/ATG14/AP3D1/RAB7B/HGSNAT/ZFYVE16/CACNG8/HGS/SNX16/PSAP/TSG101/HOOK3/EPG5/ARF1/VPS53/MVB12A/NCOA4/NAGPA/ALS2/AKTIP/CACNG4/CACNG3/CACNG7	65
BP	GO:1905508	protein localization to microtubule organizing center	26/6898	33/14776	0.000164683	0.00690662	0.00614394	NEDD1/CEP83/CSNK1D/PCM1/CCDC14/NUDCD3/CEP72/APC/NUMA1/PARD6A/PIBF1/NSFL1C/MARK4/STIL/SPAG5/HOOK3/GOLGB1/DCTN2/C2CD3/BBS4/CEP250/CEP131/MCPH1/WRAP73/CEP192/UBXN2B	26
BP	GO:0042147	retrograde transport, endosome to Golgi	56/6898	84/14776	0.000168246	0.00700835	0.00623443	WASHC2C/WASHC2A/VPS26A/SNX1/BAIAP3/SGSM2/TBC1D17/GCC2/DENND5A/STX5/SPAG9/SLC66A2/RNF126/STX10/VPS54/ARFRP1/RBSN/DCTN1/NUMA1/RAB6A/SNX3/SNX12/ERC1/LRRK2/EHD3/HEATR5B/CLTC/GGA1/RHOBTB3/VPS51/SNX2/VPS29/EIPR1/DENND2A/VTI1A/RAB7A/PIKFYVE/TMEM87A/ANKFY1/VPS52/CLTCL1/RAB7B/VPS26B/VTI1B/AP1S1/UBE2O/TRAPPC10/TBC1D23/BET1L/SNX6/PREPL/RIC1/HEATR5A/VPS53/TBC1D5/SNX5	56
BP	GO:1903320	regulation of protein modification by small protein conjugation or removal	129/6898	219/14776	0.000170378	0.00704954	0.00627108	RPS2/PTEN/PIAS4/SAE1/UBXN2A/DNAJB2/UBE2L3/RBX1/SQSTM1/SASH1/MTOR/SVBP/CHFR/AKT1/CUL3/GORASP1/FYN/HUWE1/PINK1/PRMT3/BIRC2/HERPUD1/DYSF/MYCBP2/USP4/TNIP1/VCP/MTA1/RNF40/TANK/SENP2/ABL1/RELA/SEPTIN4/UBR5/LRRK2/UBA2/WDR70/OGT/UBE3A/PARP10/BTRC/OTUB1/RNF111/PRKCG/U2AF2/CTNNB1/MTBP/RNF20/TOLLIP/UBE2N/CRY1/COPS9/PINX1/HSP90AA1/MASTL/SPOPL/PEF1/TBC1D7/ARRB1/HSPA5/PSEN1/DCUN1D1/PARK7/PIAS1/NXN/PRKCE/FANCM…	129
BP	GO:0018394	peptidyl-lysine acetylation	96/6898	157/14776	0.000176576	0.00725728	0.00645587	KAT8/TADA2A/SMARCB1/POR/TRRAP/APBB1/SPI1/FLCN/USP22/PIH1D1/SUPT7L/IWS1/KANSL1L/BRD1/BAG6/MORF4L1/ING5/NCOA3/ZZZ3/BRD7/RUVBL1/SUPT3H/KAT14/NOC2L/LIF/PRKAA1/GLYR1/SET/OGT/EP400/YEATS2/KANSL1/PHF10/KAT6B/SGF29/ZNF451/ING4/ATF2/POLE3/HCFC1/SMAD4/EP300/MCM3AP/ARRB1/WBP2/DPF2/SNCA/PARK7/JADE1/CREBBP/TADA3/PHF14/RPS6KA5/MSL3/TAF6/PHF20/CHD5/RPS6KA4/TADA1/ATAT1/DPF1/ACTL6B/DPF3/BAZ1A/TAF6L/MRGBP/TAF5L/ES…	96
BP	GO:0061912	selective autophagy	41/6898	58/14776	0.00018095	0.00738781	0.00657199	OPTN/TSC2/TEX264/SQSTM1/ATG2A/VPS13C/WDFY3/HUWE1/PINK1/BAG3/SESN2/AMBRA1/SMURF1/PHB2/CLEC16A/KLHL3/RAB7A/VPS13D/HDAC6/HTT/AUP1/ATG14/HSPB8/LRSAM1/ATG13/CALCOCO2/ATG2B/UFM1/ATG5/RB1CC1/WDR81/CDC37/UBA5/WIPI2/UFL1/UBQLN1/MFN2/SPTLC1/RIPK2/RETREG3/HTRA2	41
BP	GO:0006753	nucleoside phosphate metabolic process	273/6898	500/14776	0.00018575	0.00753389	0.00670194	NUP93/NPR1/PFKFB2/GUK1/PFKP/SCD/NNMT/ADAL/DUT/AFMID/RHOQ/RANBP2/ATIC/ACSS2/RAE1/PFKL/OPA1/PAICS/MTHFD2L/NUP205/ADSS2/ADCY6/ATP5F1B/NUDT14/IDH2/APRT/FLCN/SLC25A12/ADCY5/HACD2/AADAT/HMGCS1/ME1/CDA/PINK1/FAR1/ACACB/NAXD/ADSS1/SARM1/FOXK2/NME3/VPS9D1/SHMT1/UCKL1/IMPDH1/VCP/NAXE/DLAT/MTHFD1/PPCDC/PDP2/ACSF3/SEH1L/HMGCL/SAMHD1/ADA/ACOT8/ATP5ME/PRKAA1/HINT1/AK9/LRRK2/NUP85/GUCY1A1/ATP5MC2/ADPGK/EFL1/MPP…	273
BP	GO:1905897	regulation of response to endoplasmic reticulum stress	57/6898	86/14776	0.000187498	0.00755505	0.00672076	SYVN1/ATF6/BFAR/USP25/OPA1/GRINA/NFE2L2/UBE2G2/BAG6/HERPUD1/BAX/PTPN1/ERN1/PPP1R15B/USP19/LRRK2/DAB2IP/CLU/RNF185/MANF/PTPN2/HYOU1/EDEM2/ERP29/HSPA5/PARK7/COPS5/WFS1/NR1H2/ERLEC1/EDEM1/SERINC3/BAK1/BCAP31/FCGR2B/ALOX5/OS9/PPP1R15A/NCK2/PIK3R1/TMEM259/BCL2L1/SVIP/UFL1/UBQLN1/UBAC2/UBXN1/UBE2J1/NR1H3/CREB3/ATF6B/PIGBOS1/NFE2L1/AQP11/SIRT1/BRSK2/RNF183	57
BP	GO:1902017	regulation of cilium assembly	38/6898	53/14776	0.000193369	0.00756408	0.00672879	CROCC/SEPTIN9/VDAC3/ENTR1/SDCCAG8/CNTROB/ARHGAP35/TCHP/CCDC88A/EVI5L/IFT140/RABEP2/IFT88/MARK4/CDKL1/TBC1D7/HTT/CENPJ/CEP135/KCTD17/MAP4/DNM2/ATG5/CYLD/SEPTIN7/DZIP1/SYNE2/TAPT1/CDK10/BBS4/FUZ/ATG3/ODF2L/IFT20/DYNC2LI1/CCP110/WRAP73/HAP1	38
BP	GO:0010769	regulation of cell morphogenesis involved in differentiation	173/6898	304/14776	0.00019339	0.00756408	0.00672879	DOCK1/DOCK5/KANK1/ARHGAP4/WASHC2C/ZSWIM8/PTEN/ZFYVE27/ILK/CTTN/LRP1/TRPV2/STK11/ARPC2/FBLN1/OPA1/OLFM1/GBP1/CORO1C/SEMA6B/LIMS2/OBSL1/PREX1/GORASP1/PLXNB1/RYK/DHX36/LZTS1/ANAPC2/EEF2K/SARM1/ARHGAP35/SHANK3/MAP3K13/SHTN1/MYCBP2/ITGB1BP1/TUBB2B/SIPA1L1/PAFAH1B1/NTN1/DBNL/ABL1/PLXNB3/VAMP7/RNF6/CYFIP1/ZEB2/PLXND1/LRRK2/PLXNA3/PLXNA2/NSMF/MACF1/SYNGAP1/UBE3A/PTPRS/PRKDC/ARHGEF7/GOLGA4/CDC42/MPL/SEMA4…	173
BP	GO:0008088	axo-dendritic transport	45/6898	65/14776	0.000193856	0.00756408	0.00672879	BORCS5/MAPK8IP3/OPA1/FLOT2/ARL8A/SPG11/BLOC1S6/PAFAH1B1/SPG7/KIF17/FEZ1/APP/AP3B1/KIF1B/MAP2/DST/HSPB1/DLG2/WASF1/ACTR10/UCHL1/AP3D1/AP3B2/HNRNPU/KIF5B/MAP1A/DTNBP1/TERF2/KIF1A/KIF5C/HIF1A/KIF3B/KIF3A/DYNC1H1/AP3M2/BLOC1S2/SFPQ/SOD1/APBA1/MAPT/AGBL4/KIF5A/HAP1/AP3S1/NEFL	45
BP	GO:0048207	vesicle targeting, rough ER to cis-Golgi	45/6898	65/14776	0.000193856	0.00756408	0.00672879	SEC24C/SEC23IP/RAB1B/SCFD1/USO1/STX5/SEC23A/TRAPPC6B/CSNK1D/CUL3/GORASP1/TMED10/TRAPPC1/CNIH1/TBC1D20/SEC13/SAR1B/SEC24B/LMAN1/COL7A1/TFG/PEF1/TRAPPC2/PPP6R1/SEC31A/TRAPPC9/KLHL12/GRIA1/SEC24A/NSF/SEC24D/PPP6C/TRAPPC10/TRAPPC6A/MCFD2/ANKRD28/TMED2/PPP6R3/TRAPPC3/SEC22B/PREB/SEC16A/NAPA/BET1/CTSZ	45
BP	GO:0048208	COPII vesicle coating	45/6898	65/14776	0.000193856	0.00756408	0.00672879	SEC24C/SEC23IP/RAB1B/SCFD1/USO1/STX5/SEC23A/TRAPPC6B/CSNK1D/CUL3/GORASP1/TMED10/TRAPPC1/CNIH1/TBC1D20/SEC13/SAR1B/SEC24B/LMAN1/COL7A1/TFG/PEF1/TRAPPC2/PPP6R1/SEC31A/TRAPPC9/KLHL12/GRIA1/SEC24A/NSF/SEC24D/PPP6C/TRAPPC10/TRAPPC6A/MCFD2/ANKRD28/TMED2/PPP6R3/TRAPPC3/SEC22B/PREB/SEC16A/NAPA/BET1/CTSZ	45
BP	GO:0000380	alternative mRNA splicing, via spliceosome	53/6898	79/14776	0.000195156	0.00756691	0.00673131	THRAP3/SCNM1/RBM25/HNRNPM/SRSF4/PUF60/RBMX/SRSF9/DDX5/MBNL2/SRSF1/RBM5/SRSF10/SRSF7/YTHDC1/ZBTB7A/DDX17/RBM10/SMU1/FMR1/HNRNPU/CDK13/KHDRBS2/TRA2B/RBM4B/SRSF12/RBFOX3/CELF4/CELF5/SRSF5/RBM19/CELF2/PQBP1/SF1/RBFOX2/FAM172A/RBM17/SRSF3/NOVA2/FXR1/SART3/DYRK1A/SLU7/SFSWAP/FXR2/QKI/RSRC1/SFPQ/SREK1/KDM1A/NSRP1/CELF3/RBFOX1	53
BP	GO:0050885	neuromuscular process controlling balance	32/6898	43/14776	0.000200747	0.00773504	0.00688088	MYO7A/IGDCC3/CDH23/CNTNAP1/MYH10/ADCY5/NLGN2/BCR/PAFAH1B1/ABL1/ABR/GAA/SLC1A3/AARS1/APP/HERC1/DLG4/HEXB/CAMTA1/TPP1/NKX6-2/ALDH1A3/PSAP/SHANK1/RBFOX2/GM2A/NBN/USH1C/PCDH15/NRXN1/TNR/NEFL	32
BP	GO:0009408	response to heat	92/6898	150/14776	0.000204531	0.00783187	0.00696701	NUP93/MICA/TRPV2/RANBP2/RAE1/NUP205/MTOR/EIF2B1/AKT1/DNAJC7/DHX36/IRAK1/BAG3/RPA1/HSBP1L1/DNAJB6/VCP/SEH1L/EIF2B5/HSF1/YWHAE/NUP85/EIF2S1/NUP214/NUP133/SEC13/NUP153/ATM/RPTOR/NUP35/TPR/HSPD1/HSP90AA1/FKBP4/EP300/SUMO1/NUP160/CREBBP/NF1/EIF2B3/NUP42/CLPB/NUP188/HSPB8/ST8SIA1/ATR/CAMK2A/CAMK2B/CAMK2G/ARPP21/MAPKAPK2/HMOX1/HSP90AB1/NOS3/NUP98/CHORDC1/CRYAB/DNAJA2/MAPK1/DAXX/BAG1/ATP2A2/POM121/LYN/AA…	92
BP	GO:0034504	protein localization to nucleus	149/6898	258/14776	0.000208348	0.00788241	0.00701197	NUP93/SUN1/JUP/TCP1/CD36/SUFU/ARNTL/TSC2/BANP/STK11/BCL3/RANBP2/MORC3/DCLK2/CD2AP/WRN/ATP13A2/ZPR1/AKT1/MBTPS1/FLCN/TNPO2/SUPT7L/CCT8/ILRUN/FYN/TARDBP/BAG3/SMAD3/ABCA7/PRKCD/CCT6A/DNAJB6/CARD10/SUN2/RANGAP1/SESN2/IPO7/CABP1/ARL2BP/SRC/CSE1L/JAK2/GLUL/YWHAE/POLR1A/FERMT1/LIF/PLRG1/SYNE1/UBR5/LRRK2/NUP85/CCT7/PHB2/APPL2/TFRC/APPL1/TMCO6/TAF8/NUP214/NUP133/NUP153/IPO11/RAB23/RPAIN/NUP35/TPR/PINX1/TO…	149
BP	GO:0006413	translational initiation	108/6898	180/14776	0.000209685	0.00788241	0.00701197	DDX1/RPS2/CDC123/RPLP2/POLR2G/RPS28/EIF3K/RPL13A/RPSA/ABCE1/EIF2S3/RPL10/RPS4Y1/MTOR/EIF4G3/EIF2D/PPP1CA/EIF2B1/RPS29/EIF2AK2/MTIF2/RPL29/RPL30/RPL41/RPS12/EIF4E/EIF5/EIF2AK4/EIF3C/RPL27/EIF2A/EIF2B5/LARP1/PPP1R15B/PAIP1/DHX29/EIF2AK1/IMPACT/ATF4/PAIP2/METTL3/EIF3H/RPL35/EIF2S1/UBA52/RPS27A/RPS21/EIF2S2/RPL3/RPL32/RPS4X/NCBP1/TPR/EIF1AD/RPS26/EIF3L/HSPB1/RPL23A/RPS6KB1/RPL8/EIF1/COPS5/EIF2B3/FMR1…	108
BP	GO:0035303	regulation of dephosphorylation	117/6898	197/14776	0.000210898	0.00788241	0.00701197	CRY2/PPP2R1A/SLC39A10/PCIF1/PPP6R2/PHACTR1/PPP1R26/MTOR/ENSA/B3GAT3/PPP2R1B/ANKLE2/RBM26/ZFYVE1/EIF2AK2/GPLD1/PINK1/PPP2R2D/SMAD3/GNAI2/PRKCD/SMG6/PPP1R9B/PPP4R1/PHACTR4/HSP90B1/CALM3/SRC/SFI1/PPP4R2/JAK2/SMG5/PPP1R15B/CSRNP2/MARF1/CD2BP2/YWHAE/SYMPK/ROCK2/RCAN2/NSMF/ELFN1/SET/SYTL2/MTMR2/VRK3/BOD1L1/PPME1/PPP1R36/URI1/PPP1R37/NUAK1/ADORA1/MASTL/PPP2R5B/PPP1R16A/GBA/RRP1B/CAMTA1/PPP6R1/HTT/DLG2/P…	117
BP	GO:0007264	small GTPase mediated signal transduction	259/6898	473/14776	0.000211133	0.00788241	0.00701197	DOCK1/DOCK2/DOCK5/KANK1/RALGAPA1/ARHGAP6/OPHN1/ARHGAP4/ARHGEF12/ARHGEF25/RHOJ/USP8/TSC2/TRIP10/NUCB1/RHOQ/PSD4/RAPGEF4/DOCK3/USO1/TRIO/ARHGAP26/RUFY1/SQSTM1/CD2AP/RALA/DENND3/DENND4B/ARHGAP30/ARHGAP22/ARL3/RASGRP2/ARAP1/ARHGAP32/A2M/RAPGEF3/RASA3/KCTD13/FLCN/PECAM1/DOCK6/RGL3/RRAS/CUL3/PREX1/FLOT1/HACE1/GNA12/DOCK4/PRAG1/CTNNAL1/MAPKAP1/NOTCH1/RHOT2/ARHGAP45/ARHGAP35/BCR/RAP1GAP/SHTN1/RRAS2/ARHGA…	259
BP	GO:0036503	ERAD pathway	63/6898	97/14776	0.000212243	0.00788241	0.00701197	SYVN1/UGGT2/DNAJB2/USP25/MARCHF6/EDEM3/UBXN6/NFE2L2/UBE2G2/BAG6/FBXO44/HERPUD1/STT3B/DNAJB12/CCDC47/VCP/UBE4A/HSP90B1/RCN3/DNAJC10/RHBDD2/SEL1L/USP19/RNF185/MAN1B1/ECPAS/ERLIN2/RNF103/SGTB/EDEM2/UBE2J2/NPLOC4/HSPA5/AUP1/FAF2/SDF2L1/AMFR/WFS1/FBXO27/POMT2/FOXRED2/ERLEC1/DNAJC18/UGGT1/EDEM1/BCAP31/UBE4B/OS9/ANKZF1/TMEM259/TMUB1/UBXN8/RNF5/SVIP/UBQLN1/UBAC2/UBXN1/UBE2J1/RNF121/FBXO2/AQP11/BRSK2/FBXO…	63
BP	GO:0018393	internal peptidyl-lysine acetylation	93/6898	152/14776	0.000214411	0.00791522	0.00704116	KAT8/TADA2A/SMARCB1/POR/TRRAP/APBB1/SPI1/FLCN/USP22/PIH1D1/SUPT7L/IWS1/KANSL1L/BRD1/BAG6/MORF4L1/ING5/NCOA3/ZZZ3/BRD7/RUVBL1/SUPT3H/KAT14/NOC2L/LIF/GLYR1/SET/OGT/EP400/YEATS2/KANSL1/PHF10/KAT6B/SGF29/ZNF451/ING4/ATF2/POLE3/HCFC1/SMAD4/EP300/MCM3AP/ARRB1/WBP2/DPF2/SNCA/PARK7/JADE1/CREBBP/TADA3/PHF14/RPS6KA5/MSL3/TAF6/PHF20/CHD5/RPS6KA4/TADA1/ATAT1/DPF1/ACTL6B/DPF3/BAZ1A/TAF6L/MRGBP/TAF5L/ATG5/DR1/…	93
BP	GO:0006338	chromatin remodeling	109/6898	182/14776	0.000217278	0.00797332	0.00709285	MBD2/TET1/HCFC2/MPHOSPH8/CHD3/TADA2A/SMARCB1/JARID2/MYSM1/CHD8/PIH1D1/DNMT3A/BAZ2B/TASOR/KDM5C/NASP/ACTR6/SMARCAD1/SCMH1/BAZ2A/HNRNPC/SMARCC1/RUVBL1/HDAC1/PPHLN1/BPTF/CBX3/SUV39H1/HMGB2/PSME4/BAZ1B/ARID1A/MIS18BP1/ATF7IP/SMARCA1/KDM4C/ITGB3BP/TPR/CENPC/POLE3/PHF8/HCFC1/ZBTB7A/SMARCC2/INO80C/KDM5D/KDM4B/CENPV/KDM6A/EZH1/KDM5B/CHD7/SMARCA4/MPND/RNF8/NPM2/HDAC5/CHD5/MTA2/ACTB/CENPN/TOP1/OIP5/PAK1/AC…	109
BP	GO:0006475	internal protein amino acid acetylation	94/6898	154/14776	0.000224459	0.00818812	0.00728392	KAT8/TADA2A/SMARCB1/POR/TRRAP/APBB1/SPI1/FLCN/USP22/PIH1D1/SUPT7L/IWS1/KANSL1L/BRD1/BAG6/MORF4L1/ING5/NCOA3/ZZZ3/BRD7/RUVBL1/SUPT3H/KAT14/NOC2L/LIF/GLYR1/SET/OGT/EP400/YEATS2/KANSL1/PHF10/KAT6B/SGF29/ZNF451/ING4/ATF2/POLE3/HCFC1/SMAD4/EP300/MCM3AP/ARRB1/WBP2/DPF2/SNCA/PARK7/JADE1/CREBBP/TADA3/PHF14/RPS6KA5/MSL3/TAF6/PHF20/CHD5/RPS6KA4/TADA1/ATAT1/DPF1/ACTL6B/DPF3/BAZ1A/TAF6L/MRGBP/TAF5L/ATG5/DR1/…	94
BP	GO:0099177	regulation of trans-synaptic signaling	237/6898	430/14776	0.000229416	0.0083197	0.00740097	ITPR3/DLGAP3/OPHN1/PRKCZ/SYT11/PTEN/USP8/BAIAP3/DGKE/PTPRA/DLGAP4/RAB5A/SQSTM1/DNM1/MTOR/KCTD13/TYROBP/GRIK5/PLA2G6/ZDHHC3/FLOT1/FYN/PRKAR1B/RNF216/LZTS1/ANAPC2/PINK1/NCDN/ATP1A2/CLSTN3/NLGN2/RAB8A/CRTC1/PLCG1/BCR/SHANK3/GNAI2/UNC13B/PPP1R9B/ZMYND8/EIF4E/TUBB2B/DGKZ/SIPA1L1/EIF2AK4/CALM3/SRC/JAK2/ABL1/NTNG2/GLUL/CYFIP1/ABR/LRRK2/ATF4/GUCY1A1/PAIP2/PLAT/NSMF/SLC1A3/SYNGAP1/CLSTN1/MTMR2/PTPRS/APP/M…	237
BP	GO:0006405	RNA export from nucleus	82/6898	132/14776	0.000244756	0.0088241	0.00784967	NUP93/CPSF3/RANBP2/SSB/RAE1/ABCE1/NUP205/SRSF4/RBM26/PCID2/SMG1/THOC1/IWS1/XPO5/NOL6/SRRM1/THOC6/SRSF9/SMG6/EIF4E/SEH1L/FYTTD1/SMG5/SRSF1/SYMPK/NSUN2/SRSF11/NUP85/CPSF2/NUP214/NUP133/SRSF7/U2AF1/SEC13/NUP153/U2AF2/NUP35/NCBP1/TPR/UPF2/NXF1/YTHDC1/MCM3AP/THOC2/AKAP8L/EIF5A/NUP160/CASC3/HNRNPA2B1/NUP42/NUP188/UPF1/DDX25/XPOT/CPSF6/SRSF5/NOP9/AGFG1/NUP98/THOC7/NCBP2/DHX38/POM121/AAAS/DDX39A/NUP210/C…	82
BP	GO:0042158	lipoprotein biosynthetic process	60/6898	92/14776	0.000251722	0.00902247	0.00802614	PIGK/HHAT/ATG7/UGCG/ZDHHC3/GPLD1/ZDHHC14/GLUL/ZDHHC11B/ZDHHC21/PIGT/ZDHHC4/NMT2/WDR45B/PIGV/PIK3C3/RAB3GAP1/PIGG/PIGS/MPPE1/PIGB/ZDHHC17/GBA/NMT1/PIGX/ZDHHC11/ZDHHC15/ATG10/PGAP3/PIGN/CLIP3/PORCN/ZDHHC22/RABL3/ATG5/ABCA1/ZDHHC6/ZDHHC1/DPM2/PIGP/ZDHHC2/DPM3/SVIP/PIGF/WIPI2/RAB3GAP2/ZDHHC20/LCAT/GPAA1/ZDHHC9/GOLGA7B/ZDHHC16/ZDHHC13/PIGQ/DBI/PGAP1/ABHD17B/HHATL/PIGU/PGAP2	60
BP	GO:0006901	vesicle coating	47/6898	69/14776	0.000257345	0.00917069	0.00815799	SEC24C/SEC23IP/RAB1B/SCFD1/USO1/STX5/SEC23A/TRAPPC6B/CSNK1D/CUL3/ARFGAP3/GORASP1/TMED10/TRAPPC1/CNIH1/TBC1D20/SEC13/SAR1B/SEC24B/LMAN1/COL7A1/TFG/PEF1/TRAPPC2/PPP6R1/SEC31A/TRAPPC9/KLHL12/GRIA1/SEC24A/NSF/SEC24D/PPP6C/TRAPPC10/TRAPPC6A/MCFD2/ANKRD28/TMED2/PPP6R3/TRAPPC3/SEC22B/PREB/SEC16A/NAPA/BET1/ARFGAP2/CTSZ	47
BP	GO:0070507	regulation of microtubule cytoskeleton organization	107/6898	179/14776	0.000273475	0.00968073	0.00861171	CEP85/CAMSAP2/TAOK1/TBCD/MAPRE1/RAE1/PDCD6IP/SENP6/GBA2/DIXDC1/NUBP1/TTBK2/EML2/DCTN1/PAFAH1B1/APC/ABL1/NUMA1/PKD1/ROCK2/PRKAA1/BICD2/FBXW5/RANGRF/CLASP2/CEP295/CLTC/TRIM37/CLASP1/CDK5RAP2/MAPRE2/CTNNB1/TPR/NSFL1C/MARK4/ALMS1/MAP2/PHLDB1/FKBP4/GEN1/HDAC6/TOGARAM1/CIB1/TOGARAM2/SNCA/CENPJ/NAV3/CLIP1/ATF5/HDGFL3/STIL/HNRNPU/SPAG5/CCNF/AKAP9/MAP1A/STMN2/CLIP3/C10orf90/PAK1/ATAT1/TUBB4A/FSD1/CAMSAP1/…	107
BP	GO:0050804	modulation of chemical synaptic transmission	236/6898	429/14776	0.000274798	0.00968073	0.00861171	ITPR3/DLGAP3/OPHN1/PRKCZ/SYT11/PTEN/USP8/BAIAP3/DGKE/PTPRA/DLGAP4/RAB5A/SQSTM1/DNM1/MTOR/KCTD13/TYROBP/GRIK5/PLA2G6/ZDHHC3/FLOT1/FYN/PRKAR1B/RNF216/LZTS1/ANAPC2/PINK1/NCDN/ATP1A2/CLSTN3/NLGN2/RAB8A/CRTC1/PLCG1/BCR/SHANK3/GNAI2/UNC13B/PPP1R9B/ZMYND8/EIF4E/TUBB2B/DGKZ/SIPA1L1/EIF2AK4/CALM3/SRC/JAK2/ABL1/NTNG2/GLUL/CYFIP1/ABR/LRRK2/ATF4/GUCY1A1/PAIP2/PLAT/NSMF/SLC1A3/SYNGAP1/CLSTN1/MTMR2/PTPRS/APP/M…	236
BP	GO:0050773	regulation of dendrite development	92/6898	151/14776	0.00028518	0.00994169	0.00884385	TMEM106B/CAMSAP2/CAMK1D/PTEN/ILK/STK11/CARM1/OPA1/MTOR/OBSL1/PREX1/GORASP1/DHX36/LZTS1/ANAPC2/EEF2K/SARM1/CRTC1/SHANK3/ZMYND8/SRGAP2C/SIPA1L1/PAFAH1B1/DBNL/VAMP7/CYFIP1/LRRK2/DAB2IP/NSMF/UBE3A/PTPRS/BAIAP2/CAPRIN2/ITSN1/EPHA4/LZTS3/PPP3CA/RTN4IP1/PSEN1/SS18L2/PAK3/ZDHHC15/ARHGAP33/TIAM1/ARHGAP44/C21orf91/ABI2/ASAP1/ADGRB3/FMR1/COBL/NEURL1/SRCIN1/PACSIN1/KIAA0319/CDK5/LRP8/MAPK6/CAMK2B/KNDC1/KIF1A…	92
BP	GO:0007018	microtubule-based movement	187/6898	333/14776	0.00028543	0.00994169	0.00884385	SUN1/NME8/PRKCZ/BORCS5/LAMP1/MAPK8IP3/GAS8/STK11/ACTR3/STK36/DNAH1/OPA1/ARMC2/KIFC2/ARL3/FLOT2/CFAP53/CFAP44/PEX14/BAG3/RHOT2/WDR19/PCM1/HSPB11/ARL8A/KIF21A/SPG11/SUN2/DYNC2I2/BLOC1S6/PAFAH1B1/CCDC40/RSPH4A/VAMP7/NPHP4/ARHGAP21/RAB6A/CATSPER2/BICD2/RPGR/DYNLL1/SPG7/UBE2B/IFT74/OFD1/KIF17/KIF21B/FEZ1/APP/RABL2B/IQCG/AP3B1/COPG2/KIFAP3/RACGAP1/IFT140/KIF1B/CDC42/FMN2/KTN1/TPGS1/DNAH7/KIF9/SLC26A8/I…	187
BP	GO:0051656	establishment of organelle localization	226/6898	410/14776	0.000314393	0.0108889	0.0096865	MYO7A/SUN1/PRKCZ/CROCC/SYT11/SEC24C/SEC23IP/RAB1B/BORCS5/LAMP1/SCFD1/SNAP23/SPIRE2/STK11/TRAPPC12/ACTR3/SNAP29/OPA1/USO1/ABCE1/FAM91A1/DNM1/STX5/CEP83/SEC23A/TRAPPC6B/MYH10/CSNK1D/CUL3/MYH9/ARFGAP3/GORASP1/SNX4/MYO1G/PEX14/PINK1/RHOT2/LLGL1/VAMP8/PCM1/TMED10/SPG11/DCTN1/SUN2/BLOC1S6/IL4R/RIPOR1/PAFAH1B1/NTN1/SEH1L/EXOC4/VAMP7/ARHGAP21/NUMA1/RAB6A/PICALM/MYO5C/MYO1E/MYO1F/BICD2/WDR11/LRRK2/PARD3/T…	226
BP	GO:0000045	autophagosome assembly	58/6898	89/14776	0.000326725	0.0112529	0.0100102	RAB1B/SCFD1/UBXN2A/ATG7/RAB5A/ATG2A/PINK1/BAG3/PIP4K2A/TBC1D12/ATG16L1/AMBRA1/SMURF1/LRRK2/ATG16L2/MTM1/FEZ1/NPRL3/WDR45B/TRAPPC8/RAB23/GABARAPL2/PIK3C3/RAB3GAP1/NSFL1C/ULK1/IFT88/RAB7A/PIKFYVE/TMEM41B/PSEN1/FEZ2/ATG14/VMP1/PIP4K2B/PACS2/LRSAM1/ATG13/ATG2B/SH3GLB1/TCIRG1/ATG5/RB1CC1/CHMP4B/RNF5/SEC22B/WIPI2/RAB3GAP2/ATG3/UBQLN1/MFN2/IFT20/PIP4K2C/STX17/MTMR3/UBXN2B/MAP1LC3A/ELAPOR1	58
BP	GO:1900006	positive regulation of dendrite development	49/6898	73/14776	0.000330375	0.0113153	0.0100658	TMEM106B/ILK/OPA1/MTOR/OBSL1/DHX36/ANAPC2/EEF2K/CRTC1/SHANK3/ZMYND8/PAFAH1B1/DBNL/VAMP7/CYFIP1/DAB2IP/BAIAP2/CAPRIN2/ITSN1/EPHA4/PSEN1/SS18L2/PAK3/ZDHHC15/TIAM1/C21orf91/FMR1/COBL/NEURL1/PACSIN1/LRP8/MAPK6/CAMK2B/ALK/PARP6/FBXW8/SHANK1/CAMK1/KALRN/SS18L1/ARF1/ANKRD27/DBN1/IQGAP1/CUL7/PTPRD/DNM1L/CUX2/PTN	49
BP	GO:0097061	dendritic spine organization	54/6898	82/14776	0.00035111	0.0119591	0.0106385	PTEN/CTTN/TANC1/OPA1/DHX36/FYN/EEF2K/SHANK3/ZMYND8/SIPA1L1/PAFAH1B1/DBNL/LRRK2/MTMR2/UBE3A/DLG4/CDC42/BAIAP2/PICK1/CAPRIN2/EPHA4/LZTS3/HDAC6/PAK3/DVL1/ZDHHC15/ARHGAP33/TIAM1/ARHGAP44/DOCK10/ABI2/SRCIN1/CDK5/LRP8/ZNF365/CAMK2B/KIF1A/PPFIA2/CTNND2/EPHB2/FCGR2B/ITGA3/SHANK1/PDLIM5/KALRN/ARF1/DBN1/ADAM10/HOMER1/INSR/NGEF/ABHD17B/DNM1L/CUX2	54
BP	GO:1904951	positive regulation of establishment of protein localization	188/6898	336/14776	0.000355	0.0120251	0.0106972	ADAM8/JUP/VEGFC/TCP1/CD81/PLA2G1B/PRKCZ/PFKFB2/LRP1/TFDP1/BAIAP3/OAZ1/SAE1/TM9SF4/ABCG1/UBE2L3/EXOC1/CD2AP/PPIA/PPP3CC/IL33/ANP32B/ATP13A2/WLS/APBB1/B3GAT3/ZPR1/RAPGEF3/OAZ2/DOC2B/MYH10/AKT2/CCT8/PLA2G6/GPLD1/FYN/HUWE1/TARDBP/PINK1/BAG3/AACS/SMAD3/NLGN2/PDCD5/PRKCD/ICE1/CCT6A/PCM1/PTP4A3/UNC13B/GLUD1/GAS6/ITGB1BP1/RIPOR1/SRC/JAK2/GLUL/XPO4/RPH3AL/YWHAE/MYO18A/PRKAA1/UBR5/NPEPPS/CCT7/ADAM9/CEP295/…	188
BP	GO:0061136	regulation of proteasomal protein catabolic process	107/6898	180/14776	0.000366975	0.0123628	0.0109976	WAC/OPHN1/STYX/TRIB2/PSMD14/DNAJB2/PSMF1/USP25/RBX1/NUB1/IL33/COP1/CHFR/AKT1/RHBDF1/CSNK1D/NFE2L2/UBE2G2/BAG6/GNA12/PINK1/PSMC1/HERPUD1/PSMC4/PSME2/SMARCC1/VCP/RNF40/PKD1/USP19/USP5/LRRK2/DAB2IP/CLU/ALAD/CLEC16A/RNF185/OGT/MTM1/ANKIB1/BTRC/GABARAPL2/PRKCG/ARIH2/EDEM2/RNF14/GBA/SUMO1/DESI1/RNF19A/PSME1/PSEN1/USP7/PARK7/PIAS1/DVL1/FBXO22/FMR1/MAP1A/ZFAND2A/FHIT/MARCHF7/FZR1/ERLEC1/OSBPL7/SH3RF2/RNF…	107
BP	GO:1900034	regulation of cellular response to heat	50/6898	75/14776	0.000370318	0.0123979	0.0110288	NUP93/RANBP2/RAE1/NUP205/MTOR/DNAJC7/BAG3/RPA1/DNAJB6/SEH1L/HSF1/YWHAE/NUP85/NUP214/NUP133/SEC13/NUP153/ATM/RPTOR/NUP35/TPR/HSP90AA1/FKBP4/EP300/NUP160/CREBBP/NUP42/NUP188/HSPB8/ATR/CAMK2A/CAMK2B/CAMK2G/MAPKAPK2/HSP90AB1/NUP98/CHORDC1/CRYAB/MAPK1/BAG1/POM121/AAAS/NUP210/HSPH1/NUP88/NUP50/DNAJC2/CD34/SIRT1/MAPT	50
BP	GO:0006163	purine nucleotide metabolic process	223/6898	405/14776	0.000372916	0.0123979	0.0110288	NUP93/NPR1/PFKFB2/GUK1/PFKP/SCD/RHOQ/RANBP2/ATIC/ACSS2/RAE1/PFKL/OPA1/PAICS/MTHFD2L/NUP205/ADSS2/ADCY6/ATP5F1B/APRT/FLCN/SLC25A12/ADCY5/HACD2/AADAT/HMGCS1/PINK1/FAR1/ACACB/ADSS1/FOXK2/NME3/VPS9D1/IMPDH1/VCP/DLAT/MTHFD1/PPCDC/PDP2/ACSF3/SEH1L/HMGCL/SAMHD1/ADA/ACOT8/ATP5ME/PRKAA1/HINT1/AK9/LRRK2/NUP85/GUCY1A1/ATP5MC2/ADPGK/EFL1/MPP1/ACAT1/PDPR/PRPSAP2/MFN1/NUP214/OGT/ACBD6/NUP133/PDE2A/ATP5F1A/APP/…	223
BP	GO:0045666	positive regulation of neuron differentiation	194/6898	348/14776	0.000374048	0.0123979	0.0110288	TMEM106B/TCF4/S100A9/CAMK1D/PTEN/ZFYVE27/ILK/LRP1/SERPINF1/TRPV2/STK11/SCN1B/CFLAR/OPA1/MTOR/APBB1/FZD4/AVIL/SPAG9/CSNK1D/NFE2L2/OBSL1/PLXNB1/NCKIPSD/DHX36/CPNE5/FYN/DDX56/WASHC5/ANAPC2/EEF2K/SF3A2/CRTC1/ARHGAP35/SHANK3/MAP3K13/SHTN1/MOB2/ZMYND8/TUBB2B/PAFAH1B1/NTN1/AP2A1/DBNL/PLXNB3/VAMP7/CYFIP1/TIMP2/ZEB2/PLXND1/SNX3/SMURF1/IMPACT/PRKCI/DAB2IP/PLXNA3/PLXNA2/MACF1/PTK7/FEZ1/KIDINS220/RAPGEF1/SET…	194
BP	GO:0034605	cellular response to heat	71/6898	113/14776	0.000385019	0.0126933	0.0112916	NUP93/RANBP2/RAE1/NUP205/MTOR/DNAJC7/DHX36/IRAK1/BAG3/RPA1/HSBP1L1/DNAJB6/VCP/SEH1L/HSF1/YWHAE/NUP85/EIF2S1/NUP214/NUP133/SEC13/NUP153/ATM/RPTOR/NUP35/TPR/HSPD1/HSP90AA1/FKBP4/EP300/SUMO1/NUP160/CREBBP/NF1/NUP42/CLPB/NUP188/HSPB8/ST8SIA1/ATR/CAMK2A/CAMK2B/CAMK2G/ARPP21/MAPKAPK2/HMOX1/HSP90AB1/NUP98/CHORDC1/CRYAB/MAPK1/DAXX/BAG1/ATP2A2/POM121/LYN/AAAS/NUP210/HDAC2/RBBP7/SLU7/HSPH1/NUP88/NUP50/FGF1…	71
BP	GO:0031111	negative regulation of microtubule polymerization or depolymerization	29/6898	39/14776	0.000409862	0.0134404	0.0119562	CAMSAP2/TAOK1/TBCD/MAPRE1/TTBK2/EML2/APC/CLASP2/CLASP1/MAP2/FKBP4/HDAC6/CIB1/SNCA/NAV3/HDGFL3/STMN2/CLIP3/TUBB4A/CAMSAP1/APC2/KATNB1/BMERB1/CAMSAP3/DYRK1A/MID1/ARHGEF2/STMN1/INPP5J	29
BP	GO:0009117	nucleotide metabolic process	267/6898	493/14776	0.000429167	0.0139685	0.012426	NUP93/NPR1/PFKFB2/GUK1/PFKP/SCD/NNMT/ADAL/DUT/AFMID/RHOQ/RANBP2/ATIC/ACSS2/RAE1/PFKL/OPA1/PAICS/MTHFD2L/NUP205/ADSS2/ADCY6/ATP5F1B/IDH2/APRT/FLCN/SLC25A12/ADCY5/HACD2/AADAT/HMGCS1/ME1/CDA/PINK1/FAR1/ACACB/NAXD/ADSS1/SARM1/FOXK2/NME3/VPS9D1/SHMT1/UCKL1/IMPDH1/VCP/NAXE/DLAT/MTHFD1/PPCDC/PDP2/ACSF3/SEH1L/HMGCL/SAMHD1/ADA/ACOT8/ATP5ME/PRKAA1/HINT1/AK9/LRRK2/NUP85/GUCY1A1/ATP5MC2/ADPGK/EFL1/MPP1/ACAT1…	267
BP	GO:0007005	mitochondrion organization	269/6898	497/14776	0.000430498	0.0139685	0.012426	NUBPL/ROMO1/HSPA4/OMA1/ATAD3B/OPTN/ESRRA/CTTN/ATP23/TFDP1/TSC2/SAE1/EPAS1/MGME1/NDUFV3/UBE2L3/ATG7/TIMMDC1/OPA1/SMIM20/SQSTM1/PPP3CC/DNM1/MIGA2/ATP13A2/STPG1/SLC9A1/YME1L1/AIFM2/TIMM10/ATG2A/ATP5F1B/AKT1/VPS13C/FLCN/PLA2G6/COX17/DMAC1/FANCG/HUWE1/PINK1/BAG3/RHOT2/PDCD5/BAX/MAN2A1/BNIP3L/PRDX3/STAT2/COX7A1/PNPT1/RCC1L/NDUFA5/CYRIB/AGTPBP1/SESN2/CALM3/NDUFA3/MAIP1/NDUFB9/HMGCL/AKT3/IMMP1L/AMBRA1/CA…	269
BP	GO:0140029	exocytic process	52/6898	79/14776	0.000456675	0.0147403	0.0131126	STXBP3/SCFD1/SNAP23/RAB10/SNAP29/GRIK5/SNX4/RAB8A/VAMP8/UNC13B/SCFD2/BLOC1S6/EXOC4/VAMP7/CTBP2/SCRIB/VPS45/EXOC6/SYTL2/RAB8B/STX4/VPS11/SYNJ1/EXOC6B/PSEN1/DMTN/SYT7/SNCA/SNAP25/VTI1B/STXBP1/SYT1/UNC13A/CPLX1/SYT9/SV2A/PPFIA3/OTOF/PLA2G3/LYN/RABEPK/STX2/RAB3D/CADPS2/NAPA/STX1A/SNAP47/SNPH/RAB15/STX1B/CPLX2/UNC13C	52
BP	GO:0016579	protein deubiquitination	140/6898	244/14776	0.00046903	0.0150602	0.0133972	STAMBPL1/ABRAXAS1/MBD5/OTUD3/PSMD4/MDM4/PTEN/ZRANB1/USP35/USP8/USP10/PSMD3/PSMD8/PSMD14/PSMF1/USP25/USP18/RNF123/TRRAP/IL33/USP9Y/USP48/MYSM1/USP33/PSMC3/OTUD7A/USP22/OTUD5/PSMD13/BIRC2/PSMC1/SMAD3/FOXK2/PSMC4/MINDY1/PSME2/USP34/PSMA7/USP4/RUVBL1/TNIP1/SUPT3H/VCP/STAM/USP47/TANK/APC/USP32/USP19/USP45/SNX3/PSMB7/USP5/YY1/USP31/PSME4/DDB2/SHMT2/UBA52/RPS27A/USP20/USP11/OGT/NFRKB/BABAM2/SMAD2/OTUB1/…	140
BP	GO:0071539	protein localization to centrosome	24/6898	31/14776	0.000476313	0.0152149	0.0135347	NEDD1/CEP83/CSNK1D/PCM1/CCDC14/NUDCD3/CEP72/APC/PARD6A/PIBF1/NSFL1C/MARK4/STIL/SPAG5/HOOK3/GOLGB1/DCTN2/C2CD3/BBS4/CEP250/CEP131/MCPH1/CEP192/UBXN2B	24
BP	GO:0036465	synaptic vesicle recycling	48/6898	72/14776	0.000482245	0.015325	0.0136327	OPHN1/SYT11/RAB5A/SYNJ2/PPP3CC/DNM1/GRIPAP1/NLGN2/CALM3/FCHO2/PICALM/CYFIP1/LRRK2/SCRIB/PLD2/AP3B1/PPP3CB/DNAJC6/ITSN1/SYNJ1/GAK/SYT7/SNCA/SLC17A7/AMPH/AP3D1/KIAA1109/SYP/ACTB/PACSIN1/CDK5/SYT1/DNM2/ROCK1/PIP5K1C/DGKQ/MX2/PLAA/CANX/SNCG/STX1A/SH3GL2/SH3GL1/BTBD9/DNM1L/STX1B/NLGN4X/SNAP91	48
BP	GO:1990778	protein localization to cell periphery	179/6898	320/14776	0.000493536	0.0156021	0.0138792	PDZK1P1/EXOC5/TTC7B/JUP/CD81/PRKCZ/NFASC/OPTN/ZFYVE27/TAMALIN/LRP1/CSK/RABEP1/RAB10/RHOQ/PPIL2/SQSTM1/ADAM22/EFR3A/GBP1/ARL3/TNFRSF1A/RILPL1/SEC23A/AKT1/FLOT2/AKT2/LAMA5/ARFRP1/GORASP1/ZDHHC3/FLOT1/GOPC/GRIPAP1/NUBP1/RAB8A/TTC7A/SPTBN1/VAMP8/KCNIP3/WDR19/GAS6/PPP1R9B/RAB40B/ITGB1BP1/PACS1/VAMP5/FCHO2/VAMP7/NUMA1/PICALM/PTPN9/STX8/ROCK2/SMURF1/RANGRF/EHD3/PRKCI/CCDC88A/CLASP2/SCRIB/MACF1/CLTC/GGA1…	179
BP	GO:0016239	positive regulation of macroautophagy	44/6898	65/14776	0.000496337	0.0156021	0.0138792	WAC/OPTN/TSC2/SCOC/VPS13C/HUWE1/PINK1/BAG3/BNIP3L/PIP4K2A/SESN2/UVRAG/PAFAH1B2/LARP1/KDR/SMURF1/CLEC16A/GPSM1/RAB3GAP1/ULK1/VPS13D/HDAC6/IKBKG/HTT/SUPT5H/PIP4K2B/HSPB8/LRSAM1/EPM2A/CALCOCO2/SH3GLB1/HIF1A/HMOX1/DCN/CDC37/MAP3K7/RAB3GAP2/PIM2/MFN2/PIP4K2C/SPTLC1/RIPK2/SIRT1/ELAPOR1	44
BP	GO:0016573	histone acetylation	90/6898	149/14776	0.000498559	0.0156021	0.0138792	KAT8/TADA2A/SMARCB1/TRRAP/APBB1/SPI1/FLCN/USP22/PIH1D1/SUPT7L/IWS1/KANSL1L/BRD1/MORF4L1/ING5/NCOA3/ZZZ3/BRD7/RUVBL1/SUPT3H/KAT14/NOC2L/LIF/GLYR1/SET/OGT/EP400/YEATS2/KANSL1/PHF10/KAT6B/SGF29/ZNF451/ING4/ATF2/POLE3/HCFC1/SMAD4/EP300/MCM3AP/ARRB1/WBP2/DPF2/SNCA/PARK7/JADE1/CREBBP/TADA3/PHF14/RPS6KA5/MSL3/TAF6/PHF20/CHD5/RPS6KA4/TADA1/DPF1/ACTL6B/DPF3/BAZ1A/TAF6L/MRGBP/TAF5L/ATG5/DR1/YEATS4/NCOA1/KA…	90
BP	GO:0072384	organelle transport along microtubule	53/6898	81/14776	0.000502913	0.0156589	0.0139297	SUN1/PRKCZ/BORCS5/LAMP1/STK11/OPA1/PEX14/RHOT2/SUN2/BLOC1S6/PAFAH1B1/VAMP7/ARHGAP21/RAB6A/BICD2/FEZ1/AP3B1/COPG2/KIFAP3/KIF1B/CDC42/MAP2/NDE1/HTT/WASF1/DYNC1I1/ACTR10/TMEM201/UCHL1/AP3D1/AP3B2/KIF5B/DTNBP1/KIF1A/HIF1A/BICDL1/KIF3B/KIF3A/SYNE2/DYNC1H1/AP3M2/COPG1/KIF3C/BLOC1S2/MREG/LRPPRC/MAPT/AGBL4/KIF5A/HAP1/NEFH/AP3S1/NEFL	53
BP	GO:0002181	cytoplasmic translation	59/6898	92/14776	0.000545034	0.0168183	0.0149611	RPS28/EIF3K/RPL13A/RPSA/CPEB2/EIF2S3/MTOR/EIF2D/RPS29/RPL29/DHX36/RPL30/DPH7/RPL41/DPH1/EIF5/EIF3C/DHX29/METTL3/EIF3H/RPS21/AARS1/EIF2S2/RPL32/DPH6/RPS26/EIF3L/RWDD1/DRG2/RPL8/EIF2B3/FMR1/DNAJC24/PKM/RPL31/EIF3B/GSPT1/RPLP1/ZNF385A/EIF3CL/EEF2/EIF3G/RPL9/RPL11/DRG1/EIF4G1/EIF4A2/EIF3D/EIF3J/ZC3H15/RPL15/EIF3M/UNK/ETF1/EIF3A/RPL6/RPL18/DENR/FTSJ1	59
BP	GO:0006612	protein targeting to membrane	111/6898	189/14776	0.000545606	0.0168183	0.0149611	RPS2/RPLP2/RPS28/RPL13A/RPSA/SEC61A1/RPL10/RPS4Y1/PEX16/RPS29/AKT2/ZDHHC3/RPL29/FYN/RPL30/RPL41/RPS12/RABGEF1/ITGB1BP1/SEC63/SRP9/RPL27/ZDHHC14/EXOC4/VPS37A/VAMP7/SSR2/ZDHHC11B/ZDHHC21/SEC62/PRKCI/PARD3/SEC61G/RPL35/SRP54/GET3/UBA52/RPS27A/RPS21/ZDHHC4/SSR1/TRAM1/RPL3/RPL32/RPS4X/RAB8B/ERBB2/SGTB/NACAD/RPS26/ADORA1/RPL23A/HSPA5/DMTN/CIB1/ZDHHC11/ZDHHC15/ITGB2/RPL8/ICMT/PEX5/RAB3IP/CDK5/PAK1/ZDHHC…	111
BP	GO:0046488	phosphatidylinositol metabolic process	102/6898	172/14776	0.00055977	0.0171691	0.0152731	INPP4A/PIGK/TTC7B/PLA2G1B/PLA2G4A/PTEN/INPP5A/INPPL1/RAB5A/RUFY1/SYNJ2/EFR3A/AGAP2/SMG1/PLA2G4C/PI4KA/GPLD1/SLC27A1/TTC7A/INPP5D/PTPN13/PIP4K2A/PLEKHA3/MBOAT7/PDGFB/PIGT/MTM1/ITPKB/MTMR2/IP6K2/ATM/PI4K2B/PLEKHA2/PIK3CD/PIGV/PIK3C3/PIGG/PITPNM3/PIGS/MPPE1/IP6K1/IMPA1/INPP5E/PIGB/PLCG2/PIKFYVE/VAC14/SYNJ1/PIGX/PIP4P1/PIK3C2A/MTMR14/PIK3C2B/BPNT1/EFR3B/PIP4K2B/PGAP3/MTMR4/PIGN/INPP5F/MTMR12/SH3YL1/T…	102
BP	GO:0015931	nucleobase-containing compound transport	137/6898	239/14776	0.000566295	0.0172368	0.0153333	NUP93/SIDT2/UPF3A/NPIPA1/CPSF3/RANBP2/SSB/RAE1/ABCE1/SLC29A4/NUP205/SRSF4/SLC35D1/RBM26/PCID2/SMG1/THOC1/IWS1/SLC25A12/FLOT1/XPO5/ZC3H3/NOL6/SRRM1/SLC25A44/THOC6/SLC25A16/SRSF9/SMG6/PNPT1/RFTN2/EIF4E/SEH1L/SENP2/FYTTD1/HSF1/SMG5/SLC29A2/PARP11/SRSF1/SYMPK/NSUN2/BICD2/SRSF11/NUP85/SLC35D2/CPSF2/NUP214/NUP133/SRSF7/U2AF1/SEC13/NUP153/ATXN2/U2AF2/NUP35/NCBP1/TPR/UPF2/NXF1/NCBP3/SLC35C2/YTHDC1/SLC25A…	137
BP	GO:0048278	vesicle docking	41/6898	60/14776	0.000567569	0.0172368	0.0153333	STXBP3/SCFD1/RAB10/USO1/STX5/CEP83/STX10/RAB8A/UNC13B/SCFD2/BLOC1S6/EXOC4/CTBP2/STX8/VPS45/EXOC6/SYTL2/RAB8B/STX4/VPS11/EXOC6B/SNAP25/BVES/VTI1B/STXBP1/NDRG4/SYT1/UNC13A/PPFIA3/NSF/RABEPK/STX2/RAB3D/TSNARE1/STX1A/STX17/SNPH/RAB15/STX1B/CPLX2/UNC13C	41
BP	GO:0016577	histone demethylation	22/6898	28/14776	0.000575878	0.0174034	0.0154815	HSF4/JARID2/KDM5C/KDM2A/KDM3B/UTY/JMJD1C/UBE2B/KDM2B/KDM1B/KDM4C/PHF8/KDM5D/KDM4B/KDM6A/KDM5B/KDM3A/HR/KDM6B/KDM5A/KDM1A/JMJD6	22
BP	GO:0030433	ubiquitin-dependent ERAD pathway	50/6898	76/14776	0.000594295	0.0176424	0.0156942	SYVN1/DNAJB2/MARCHF6/EDEM3/NFE2L2/UBE2G2/BAG6/FBXO44/HERPUD1/STT3B/DNAJB12/CCDC47/VCP/UBE4A/HSP90B1/DNAJC10/RHBDD2/SEL1L/USP19/RNF185/MAN1B1/ECPAS/ERLIN2/RNF103/SGTB/EDEM2/UBE2J2/NPLOC4/HSPA5/AUP1/FAF2/AMFR/WFS1/FBXO27/FOXRED2/DNAJC18/EDEM1/BCAP31/UBE4B/OS9/ANKZF1/TMUB1/UBXN8/RNF5/SVIP/UBQLN1/UBE2J1/RNF121/FBXO2/FBXO17	50
BP	GO:0032272	negative regulation of protein polymerization	50/6898	76/14776	0.000594295	0.0176424	0.0156942	TMOD3/KANK1/CAPG/WASHC2C/VDAC2/SSH3/TBCD/MAPRE1/ADD1/AVIL/MTPN/SPTBN1/PRKCD/EML2/CYRIB/VILL/TMOD1/GSN/SVIL/CAPZA2/SPTBN5/MAP2/FKBP4/HIP1R/DMTN/SPTAN1/SNCA/ADD3/STMN2/CLIP3/SPTBN2/TUBB4A/TRIOBP/SLIT2/CAPZB/EPS8/ADD2/ARFGEF1/TMSB10/FLII/TMSB15B/CAPZA1/BBS4/DYRK1A/STMN1/SPTBN4/INPP5J/FHOD3/SPTB/CARMIL2	50
BP	GO:0060998	regulation of dendritic spine development	50/6898	76/14776	0.000594295	0.0176424	0.0156942	PTEN/OPA1/MTOR/DHX36/EEF2K/SHANK3/ZMYND8/SRGAP2C/SIPA1L1/PAFAH1B1/DBNL/LRRK2/UBE3A/PTPRS/BAIAP2/CAPRIN2/ITSN1/EPHA4/LZTS3/PSEN1/PAK3/ZDHHC15/ARHGAP33/TIAM1/ARHGAP44/C21orf91/ABI2/ASAP1/FMR1/NEURL1/SRCIN1/CDK5/LRP8/MAPK6/CAMK2B/KIF1A/PPFIA2/SHANK1/CAMK1/HDAC2/PDLIM5/KALRN/SDK1/ARF1/DBN1/ADAM10/NGEF/DNM1L/FSTL4/CUX2	50
BP	GO:0031123	RNA 3'-end processing	79/6898	129/14776	0.000595233	0.0176424	0.0156942	ZNF473/CPSF3/SSB/SRSF4/THOC1/DHX36/ZC3H3/TUT7/SRRM1/PAPOLA/THOC6/SRSF9/LEO1/ELAC2/PNPT1/INTS1/AHCYL1/RNF40/ERI1/INTS8/HSF1/SSU72/SRSF1/SYMPK/VIRMA/SRSF11/PAPOLG/INTS2/CPSF2/RPS21/EXOSC7/TENT2/TUT4/SRSF7/APP/U2AF1/U2AF2/NCBP1/RNF20/CPSF7/NELFE/THOC2/INTS14/SUPT5H/INTS12/INTS6/CDC73/CASC3/EXOSC10/CPSF6/SRSF5/LARP7/THOC7/NCBP2/PABPC1/DHX38/TENT4A/DDX39A/GRSF1/CPSF1/SRSF3/ERI3/UPF3B/ZC3H14/CSTF1/EXOS…	79
BP	GO:0009452	7-methylguanosine RNA capping	25/6898	33/14776	0.000645109	0.0189033	0.0168159	POLR2G/RAMAC/POLR2A/POLR2F/POLR2H/POLR2I/CMTR1/GTF2H5/RNMT/NCBP1/NCBP3/TGS1/SUPT5H/ERCC2/ERCC3/CDK7/GTF2F2/GTF2F1/RNGTT/NCBP2/POLR2K/POLR2B/CCNH/POLR2C/POLR2E	25
BP	GO:0036260	RNA capping	25/6898	33/14776	0.000645109	0.0189033	0.0168159	POLR2G/RAMAC/POLR2A/POLR2F/POLR2H/POLR2I/CMTR1/GTF2H5/RNMT/NCBP1/NCBP3/TGS1/SUPT5H/ERCC2/ERCC3/CDK7/GTF2F2/GTF2F1/RNGTT/NCBP2/POLR2K/POLR2B/CCNH/POLR2C/POLR2E	25
BP	GO:0060997	dendritic spine morphogenesis	42/6898	62/14776	0.000646975	0.0189033	0.0168159	PTEN/OPA1/DHX36/EEF2K/SHANK3/SIPA1L1/PAFAH1B1/DBNL/LRRK2/UBE3A/DLG4/CDC42/BAIAP2/CAPRIN2/EPHA4/LZTS3/HDAC6/PAK3/DVL1/ZDHHC15/ARHGAP33/TIAM1/ARHGAP44/DOCK10/ABI2/SRCIN1/CDK5/LRP8/ZNF365/CAMK2B/KIF1A/PPFIA2/CTNND2/EPHB2/SHANK1/PDLIM5/KALRN/DBN1/ADAM10/NGEF/DNM1L/CUX2	42
BP	GO:0034243	regulation of transcription elongation from RNA polymerase II promoter	20/6898	25/14776	0.000683036	0.0198628	0.0176694	TCERG1/LEO1/NELFA/NELFE/NELFCD/CDC73/RNF8/HNRNPU/CDK13/GTF2F1/SUPT16H/BRD4/RNF168/SUPT6H/LDB1/ELOC/ZMYND11/NELFB/RECQL5/CDK12	20
BP	GO:0043624	cellular protein complex disassembly	121/6898	209/14776	0.000687939	0.0199115	0.0177127	TMOD3/CAPG/MRPS6/MRPL37/CAMSAP2/WASHC2C/TAOK1/SHFL/MRPS12/ADD1/MRPL1/MRPS18C/ABCE1/AVIL/MRPS18A/MICAL1/MTPN/ASPH/PEX14/SPTBN1/TTBK2/PPP1R9B/VILL/APC/TMOD1/GSN/SVIL/MRPS5/MRPL27/CLASP2/MRPL48/MRPL51/CLASP1/MRPL47/MRPS21/PLEKHH2/CAPZA2/SPTBN5/GADD45GIP1/MICAL3/DNAJC6/HDAC6/MRPL9/SYNJ1/GAK/MRPL23/MRPS7/MRPS34/DMTN/SPTAN1/CIB1/EIF5A/NAV3/MRPL41/HDGFL3/ADD3/TRMT112/UPF1/AURKAIP1/MAP1A/STMN2/SPTBN2/CAM…	121
BP	GO:0042073	intraciliary transport	35/6898	50/14776	0.000714563	0.0204897	0.018227	ARL3/WDR19/PCM1/HSPB11/DYNC2I2/RPGR/DYNLL1/IFT74/KIF17/RABL2B/KIFAP3/IFT140/IFT88/IFT172/TTC26/IFT22/IFT80/IFT27/TRAF3IP1/KIF3B/IFT57/KIF3A/TUB/TNPO1/IFT81/TRIP11/KIF3C/TTC21A/SSX2IP/CEP131/WDR35/IFT122/IFT20/DYNC2LI1/CLUAP1	35
BP	GO:0072666	establishment of protein localization to vacuole	35/6898	50/14776	0.000714563	0.0204897	0.018227	GCC2/VPS36/VPS13C/VPS41/STAM/VPS37A/VAMP7/NUMA1/SMURF1/CLU/SORT1/AP3B1/SORL1/LAMP2/VTI1A/RAB7A/VPS13D/VPS25/AP3D1/VTI1B/ZFYVE16/VPS28/CACNG8/HGS/SNX16/MON1B/PIK3R4/VPS13A/SNF8/NCOA4/NAGPA/VPS37D/CACNG4/CACNG3/CACNG7	35
BP	GO:0030100	regulation of endocytosis	112/6898	192/14776	0.000731421	0.0208542	0.0185513	ANO6/OPHN1/CD36/SYT11/LRP1/TSC2/AXL/SNX17/RAB5A/RUFY1/CD2AP/SMAP1/MKLN1/PPP3CC/DNM1/AP2S1/BIN1/FLOT1/SCYL2/EEF2K/ABCA7/PTPN1/BMP2K/RAB5B/CALM3/AP2A1/SRC/ABL1/PICALM/HNRNPK/SNX12/LRRK2/APPL2/CLU/SCRIB/ANKRD13A/APPL1/MTMR2/MCTP1/SGIP1/ATXN2/DLG4/CDC42/CDH13/WDR54/PICK1/PPP3CB/ATAD1/DNAJC6/PLCG2/ITSN1/PPP3CA/HIP1R/PROM2/ARRB1/ANKFY1/MIB1/SYT7/SNCA/SLC17A7/ABCA2/FMR1/AHI1/NECAB2/LRSAM1/CD22/CLIP3/PAC…	112
BP	GO:1903829	positive regulation of cellular protein localization	178/6898	320/14776	0.000734042	0.0208542	0.0185513	JUP/TCP1/CD81/CROCC/SYT11/LRP1/TFDP1/GAS8/STK11/OAZ1/SAE1/TRAPPC12/TM9SF4/UBE2L3/SQSTM1/CD2AP/PPP3CC/ANP32B/B3GAT3/ZPR1/RAPGEF3/AKT1/OAZ2/TYROBP/AKT2/CCT8/FYN/ENTR1/HUWE1/TARDBP/PINK1/BAG3/SMAD3/ABCA7/PDCD5/SPTBN1/PRKCD/ICE1/CCT6A/PCM1/GAS6/PPP1R9B/ITGB1BP1/CARD10/SESN2/RIPOR1/SRC/APC/JAK2/NUMA1/XPO4/PTPN9/YWHAE/ROCK2/LIF/PRKAA1/UBR5/RANGRF/NPEPPS/CCT7/PRKCI/CCDC88A/TFRC/PARD6A/CD247/E2F1/HPS4/SA…	178
BP	GO:0009152	purine ribonucleotide biosynthetic process	93/6898	156/14776	0.00075372	0.0213151	0.0189613	NPR1/GUK1/SCD/ATIC/ACSS2/PAICS/ADSS2/ADCY6/ATP5F1B/APRT/FLCN/SLC25A12/ADCY5/HACD2/PINK1/ACACB/ADSS1/NME3/VPS9D1/IMPDH1/VCP/DLAT/PPCDC/PDP2/ACSF3/ATP5ME/AK9/GUCY1A1/ATP5MC2/ACAT1/PDPR/ATP5F1A/MPC1/TECR/ADCY2/ACOT7/ATP5MC3/GCDH/PDHA1/NME7/PRKAG2/NUDT2/SCD5/CBR4/PANK4/NME5/HPRT1/ELOVL2/PKM/AK5/NME9/ACACA/PPT1/ACLY/FASN/ELOVL5/AMPD2/NME4/PANK2/NPR2/ENO1/ELOVL1/ADCY4/STAT3/ADCY3/SLC25A1/IMPDH2/PAPSS1/…	93
BP	GO:0007015	actin filament organization	222/6898	407/14776	0.000763703	0.0214988	0.0191247	MYO7A/TMOD3/KANK1/TESK1/RFLNB/CAPG/ARHGAP6/PLA2G1B/WASHC2C/SSH3/CTTN/INPPL1/WHAMM/SPIRE2/MPRIP/ICAM1/ACTR3/ARPC2/ADD1/PHACTR1/CD2AP/SORBS3/MTOR/SLC9A1/MARCKSL1/ABI1/ARAP1/RAPGEF3/AVIL/CORO1C/TJP1/KCTD13/BIN1/WIPF1/CUL3/PREX1/MICAL1/MYO1G/MTPN/WASHC5/GBA2/SMAD3/ARHGEF15/ARHGAP35/SPTBN1/SHANK3/PRKCD/CYFIP2/DIAPH2/SHTN1/PPP1R9B/ITGB1BP1/ELMO2/BIN3/CYRIB/TTC17/HSP90B1/SRC/VILL/CAP2/MARCKS/DBNL/ACTR3B…	222
BP	GO:0048199	vesicle targeting, to, from or within Golgi	48/6898	73/14776	0.000773836	0.0216704	0.0192774	SEC24C/SEC23IP/RAB1B/SCFD1/USO1/STX5/SEC23A/TRAPPC6B/CSNK1D/CUL3/ARFGAP3/GORASP1/TMED10/TRAPPC1/CNIH1/TBC1D20/SEC13/SAR1B/SEC24B/LMAN1/COL7A1/TFG/PEF1/TRAPPC2/PPP6R1/SEC31A/TRAPPC9/KLHL12/AP1AR/GRIA1/SEC24A/NSF/SEC24D/PPP6C/TRAPPC10/TRAPPC6A/MCFD2/ANKRD28/TMED2/PPP6R3/TRAPPC3/SEC22B/PREB/SEC16A/NAPA/BET1/ARFGAP2/CTSZ	48
BP	GO:0043631	RNA polyadenylation	32/6898	45/14776	0.00077965	0.0216704	0.0192774	CPSF3/ZC3H3/TUT7/PAPOLA/LEO1/PNPT1/AHCYL1/RNF40/HSF1/SSU72/SYMPK/VIRMA/PAPOLG/CPSF2/TENT2/TUT4/APP/RNF20/CPSF7/NELFE/SUPT5H/CDC73/CPSF6/PABPC1/TENT4A/GRSF1/CPSF1/ZC3H14/FIP1L1/WDR33/CSTF3/PAF1	32
BP	GO:0031110	regulation of microtubule polymerization or depolymerization	53/6898	82/14776	0.000780344	0.0216704	0.0192774	CAMSAP2/TAOK1/TBCD/MAPRE1/GBA2/TTBK2/EML2/DCTN1/APC/ABL1/NUMA1/RANGRF/CLASP2/CLASP1/CDK5RAP2/MAPRE2/MAP2/FKBP4/HDAC6/TOGARAM1/CIB1/TOGARAM2/SNCA/NAV3/CLIP1/HDGFL3/AKAP9/MAP1A/STMN2/CLIP3/PAK1/TUBB4A/CAMSAP1/APC2/SLC39A12/KATNB1/MAPRE3/CKAP5/GAS2L1/DRG1/ARL2/BMERB1/CAMSAP3/DYRK1A/NIN/MID1/ARHGEF2/STMN1/CDKN1B/INPP5J/PSRC1/STMN3/MAPT	53
BP	GO:0031115	negative regulation of microtubule polymerization	6898-12-01	13/14776	0.000789214	0.021721	0.0193224	TBCD/MAPRE1/EML2/MAP2/FKBP4/SNCA/STMN2/CLIP3/TUBB4A/DYRK1A/STMN1/INPP5J	12
BP	GO:0045799	positive regulation of chromatin assembly or disassembly	6898-12-01	13/14776	0.000789214	0.021721	0.0193224	MPHOSPH8/TASOR/PPHLN1/ATF7IP/TPR/SETDB2/RESF1/SETDB1/DNMT1/MORC2/SIRT6/TAL1	12
BP	GO:0000184	nuclear-transcribed mRNA catabolic process, nonsense-mediated decay	71/6898	115/14776	0.000797187	0.0217369	0.0193365	RPS2/RPLP2/UPF3A/RPS28/DHX34/RPL13A/PPP2R1A/RPSA/PNLDC1/RPL10/RPS4Y1/RPS29/SMG1/RPL29/RPL30/RPL41/RPS12/SMG6/RPL27/SMG5/RPL35/UBA52/RPS27A/RPS21/PYM1/RPL3/RPL32/RPS4X/NCBP1/UPF2/NBAS/RPS26/RPL23A/CASC3/SMG8/RPL8/EXOSC10/DCP1B/UPF1/RPL27A/RPS11/RPL31/SKIV2L/RPS18/GSPT1/NCBP2/PABPC1/RPL5/RPLP1/CTIF/SECISBP2/RPS25/RPS15A/RPL9/RPL12/RPL11/EIF4G1/SMG9/UPF3B/RPL15/PPP2R2A/PARN/RPL7/ETF1/RPL6/RPS14/PPP2…	71
BP	GO:0006482	protein demethylation	23/6898	30/14776	0.000800369	0.0217369	0.0193365	HSF4/JARID2/KDM5C/KDM2A/KDM3B/UTY/JMJD1C/UBE2B/KDM2B/PPME1/KDM1B/KDM4C/PHF8/KDM5D/KDM4B/KDM6A/KDM5B/KDM3A/HR/KDM6B/KDM5A/KDM1A/JMJD6	23
BP	GO:0008214	protein dealkylation	23/6898	30/14776	0.000800369	0.0217369	0.0193365	HSF4/JARID2/KDM5C/KDM2A/KDM3B/UTY/JMJD1C/UBE2B/KDM2B/PPME1/KDM1B/KDM4C/PHF8/KDM5D/KDM4B/KDM6A/KDM5B/KDM3A/HR/KDM6B/KDM5A/KDM1A/JMJD6	23
BP	GO:0061462	protein localization to lysosome	29/6898	40/14776	0.000826613	0.0223512	0.019883	CD81/GCC2/ATP13A2/NUMA1/ROCK2/KPTN/CLU/SORT1/GGA3/AP3B1/SORL1/MEAK7/LAMP2/RAB7A/AP3D1/RTN4/LAMTOR5/ZFYVE16/CACNG8/HGS/SNX16/SZT2/GPR137B/LAMTOR4/NCOA4/NAGPA/CACNG4/CACNG3/CACNG7	29
BP	GO:2000785	regulation of autophagosome assembly	26/6898	35/14776	0.000840342	0.0226232	0.020125	RAB1B/SCFD1/RAB5A/PINK1/PIP4K2A/TBC1D12/LRRK2/MTM1/FEZ1/NPRL3/RAB3GAP1/ULK1/IFT88/PIKFYVE/FEZ2/PIP4K2B/LRSAM1/SH3GLB1/CHMP4B/RNF5/SEC22B/RAB3GAP2/IFT20/PIP4K2C/MTMR3/ELAPOR1	26
BP	GO:0006354	DNA-templated transcription, elongation	66/6898	106/14776	0.00086846	0.0232785	0.0207079	POLR2G/POLR2A/POLR2F/POLR2H/TCERG1/PCID2/TAF1C/THOC1/POLR2I/IWS1/GTF2H5/POLR1E/SSRP1/LEO1/ELOF1/UBTF/MLLT1/POLR1A/NELFA/NCBP1/NELFE/NELFCD/ADRM1/POLR1C/SUPT5H/CDC73/ERCC2/RNF8/ERCC3/MLLT3/HNRNPU/CDK13/CDK7/GTF2F2/ELP4/GTF2F1/ELP2/SUPT16H/NCBP2/POLR2K/BRD4/RNF168/ZNF326/SUPT6H/TAF1B/POLR2B/ELOB/LDB1/THOC5/SETD2/ELOC/ZMYND11/SETD5/CCNH/PAF1/RTF1/NELFB/HTATSF1/HMGN1/RECQL5/TCEA2/POLR2C/CDK12/WDR61/P…	66
BP	GO:1903050	regulation of proteolysis involved in cellular protein catabolic process	121/6898	210/14776	0.000883135	0.0235694	0.0209667	WAC/OPHN1/PTEN/SUFU/STYX/TRIB2/PSMD14/DNAJB2/PSMF1/USP25/RBX1/NUB1/IL33/COP1/CHFR/AKT1/RHBDF1/CSNK1D/NFE2L2/UBE2G2/BAG6/GNA12/PINK1/PSMC1/HERPUD1/PSMC4/PSME2/SMARCC1/VCP/RNF40/PKD1/USP19/SMURF1/ATP5IF1/USP5/LRRK2/DAB2IP/CLU/ALAD/CLEC16A/RNF185/OGT/MTM1/UBE3A/LATS1/ANKIB1/BTRC/GABARAPL2/PRKCG/ARIH2/PTK2B/PTK2/EPHA4/EDEM2/RNF14/GBA/SUMO1/DESI1/RNF19A/PSME1/PSEN1/USP7/PARK7/PIAS1/DVL1/FBXO22/FMR1/RG…	121
BP	GO:0031445	regulation of heterochromatin assembly	14/6898	16/14776	0.000889824	0.0236455	0.0210344	TET1/MPHOSPH8/TASOR/PPHLN1/ATF7IP/TPR/PHF8/SETDB2/RESF1/SETDB1/DNMT1/MORC2/SIRT6/NAA40	14
BP	GO:0031396	regulation of protein ubiquitination	110/6898	189/14776	0.000908086	0.0240273	0.021374	RPS2/PTEN/UBXN2A/DNAJB2/UBE2L3/RBX1/SQSTM1/SASH1/MTOR/SVBP/CHFR/AKT1/CUL3/GORASP1/FYN/HUWE1/PINK1/PRMT3/BIRC2/HERPUD1/DYSF/MYCBP2/USP4/MTA1/RNF40/SENP2/ABL1/SEPTIN4/UBR5/LRRK2/WDR70/OGT/UBE3A/PARP10/BTRC/OTUB1/RNF111/PRKCG/U2AF2/MTBP/RNF20/UBE2N/CRY1/PINX1/HSP90AA1/MASTL/SPOPL/PEF1/TBC1D7/ARRB1/HSPA5/PSEN1/DCUN1D1/PARK7/NXN/PRKCE/FANCM/WFS1/AIMP2/ADGRB1/UBE2S/CDK5/MARCHF7/VPS28/FZR1/SH3RF2/GTPBP4…	110
BP	GO:0062237	protein localization to postsynapse	33/6898	47/14776	0.000928384	0.0243406	0.0216527	PRKCZ/TAMALIN/ADAM22/GRIPAP1/RAB8A/SCRIB/CLSTN1/KIF17/DLG4/GPHN/GRIP2/DLG2/SNAP25/ARHGAP44/KIF5B/DLG1/IQSEC2/NSG1/CPLX1/KIF5C/LGI1/GRIN1/CACNG8/RAP1A/ZDHHC2/ADAM10/HRAS/SNAP47/STX1B/KIF5A/CACNG4/CACNG3/CACNG7	33
BP	GO:0099637	neurotransmitter receptor transport	33/6898	47/14776	0.000928384	0.0243406	0.0216527	OPHN1/TAMALIN/DNM1/GRIPAP1/RAB8A/SCRIB/CLSTN1/KIF17/EPS15/ATAD1/GRIP2/SNAP25/ARHGAP44/AP3D1/KIF5B/HIP1/NSG1/CPLX1/KIF5C/CACNG8/CALY/HPCA/DNM2/AP2B1/MX2/USP46/SNAP47/STX1B/KIF5A/CACNG4/CACNG3/GSG1L/CACNG7	33
BP	GO:0072521	purine-containing compound metabolic process	234/6898	432/14776	0.000931774	0.0243406	0.0216527	NUP93/NPR1/PFKFB2/GUK1/PFKP/SCD/ADAL/RHOQ/RANBP2/ATIC/ACSS2/RAE1/PFKL/OPA1/PAICS/MTHFD2L/NUP205/ADSS2/ADCY6/ATP5F1B/APRT/FLCN/SLC25A12/ADCY5/HACD2/AADAT/HMGCS1/PINK1/FAR1/ACACB/ADSS1/FOXK2/AMD1/NME3/VPS9D1/SHMT1/IMPDH1/VCP/DLAT/MTHFD1/PPCDC/PDP2/ACSF3/SEH1L/HMGCL/DPYD/SAMHD1/ADA/ACOT8/ATP5ME/PRKAA1/HINT1/AK9/LRRK2/NUP85/GUCY1A1/ATP5MC2/ADPGK/EFL1/MPP1/ACAT1/SHMT2/PDPR/PRPSAP2/MFN1/NUP214/OGT/ACBD…	234
BP	GO:0016049	cell growth	242/6898	448/14776	0.000942578	0.024519	0.0218114	TMC8/ARHGAP4/KMT2D/HYAL1/PRKCZ/S100A9/NPR1/VCL/ZFYVE27/ILK/CTTN/LRP1/TRPV2/STK11/PPP2R1A/DNAJB2/OGFR/PRMT2/OLFM1/MTOR/SLC9A1/APBB1/RASGRP2/AKT1/FLCN/SEMA6B/RYK/CPNE5/BRAT1/MTPN/ANAPC2/RPS6KA3/CDA/CLSTN3/SMAD3/MAP2K5/NUBP1/MAP3K13/CYFIP2/EXTL3/SHTN1/SPG11/PPP1R9B/SPOCK1/BIN3/SESN2/LAMTOR2/USP47/ACVR1B/TCHP/EIF2AK4/PAFAH1B1/NTN1/DBNL/ABL1/TSPYL2/CDK11B/RNF6/CYFIP1/ZEB2/FRZB/SMURF1/NET1/YY1/IMPACT/P…	242
BP	GO:0090316	positive regulation of intracellular protein transport	101/6898	172/14776	0.000953435	0.0246972	0.0219699	JUP/CD81/TFDP1/OAZ1/SAE1/TM9SF4/UBE2L3/PPP3CC/ANP32B/B3GAT3/ZPR1/RAPGEF3/OAZ2/AKT2/FYN/HUWE1/TARDBP/PINK1/BAG3/SMAD3/PDCD5/PRKCD/ICE1/PCM1/GAS6/ITGB1BP1/RIPOR1/JAK2/XPO4/YWHAE/PRKAA1/UBR5/NPEPPS/E2F1/HPS4/SAR1B/MICALL2/CDC42/SORL1/ERBB2/PCNT/ARIH2/TPR/EDEM2/VPS11/UBE2J2/PSEN1/CIB1/NMT1/ITGB2/BCAS3/KIF5B/PPP1R13B/CEP290/CDK5/BAD/PAK1/ATG13/HPCA/HYAL2/SH3GLB1/MIEF2/EDEM1/HSP90AB1/MAPK1/BCAP31/FLNA/…	101
BP	GO:1905515	non-motile cilium assembly	37/6898	54/14776	0.000964791	0.0248868	0.0221386	EXOC5/SEPTIN9/CSNK1D/INTU/PCM1/DCTN1/IFT74/PIBF1/IFT140/CEP89/IFT88/TOGARAM1/CENPJ/VANGL2/CC2D2A/CEP135/IFT172/RPGRIP1L/MAP4/MKS1/TBC1D32/IFT80/DNM2/SEPTIN7/IFT57/C2CD3/RPGRIP1/BBS4/CEP250/FUZ/TTC8/IFT122/BBS7/TMEM107/WRAP73/POC1A/HAP1	37
BP	GO:0070076	histone lysine demethylation	21/6898	27/14776	0.000981888	0.0251851	0.022404	HSF4/JARID2/KDM5C/KDM2A/KDM3B/UTY/JMJD1C/UBE2B/KDM2B/KDM1B/KDM4C/PHF8/KDM5D/KDM4B/KDM6A/KDM5B/KDM3A/HR/KDM6B/KDM5A/KDM1A	21
BP	GO:0098876	vesicle-mediated transport to the plasma membrane	56/6898	88/14776	0.000984528	0.0251851	0.022404	EXOC5/OPTN/WASHC2C/VPS26A/TAMALIN/CSK/RABEP1/RAB10/SNX17/EXOC1/ARL3/ARFRP1/GOPC/ENTR1/GRIPAP1/LLGL1/RAB8A/SPTBN1/STXBP6/VAMP5/EXOC4/VAMP7/SCRIB/MACF1/EXOC6/VPS35L/GGA1/CLSTN1/VPS39/GGA3/GOLGA4/EXOC2/VPS29/CCDC93/GRIP2/EXOC6B/SNAP25/ARHGAP44/NSG1/CPLX1/GOLPH3L/NSF/DNM2/GGA2/MICALL1/PREPL/RAB11B/ZDHHC2/SEC16A/ARFGEF2/ANKRD27/LYPLA1/SNAP47/STX1B/RAB26/ANK3	56
BP	GO:0046777	protein autophosphorylation	129/6898	226/14776	0.00101172	0.0257146	0.022875	TESK1/VEGFC/GRK5/CSK/TAOK1/MAP3K3/STK11/CSNK1G2/MTOR/ATP13A2/AKT1/TRPM7/SMG1/MAP2K2/EIF2AK2/FYN/IRAK1/PINK1/MARK3/EEF2K/MINK1/BCR/MAP3K13/DAPK2/ERN1/RASSF2/ACVR1B/IRAK3/EIF2AK4/CALM3/SRC/MAPKAPK3/JAK2/ABL1/ERRFI1/CAMKK2/PDGFB/KDR/EIF2AK1/LRRK2/CLK3/IMPACT/HTATIP2/MAPKAPK5/EIF2S1/TYRO3/NLK/OXSR1/STK10/ATM/ERBB2/PRKCG/FER/PTK2B/CLK2/AATK/PTK2/ULK1/EPHA4/PPP2R5B/WNK2/MAP3K10/MAP3K21/MAP3K12/VRK2/ULK…	129
BP	GO:1903533	regulation of protein targeting	51/6898	79/14776	0.00101357	0.0257146	0.022875	SAE1/NUCB1/UBE2L3/AKT2/FYN/HUWE1/PINK1/BAG3/PDCD5/BNIP3L/ITGB1BP1/VAMP7/PRKAA1/ATP5IF1/LRRK2/NPEPPS/HPS4/MICALL2/ERBB2/ARIH2/SREBF1/LMAN1/VPS11/UBE2J2/DMTN/CIB1/ITGB2/SIRT4/CDK5/PAK1/ATG13/HPCA/SH3GLB1/MIEF2/ITGAM/BAP1/C2CD5/CSNK2A2/MYO1C/USP36/FBXW7/FIS1/CHP1/MFF/HAX1/CACNB3/HRAS/UBL5/HTRA2/ANK3/SIAH3	51
BP	GO:0051056	regulation of small GTPase mediated signal transduction	170/6898	306/14776	0.00102829	0.0259811	0.023112	KANK1/RALGAPA1/ARHGAP6/OPHN1/ARHGAP4/ARHGEF12/ARHGEF25/RHOJ/TSC2/TRIP10/RHOQ/PSD4/TRIO/ARHGAP26/SQSTM1/CD2AP/DENND3/DENND4B/ARHGAP30/ARHGAP22/ARAP1/ARHGAP32/A2M/RASA3/KCTD13/FLCN/CUL3/PREX1/FLOT1/PRAG1/MAPKAP1/NOTCH1/RHOT2/ARHGAP45/ARHGAP35/BCR/RAP1GAP/ARHGAP1/RALGAPA2/ARAP3/CYRIB/SIPA1L1/ARHGAP23/MAP4K4/SRC/ARHGEF26/JAK2/ABL1/VAV3/ARHGAP21/ABR/TIMP2/NET1/MADD/ARHGAP31/DAB2IP/FAM13B/PLEKHG2/RASA2…	170
BP	GO:0072659	protein localization to plasma membrane	148/6898	263/14776	0.00103569	0.0260613	0.0231834	PDZK1P1/EXOC5/TTC7B/JUP/CD81/PRKCZ/NFASC/OPTN/ZFYVE27/TAMALIN/LRP1/CSK/RAB10/RHOQ/PPIL2/SQSTM1/EFR3A/GBP1/TNFRSF1A/RILPL1/SEC23A/AKT1/FLOT2/AKT2/LAMA5/ARFRP1/GORASP1/ZDHHC3/FLOT1/GOPC/GRIPAP1/RAB8A/TTC7A/SPTBN1/VAMP8/KCNIP3/GAS6/PPP1R9B/RAB40B/ITGB1BP1/PACS1/VAMP5/FCHO2/VAMP7/PICALM/PTPN9/STX8/ROCK2/SMURF1/RANGRF/EHD3/PRKCI/CCDC88A/CLASP2/SCRIB/MACF1/CLTC/GGA1/APPL1/SYTL2/GGA3/GOLGA4/TSPAN17/DENN…	148
BP	GO:0006370	7-methylguanosine mRNA capping	24/6898	32/14776	0.0010618	0.0265021	0.0235755	POLR2G/RAMAC/POLR2A/POLR2F/POLR2H/POLR2I/CMTR1/GTF2H5/RNMT/NCBP1/NCBP3/SUPT5H/ERCC2/ERCC3/CDK7/GTF2F2/GTF2F1/RNGTT/NCBP2/POLR2K/POLR2B/CCNH/POLR2C/POLR2E	24
BP	GO:0006376	mRNA splice site selection	24/6898	32/14776	0.0010618	0.0265021	0.0235755	LUC7L/PUF60/RBMX/SF3A2/KHDC4/SRSF9/PTBP2/SRSF1/SRSF10/SETX/YTHDC1/SRSF12/CELF4/CELF5/SRSF5/CELF2/PRPF39/LUC7L3/SF1/SLU7/SFSWAP/SF3A1/PSIP1/CELF3	24
BP	GO:0031647	regulation of protein stability	152/6898	271/14776	0.00107991	0.0268455	0.023881	SYVN1/TCP1/APTX/CD81/OTUD3/MDM4/PTEN/NAA16/LAMP1/USP8/NAPG/MORC3/USP33/CHFR/COG7/FLOT2/NR1D1/TYROBP/RNF149/CUL3/CCT8/FLOT1/BAG6/ASPH/TARDBP/PINK1/BAG3/SMAD3/PRKCD/CCT6A/RASSF2/USP4/GNAQ/USP47/TELO2/SRC/SENP2/GSN/SEL1L/ASGR2/USP19/LRRK2/CCT7/PHB2/CLU/NLK/NCLN/SWSAP1/UBE2B/GGA3/HPS4/PRKDC/ATF7IP/BTRC/SREBF1/HSPD1/PINX1/LAMP2/HCFC1/PER3/HSP90AA1/EPHA4/VPS11/HIP1R/GRN/STXBP4/EP300/HDAC6/SUMO1/TESC/PP…	152
BP	GO:0016571	histone methylation	78/6898	129/14776	0.00109645	0.0270998	0.0241072	KMT5C/TET1/KMT2D/DOT1L/CARM1/PRMT1/PRMT2/SMARCB1/NSD1/JARID2/PIH1D1/IWS1/SETD6/PHF1/CXXC1/TET3/NSD2/SUV39H1/KMT2C/ARID4A/MLLT6/OGT/PRMT7/CTNNB1/ASH2L/KDM4C/RNF20/NELFE/SMAD4/TTLL12/MACROH2A1/KDM6A/SMYD3/EZH1/KMT2B/PRMT5/CREBBP/PRDM11/PRDM5/TRMT112/SNW1/CHD5/KDM3A/SETD3/EHMT2/SETDB2/DPY30/N6AMT1/SMYD2/MEN1/BRD4/ZNF335/NSD3/PHF19/SUPT6H/PYGO2/ARID4B/SATB1/WDR82/SETDB1/AUTS2/DNMT1/SETD2/SUZ12/RLF/RI…	78
BP	GO:0010921	regulation of phosphatase activity	96/6898	163/14776	0.00109894	0.0270998	0.0241072	CRY2/PPP2R1A/SLC39A10/PCIF1/PPP6R2/PHACTR1/PPP1R26/MTOR/ENSA/B3GAT3/PPP2R1B/ANKLE2/RBM26/ZFYVE1/EIF2AK2/GPLD1/PPP2R2D/SMAD3/GNAI2/PPP1R9B/PPP4R1/PHACTR4/HSP90B1/CALM3/SFI1/PPP4R2/JAK2/PPP1R15B/CSRNP2/MARF1/CD2BP2/ROCK2/RCAN2/ELFN1/SET/SYTL2/VRK3/BOD1L1/PPME1/PPP1R36/URI1/PPP1R37/NUAK1/MASTL/PPP2R5B/PPP1R16A/RRP1B/PPP6R1/HTT/DLG2/PTPA/ARFGEF3/PHACTR3/RGN/MGAT5/PPP4R4/ELFN2/PPP2R2C/MAGI2/CSRNP3/PPP…	96
BP	GO:0032388	positive regulation of intracellular transport	121/6898	211/14776	0.00112669	0.0276215	0.0245713	JUP/CD81/BORCS5/TFDP1/STK11/OAZ1/SAE1/TM9SF4/UBE2L3/PPP3CC/ANP32B/B3GAT3/ZPR1/RAPGEF3/RBM26/OAZ2/AKT2/FYN/HUWE1/TARDBP/PINK1/BAG3/SMAD3/PDCD5/PRKCD/ICE1/PCM1/GAS6/ITGB1BP1/RIPOR1/JAK2/NUMA1/XPO4/YWHAE/PRKAA1/UBR5/NPEPPS/MTMR2/FEZ1/TBC1D20/E2F1/HPS4/SAR1B/MICALL2/CDC42/SORL1/ERBB2/PCNT/ARIH2/TPR/EIPR1/STX18/MAP2/EDEM2/SCP2/VPS11/UBE2J2/PSEN1/CIB1/NMT1/ITGB2/BCAS3/SPAG5/KIF5B/PPP1R13B/CEP290/CDK5/B…	121
BP	GO:0006399	tRNA metabolic process	97/6898	165/14776	0.00112905	0.0276215	0.0245713	PUS7/DDX1/ADAT1/IARS2/SSB/TARS1/METTL2B/CARS1/TRMT1/TRMT61B/THADA/FARSB/LARS1/IARS1/ELP1/ELP5/ANKRD16/CARS2/ELAC2/CDK5RAP1/TYW3/POP4/POP1/TRMT10B/YARS1/NSUN6/NARS1/TYW5/NSUN2/FARS2/DUS2/EXOSC7/METTL1/AARS1/FAM98B/RTCB/HARS1/TARS2/PPA2/CTU2/TPRKB/WDR4/VARS1/PUS1/QTRT1/RARS1/TYW1B/RARS2/TSEN54/EXOSC10/QARS1/AIMP2/TRMT112/HARS2/PPA1/EPRS1/GATB/ELP4/RPP30/ELP2/TYW1/DUS3L/AARS2/METTL2A/ELP3/ZBTB8OS/TA…	97
BP	GO:0019080	viral gene expression	109/6898	188/14776	0.00115044	0.0280334	0.0249377	NUP93/RPS2/RPLP2/POLR2G/TARBP2/POLR2A/RPS28/SHFL/RPL13A/RANBP2/SSB/RAE1/SMARCB1/POLR2F/RPSA/POLR2H/NUP205/RPL10/RPS4Y1/EIF2D/PSMC3/RPS29/POLR2I/UBP1/RPL29/TAF11/RPL30/TARDBP/RPL41/RPS12/HDAC1/EIF2AK4/RPL27/SEH1L/TRIM11/NUP85/RPL35/UBA52/RPS27A/RPS21/NUP214/NUP133/SEC13/NUP153/RPL3/RPL32/NELFA/RPS4X/PCBP2/NUP35/TPR/NELFE/RPS26/NELFCD/EIF3L/EP300/RPL23A/RRP1B/SUPT5H/NUP160/SMARCA4/RPL8/TRIM14/NUP42…	109
BP	GO:0009260	ribonucleotide biosynthetic process	99/6898	169/14776	0.00118906	0.0288604	0.0256734	NPR1/GUK1/SCD/ATIC/ACSS2/PAICS/ADSS2/ADCY6/ATP5F1B/APRT/FLCN/SLC25A12/ADCY5/HACD2/PINK1/ACACB/ADSS1/NME3/VPS9D1/UCKL1/IMPDH1/VCP/DLAT/PPCDC/PDP2/ACSF3/ATP5ME/AK9/GUCY1A1/ATP5MC2/ACAT1/PDPR/ATP5F1A/MPC1/CTPS1/TECR/ADCY2/ACOT7/ATP5MC3/GCDH/PDHA1/NME7/PRKAG2/NUDT2/SCD5/CBR4/CAD/PANK4/NME5/UPRT/HPRT1/ELOVL2/PKM/AK5/NME9/UPP2/ACACA/PPT1/ACLY/FASN/ELOVL5/AMPD2/NME4/PANK2/NPR2/ENO1/ELOVL1/ADCY4/STAT3/AD…	99
BP	GO:0006378	mRNA polyadenylation	31/6898	44/14776	0.00120649	0.0291688	0.0259477	CPSF3/ZC3H3/TUT7/PAPOLA/LEO1/PNPT1/AHCYL1/RNF40/HSF1/SSU72/SYMPK/VIRMA/PAPOLG/CPSF2/TENT2/TUT4/APP/RNF20/CPSF7/NELFE/SUPT5H/CDC73/CPSF6/PABPC1/GRSF1/CPSF1/ZC3H14/FIP1L1/WDR33/CSTF3/PAF1	31
BP	GO:0070534	protein K63-linked ubiquitination	35/6898	51/14776	0.00125936	0.0303278	0.0269788	BFAR/TRAF4/SASH1/RNF115/HECTD1/RNF126/TRAF1/BIRC2/UBE2E2/UBE2G1/UBR5/UBE2V2/UBE2B/PARP10/OTUB1/ARIH2/UBE2N/RNF152/PELI3/RNF8/UBE2D4/UBE2S/UBE2O/RNF168/ITCH/WWP2/RNF5/PLAA/PELI1/TRIP12/DDX3X/TRAF6/TRAF2/UBE2E3/PRPF19	35
BP	GO:0045921	positive regulation of exocytosis	54/6898	85/14776	0.00127433	0.030569	0.0271933	LAMP1/RAB5A/PDCD6IP/ATP13A2/SMPD3/DOC2B/PLA2G6/SNX4/CACNA1H/VAMP8/HLA-F/UNC13B/RAB2B/STAM/IL4R/STXBP5/VAMP7/AP1G1/CLASP2/CLASP1/SYTL4/STX4/RAB27A/RAB7A/SYT7/SNCA/ITGB2/FGR/CADPS/STXBP1/CDK5/SYT1/CACNA1D/SYT9/CACNA1I/SLC4A8/SCAMP5/PLA2G3/HGS/SDCBP/TSG101/ITGAM/ATP6AP1/RAB3D/CADPS2/CACNA1G/UNC13D/SNF8/ARF1/STX1A/SPHK2/VSNL1/RAB15/DNM1L	54
BP	GO:0009896	positive regulation of catabolic process	227/6898	420/14776	0.00128301	0.030658	0.0272725	WAC/NNT/ADAM8/CD81/FTO/ASB9/TNFRSF1B/PFKFB2/OPTN/PTEN/POLR2G/LRP1/SNX1/TSC2/STK11/OAZ1/TRIB2/DNAJB2/RBX1/ATG7/SCOC/NUB1/IL33/COP1/DDB1/STX5/CPT1A/CHFR/AKT1/VPS13C/OAZ2/FLCN/CSNK1D/PLIN5/AKT2/NFE2L2/RHBDD3/DHX36/HNRNPD/SH3D19/GPLD1/BAG6/HACE1/HUWE1/TARDBP/PINK1/BAG3/PSMC1/HERPUD1/PSMC4/BAX/PTPN1/PRKCD/BNIP3L/PIP4K2A/PNPT1/VCP/SESN2/UVRAG/PAFAH1B2/EIF2AK4/RNF40/APC/LARP1/HSF1/PUM1/AMBRA1/CAMKK2/ROC…	227
BP	GO:0045292	mRNA cis splicing, via spliceosome	25/6898	34/14776	0.00135749	0.0323124	0.0287442	SRSF4/CACTIN/CWC15/SRSF9/DDX23/SRSF1/PRPF40A/SRSF10/SRSF7/SNRNP200/NCBP1/DCPS/PRPF40B/RBM4B/SRSF12/SRSF5/RBM19/NCBP2/PRPF39/WBP4/SRSF3/RBM22/SART1/SFSWAP/PSIP1	25
BP	GO:0051261	protein depolymerization	68/6898	111/14776	0.00136899	0.0324608	0.0288762	TMOD3/CAPG/CAMSAP2/WASHC2C/TAOK1/ADD1/AVIL/MICAL1/MTPN/ASPH/SPTBN1/TTBK2/PPP1R9B/VILL/APC/TMOD1/GSN/SVIL/CLASP2/CLASP1/PLEKHH2/CAPZA2/SPTBN5/MICAL3/DNAJC6/HDAC6/SYNJ1/GAK/DMTN/SPTAN1/CIB1/NAV3/HDGFL3/ADD3/MAP1A/STMN2/SPTBN2/CAMSAP1/APC2/TRIOBP/CAPZB/EPS8/ADD2/KATNB1/FLII/WDR1/CKAP5/CAPZA1/ACTN2/BMERB1/KIF19/CAMSAP3/NCKAP5/NES/MID1/SH3GL2/NCKAP5L/MICAL2/ARHGEF2/SH3GL1/KIF2A/STMN1/CCSAP/SPTBN4/KIF1…	68
BP	GO:0050770	regulation of axonogenesis	106/6898	183/14776	0.00139505	0.032745	0.029129	ARHGAP4/ZSWIM8/PTEN/ZFYVE27/ILK/CTTN/LRP1/TRPV2/STK11/OLFM1/SEMA6B/PLXNB1/RYK/ANAPC2/ARHGAP35/MAP3K13/SHTN1/MYCBP2/TUBB2B/SIPA1L1/PAFAH1B1/NTN1/DBNL/ABL1/PLXNB3/RNF6/CYFIP1/ZEB2/PLXND1/PLXNA3/PLXNA2/MACF1/SYNGAP1/PTPRS/GOLGA4/SEMA4G/DPYSL2/ADNP/PTK2/MAP2/EPHA4/PSEN1/NTRK3/SEMA4C/PAK3/ULK2/TIAM1/PLXNB2/SEMA6C/IST1/WDR36/MT3/RTN4/KIF13B/LRP4/L1CAM/BRSK1/NTRK2/KIAA0319/CDK5/MCF2/PAK1/PLXNC1/ROBO2/GR…	106
BP	GO:0017156	calcium-ion regulated exocytosis	40/6898	60/14776	0.00139675	0.032745	0.029129	STXBP3/SYT11/BAIAP3/RAPGEF4/SDF4/DOC2B/NOTCH1/CACNA1H/GNAI2/UNC13B/VAMP7/RPH3AL/RAB3GAP1/PPP3CB/SYT7/CADPS/STXBP1/CDK5/RIMS1/RIMS3/SYT1/UNC13A/SYT9/CACNA1I/SCAMP5/SYT3/ATP2A2/SYT17/ARHGAP17/SYN2/CADPS2/CACNA1G/CHP1/ARF1/STX1A/CBARP/STX1B/TRPV6/UNC13C/TRIM9	40
BP	GO:0046823	negative regulation of nucleocytoplasmic transport	17/6898	21/14776	0.00139691	0.032745	0.029129	CD36/SUFU/RANGAP1/CABP1/FERMT1/NUP153/RAB23/TPR/PARK7/NF1/CDK5/UFM1/PKIG/APOD/CHP1/SP100/PKIA	17
BP	GO:0031331	positive regulation of cellular catabolic process	197/6898	361/14776	0.00142303	0.033231	0.0295614	WAC/NNT/ADAM8/CD81/FTO/TNFRSF1B/PFKFB2/OPTN/PTEN/POLR2G/LRP1/TSC2/STK11/TRIB2/DNAJB2/RBX1/ATG7/SCOC/NUB1/IL33/COP1/CPT1A/CHFR/AKT1/VPS13C/FLCN/CSNK1D/PLIN5/AKT2/NFE2L2/DHX36/HNRNPD/SH3D19/GPLD1/BAG6/HUWE1/TARDBP/PINK1/BAG3/PSMC1/HERPUD1/PSMC4/BAX/PTPN1/PRKCD/BNIP3L/PIP4K2A/PNPT1/VCP/SESN2/UVRAG/PAFAH1B2/EIF2AK4/RNF40/LARP1/HSF1/PUM1/AMBRA1/CAMKK2/ROCK2/KDR/PRKAA1/SMURF1/ATP5IF1/USP5/LRRK2/PHKG2/A…	197
BP	GO:0072698	protein localization to microtubule cytoskeleton	36/6898	53/14776	0.00143981	0.0334577	0.029763	NEDD1/MAPRE1/CEP83/CSNK1D/PCM1/TTBK2/CCDC14/NUDCD3/CEP72/APC/NUMA1/PARD6A/PIBF1/MAPRE2/NSFL1C/MARK4/DVL1/STIL/HNRNPU/SPAG5/MAP1A/HOOK3/MAPRE3/GOLGB1/GAS2L1/DCTN2/C2CD3/BBS4/CEP250/CEP131/MID1/MCPH1/WRAP73/CEP192/ABHD17B/UBXN2B	36
BP	GO:0006283	transcription-coupled nucleotide-excision repair	45/6898	69/14776	0.00144359	0.0334577	0.029763	POLR2G/POLR2A/POLR2F/RBX1/POLR2H/DDB1/POLR2I/ERCC1/RPA1/GTF2H5/COPS2/AQR/UBA52/RPS27A/CUL4A/POLD2/RFC2/EP300/XPA/USP7/LIG3/ERCC2/COPS5/ERCC3/COPS6/XAB2/POLK/CDK7/PPIE/RFC4/COPS7A/POLR2K/XRCC1/POLR2B/LIG1/CCNH/RFC5/GPS1/COPS8/HMGN1/PCNA/PRPF19/COPS3/POLR2C/POLR2E	45
BP	GO:1902414	protein localization to cell junction	63/6898	102/14776	0.00151001	0.034866	0.0310158	PRKCZ/VCL/JAM3/TAMALIN/MAPK8IP3/ADAM22/TJP1/CEP112/TYROBP/ZDHHC3/GRIPAP1/CLSTN3/NLGN2/RAB8A/LAMTOR2/SCRIB/CLSTN1/KIF17/DLG4/GPHN/BAIAP2/GRIP2/HSPB1/DVL1/DLG2/NRXN2/SNAP25/ARHGAP44/KIF5B/DLG1/ACTB/MAP1A/IQSEC2/CDK5/TERF2/NSG1/CPLX1/ASIC2/KIF5C/LGI1/ANKS1B/GRIN1/CACNG8/LRRC7/RAP1A/FLNA/SHANK1/KIF3A/ZDHHC2/DBN1/ADAM10/HRAS/SNAP47/BSN/ABHD17B/STX1B/MAPT/KIF5A/PCLO/NRXN1/CACNG4/CACNG3/CACNG7	63
BP	GO:0007409	axonogenesis	246/6898	459/14776	0.0015197	0.0349588	0.0310983	PTPRM/OPHN1/ARHGAP4/NFASC/ZSWIM8/VCL/PTEN/ZFYVE27/ILK/CTTN/LRP1/TRPV2/STK11/SCN1B/RAB10/PTPRA/TRIO/OLFM1/USP33/APBB1/MYH10/SEMA6B/LAMA5/PLXNB1/RYK/FLOT1/FYN/GRB10/NOTCH1/ANAPC2/NCAM1/LLGL1/RAB8A/ARHGAP35/SPTBN1/PLCG1/SHANK3/MAP3K13/RAP1GAP/SHTN1/MYCBP2/SPG11/TUBB2B/SIPA1L1/PAFAH1B1/NTN1/SRC/ADARB1/MYOT/DBNL/ABL1/NTNG2/PLXNB3/PICALM/ROBO4/RNF6/CYFIP1/ZEB2/PLXND1/VASP/PLXNA3/PLXNA2/PARD3/MACF1/CNTN…	246
BP	GO:0019886	antigen processing and presentation of exogenous peptide antigen via MHC class II	57/6898	91/14776	0.00155079	0.0351953	0.0313088	SEC24C/AP2A2/SEC23A/AP2S1/ACTR1B/CLTA/DCTN1/HLA-DRB5/DCTN3/AP2A1/OSBPL1A/DCTN6/AP1G1/DYNLL1/CLTC/AP1B1/SEC13/HLA-DMA/KIFAP3/RACGAP1/SAR1B/SEC24B/CAPZA2/RAB7A/HLA-DPA1/PIKFYVE/DYNC1I1/ACTR10/SEC31A/AP1S1/SPTBN2/SEC24A/DCTN4/DNM2/CAPZB/SEC24D/HLA-DRB1/FCGR2B/KLC2/DYNC1I2/KIF3B/CTSL/KIF3A/AP2B1/DYNC1H1/ACTR1A/DCTN2/CAPZA1/KIF3C/CANX/ARF1/TRAF6/SH3GL2/KIF2A/AP2M1/CTSF/KIF5A	57
BP	GO:0019884	antigen processing and presentation of exogenous antigen	99/6898	170/14776	0.0015524	0.0351953	0.0313088	CD36/CD1D/PSMD4/SEC24C/AP2A2/SNAP23/PSMD3/PSMD8/PSMD14/PSMF1/PSMC3/SEC23A/AP2S1/ACTR1B/TAP1/PSMD13/PSMC1/PSMC4/VAMP8/HLA-F/CLTA/PSME2/DCTN1/PSMA7/HLA-DRB5/DCTN3/AP2A1/HLA-A/OSBPL1A/PSMB7/DCTN6/AP1G1/PSME4/DYNLL1/CLTC/AP1B1/SEC13/AP3B1/HLA-DMA/TAPBP/KIFAP3/RACGAP1/SAR1B/SEC24B/CAPZA2/RAB7A/HLA-DPA1/PIKFYVE/IKBKG/PSME1/DYNC1I1/ACTR10/SEC31A/MFSD6/AP3D1/PSMB3/PSMD1/AP1S1/SPTBN2/SEC24A/DCTN4/PSMD7/DN…	99
BP	GO:0046794	transport of virus	41/6898	62/14776	0.00155339	0.0351953	0.0313088	NUP93/RANBP2/RAE1/NUP205/TPCN2/SEH1L/VPS37A/MVB12B/NUP85/UBA52/RPS27A/NUP214/NUP133/NMT2/SEC13/NUP153/EPS15/NUP35/TPR/DYNLT1/PIKFYVE/NUP160/NUP42/FMR1/NUP188/VPS28/UBAP1/NUP98/TSG101/POM121/CTSL/AAAS/NUP210/KPNA6/KPNA3/KPNB1/XPO1/NUP88/NUP50/MVB12A/VPS37D	41
BP	GO:0051222	positive regulation of protein transport	176/6898	320/14776	0.001566	0.0351953	0.0313088	ADAM8/JUP/VEGFC/CD81/PLA2G1B/PRKCZ/PFKFB2/LRP1/TFDP1/BAIAP3/OAZ1/SAE1/TM9SF4/ABCG1/UBE2L3/EXOC1/CD2AP/PPIA/PPP3CC/IL33/ANP32B/ATP13A2/WLS/APBB1/B3GAT3/ZPR1/RAPGEF3/OAZ2/DOC2B/MYH10/AKT2/PLA2G6/GPLD1/FYN/HUWE1/TARDBP/PINK1/BAG3/AACS/SMAD3/NLGN2/PDCD5/PRKCD/ICE1/PCM1/UNC13B/GLUD1/GAS6/ITGB1BP1/RIPOR1/SRC/JAK2/GLUL/XPO4/RPH3AL/YWHAE/MYO18A/PRKAA1/UBR5/NPEPPS/ADAM9/PARD6A/E2F1/HPS4/SYTL4/SAR1B/MICALL…	176
BP	GO:0031453	positive regulation of heterochromatin assembly	6898-11-01	12/14776	0.00156995	0.0351953	0.0313088	MPHOSPH8/TASOR/PPHLN1/ATF7IP/TPR/SETDB2/RESF1/SETDB1/DNMT1/MORC2/SIRT6	11
BP	GO:0044090	positive regulation of vacuole organization	6898-11-01	12/14776	0.00156995	0.0351953	0.0313088	PIP4K2A/RAB3GAP1/ULK1/GRN/PIP4K2B/LRSAM1/SH3GLB1/ANXA2/RAB3GAP2/PIP4K2C/ELAPOR1	11
BP	GO:0099640	axo-dendritic protein transport	6898-11-01	12/14776	0.00156995	0.0351953	0.0313088	MAPK8IP3/KIF17/HSPB1/DLG2/HNRNPU/KIF5B/MAP1A/TERF2/KIF5C/SFPQ/KIF5A	11
BP	GO:0010847	regulation of chromatin assembly	15/6898	18/14776	0.00158461	0.0353347	0.0314327	TET1/MPHOSPH8/TASOR/PPHLN1/ATF7IP/PARP10/TPR/PHF8/SETDB2/RESF1/SETDB1/DNMT1/MORC2/SIRT6/NAA40	15
BP	GO:2001252	positive regulation of chromosome organization	100/6898	172/14776	0.00158762	0.0353347	0.0314327	TCP1/TET1/DDX11/MPHOSPH8/CDC16/JDP2/TADA2A/SMARCB1/ANAPC4/JARID2/SMC5/ERCC1/PIH1D1/CUL3/CCT8/TASOR/DHX36/HNRNPD/PINK1/PHF1/CCT6A/NSMCE2/ANAPC5/BRD7/RAD21/TNKS2/PPHLN1/RNF40/NUMA1/LIF/LRRK2/CCT7/GLYR1/MAPKAPK5/OGT/ATM/ATF7IP/CTNNB1/SLF1/RNF20/TPR/UBE2N/SREBF1/NELFE/SMAD4/SLF2/ARRB1/WBP2/MACROH2A1/AKAP8L/PRKD2/RPS6KA5/TNKS/HNRNPA2B1/FMR1/SNW1/HNRNPU/NEK7/ACD/RPS6KA4/ATR/PKIB/CCT3/SETDB2/MAPK1/GNL3/…	100
BP	GO:0075733	intracellular transport of virus	37/6898	55/14776	0.00162901	0.0358674	0.0319066	NUP93/RANBP2/RAE1/NUP205/SEH1L/VPS37A/MVB12B/NUP85/UBA52/RPS27A/NUP214/NUP133/NMT2/SEC13/NUP153/NUP35/TPR/DYNLT1/NUP160/NUP42/FMR1/NUP188/VPS28/UBAP1/NUP98/TSG101/POM121/AAAS/NUP210/KPNA6/KPNA3/KPNB1/XPO1/NUP88/NUP50/MVB12A/VPS37D	37
BP	GO:0097120	receptor localization to synapse	37/6898	55/14776	0.00162901	0.0358674	0.0319066	PRKCZ/TAMALIN/ADAM22/CEP112/TYROBP/ZDHHC3/GRIPAP1/RAB8A/SCRIB/CLSTN1/KIF17/DLG4/GPHN/GRIP2/DLG2/SNAP25/ARHGAP44/KIF5B/DLG1/IQSEC2/NSG1/CPLX1/KIF5C/LGI1/ANKS1B/CACNG8/LRRC7/RAP1A/DBN1/ADAM10/HRAS/SNAP47/STX1B/KIF5A/CACNG4/CACNG3/CACNG7	37
BP	GO:0098930	axonal transport	37/6898	55/14776	0.00162901	0.0358674	0.0319066	BORCS5/MAPK8IP3/OPA1/ARL8A/BLOC1S6/PAFAH1B1/SPG7/FEZ1/AP3B1/KIF1B/MAP2/DST/HSPB1/DLG2/ACTR10/UCHL1/AP3D1/AP3B2/KIF5B/MAP1A/DTNBP1/TERF2/KIF1A/KIF5C/HIF1A/KIF3B/KIF3A/DYNC1H1/AP3M2/BLOC1S2/SOD1/MAPT/AGBL4/KIF5A/HAP1/AP3S1/NEFL	37
BP	GO:0061001	regulation of dendritic spine morphogenesis	33/6898	48/14776	0.00164531	0.0360972	0.0321111	PTEN/OPA1/DHX36/EEF2K/SHANK3/SIPA1L1/PAFAH1B1/DBNL/LRRK2/UBE3A/BAIAP2/CAPRIN2/EPHA4/LZTS3/PAK3/ZDHHC15/ARHGAP33/TIAM1/ARHGAP44/ABI2/SRCIN1/CDK5/LRP8/CAMK2B/KIF1A/PPFIA2/PDLIM5/KALRN/DBN1/ADAM10/NGEF/DNM1L/CUX2	33
BP	GO:0046390	ribose phosphate biosynthetic process	102/6898	176/14776	0.00165735	0.0362326	0.0322315	NPR1/GUK1/SCD/ATIC/ACSS2/PAICS/ADSS2/ADCY6/ATP5F1B/APRT/FLCN/SLC25A12/TKT/ADCY5/HACD2/PINK1/ACACB/ADSS1/NME3/VPS9D1/UCKL1/IMPDH1/VCP/DLAT/PPCDC/PDP2/ACSF3/ATP5ME/AK9/GUCY1A1/ATP5MC2/ACAT1/PDPR/PRPSAP2/ATP5F1A/MPC1/CTPS1/TECR/ADCY2/ACOT7/ATP5MC3/GCDH/G6PD/PDHA1/NME7/PRKAG2/NUDT2/SCD5/CBR4/CAD/PANK4/NME5/UPRT/HPRT1/ELOVL2/PKM/AK5/NME9/UPP2/ACACA/PPT1/ACLY/FASN/ELOVL5/AMPD2/NME4/PANK2/NPR2/ENO1/ELOV…	102
BP	GO:0034968	histone lysine methylation	65/6898	106/14776	0.00166806	0.0363378	0.0323251	KMT5C/KMT2D/DOT1L/SMARCB1/NSD1/JARID2/PIH1D1/IWS1/SETD6/PHF1/CXXC1/TET3/NSD2/SUV39H1/KMT2C/ARID4A/MLLT6/OGT/CTNNB1/ASH2L/KDM4C/NELFE/SMAD4/TTLL12/MACROH2A1/KDM6A/SMYD3/EZH1/KMT2B/PRDM5/TRMT112/SNW1/CHD5/KDM3A/SETD3/EHMT2/SETDB2/DPY30/N6AMT1/SMYD2/MEN1/BRD4/ZNF335/NSD3/PHF19/SUPT6H/PYGO2/ARID4B/WDR82/SETDB1/AUTS2/DNMT1/SETD2/SUZ12/RLF/RIF1/SETD5/KMT2E/BRCA1/RTF1/KMT5A/KDM1A/ASH1L/SIRT1/WDR61	65
BP	GO:0032535	regulation of cellular component size	199/6898	366/14776	0.00170286	0.0369652	0.0328832	ANO6/TMOD3/KANK1/CAPG/ARHGAP4/WASHC2C/PTEN/ZFYVE27/ILK/SSH3/CTTN/LRP1/WHAMM/SPIRE2/TRPV2/ICAM1/ACTR3/ARPC2/RAB22A/RAB5A/ADD1/OLFM1/MTOR/ATP13A2/ANXA7/PPP1CA/AVIL/AKT1/SEMA6B/BIN1/PREX1/RYK/LARS1/MTPN/WASHC5/GBA2/ANAPC2/ARHGAP35/SPTBN1/SHANK3/PRKCD/MAP3K13/CYFIP2/SHTN1/CYRIB/PAFAH1B1/NTN1/VILL/DBNL/ACTR3B/TMOD1/GSN/ABL1/VAV3/SVIL/PICALM/RNF6/CYFIP1/GMFG/ACTR3C/VASP/PLXNA3/CDC42EP4/CLCN6/MACF1/PLEK…	199
BP	GO:0044766	multi-organism transport	42/6898	64/14776	0.00171533	0.0369757	0.0328925	NUP93/RANBP2/RAE1/NUP205/TPCN2/SEH1L/VPS37A/MVB12B/NUP85/UBA52/RPS27A/NUP214/NUP133/NMT2/SEC13/NUP153/EPS15/NUP35/TPR/DYNLT1/RAB7A/PIKFYVE/NUP160/NUP42/FMR1/NUP188/VPS28/UBAP1/NUP98/TSG101/POM121/CTSL/AAAS/NUP210/KPNA6/KPNA3/KPNB1/XPO1/NUP88/NUP50/MVB12A/VPS37D	42
BP	GO:1902579	multi-organism localization	42/6898	64/14776	0.00171533	0.0369757	0.0328925	NUP93/RANBP2/RAE1/NUP205/TPCN2/SEH1L/VPS37A/MVB12B/NUP85/UBA52/RPS27A/NUP214/NUP133/NMT2/SEC13/NUP153/EPS15/NUP35/TPR/DYNLT1/RAB7A/PIKFYVE/NUP160/NUP42/FMR1/NUP188/VPS28/UBAP1/NUP98/TSG101/POM121/CTSL/AAAS/NUP210/KPNA6/KPNA3/KPNB1/XPO1/NUP88/NUP50/MVB12A/VPS37D	42
BP	GO:0002495	antigen processing and presentation of peptide antigen via MHC class II	59/6898	95/14776	0.00174137	0.0374061	0.0332754	SEC24C/AP2A2/SEC23A/AP2S1/ACTR1B/CLTA/DCTN1/HLA-DRB5/DCTN3/AP2A1/OSBPL1A/DCTN6/AP1G1/DYNLL1/CLTC/AP1B1/SEC13/HLA-DMA/KIFAP3/RACGAP1/SAR1B/SEC24B/CAPZA2/RAB7A/HLA-DPA1/PIKFYVE/MARCHF8/DYNC1I1/ACTR10/SEC31A/AP1S1/SPTBN2/MARCHF1/SEC24A/DCTN4/DNM2/CAPZB/SEC24D/HLA-DRB1/FCGR2B/KLC2/DYNC1I2/KIF3B/CTSL/KIF3A/AP2B1/DYNC1H1/ACTR1A/DCTN2/CAPZA1/KIF3C/CANX/ARF1/TRAF6/SH3GL2/KIF2A/AP2M1/CTSF/KIF5A	59
BP	GO:0032984	protein-containing complex disassembly	167/6898	303/14776	0.00180217	0.0385776	0.0343176	TMOD3/CAPG/MRPS6/MRPL37/CAMSAP2/WASHC2C/TAOK1/MCOLN1/SHFL/MRPS12/VPS16/SNAP29/SMARCB1/ADD1/MRPL1/MRPS18C/ABCE1/PPP1CA/AVIL/MRPS18A/MICAL1/TECPR1/MTPN/ASPH/PEX14/SPTBN1/VAMP8/TTBK2/PPP1R9B/SMARCC1/VCP/UVRAG/IRAK3/VILL/APC/TMOD1/GSN/SVIL/MRPS5/MRPL27/CLASP2/ARID1A/MRPL48/CLEC16A/VTA1/SET/MRPL51/PYM1/CLASP1/SETX/LRP6/MRPL47/MRPS21/GABARAPL2/PLEKHH2/CTNNB1/CAPZA2/SPTBN5/GADD45GIP1/MICAL3/LAMP2/DNAJC6…	167
BP	GO:0002478	antigen processing and presentation of exogenous peptide antigen	96/6898	165/14776	0.00188571	0.0402263	0.0357842	CD36/PSMD4/SEC24C/AP2A2/SNAP23/PSMD3/PSMD8/PSMD14/PSMF1/PSMC3/SEC23A/AP2S1/ACTR1B/TAP1/PSMD13/PSMC1/PSMC4/VAMP8/HLA-F/CLTA/PSME2/DCTN1/PSMA7/HLA-DRB5/DCTN3/AP2A1/HLA-A/OSBPL1A/PSMB7/DCTN6/AP1G1/PSME4/DYNLL1/CLTC/AP1B1/SEC13/HLA-DMA/TAPBP/KIFAP3/RACGAP1/SAR1B/SEC24B/CAPZA2/RAB7A/HLA-DPA1/PIKFYVE/IKBKG/PSME1/DYNC1I1/ACTR10/SEC31A/MFSD6/PSMB3/PSMD1/AP1S1/SPTBN2/SEC24A/DCTN4/PSMD7/DNM2/IKBKB/CAPZB/SE…	96
BP	GO:0016079	synaptic vesicle exocytosis	68/6898	112/14776	0.00190828	0.040428	0.0359636	SNAP23/SNAP29/RAB5A/DOC2B/GRIK5/UNC13B/BLOC1S6/CALM3/CTBP2/LRRK2/SCRIB/STX4/PRKCG/RAB3GAP1/SYNJ1/PSEN1/SYT7/SNCA/DVL1/SNAP25/FBXL20/FMR1/CADPS/DGKI/DRD1/SYP/STXBP1/GIT1/DTNBP1/CDK5/RIMS1/CSPG5/P2RX7/RIMS3/SYT1/CACNA1D/UNC13A/CPLX1/SYT9/SV2A/PPFIA3/STXBP5L/SLC4A8/OTOF/APBA2/PPFIA2/SYT3/RAP1A/ATP2A2/SYT17/STX2/PIP5K1C/PREPL/CADPS2/NAPA/STX1A/PRKCB/SNAP47/SNPH/BACE1/APBA1/DNM1L/ADCY1/STX1B/PCLO/CPLX…	68
BP	GO:0031929	TOR signaling	68/6898	112/14776	0.00190828	0.040428	0.0359636	ARNTL/TSC2/STK11/FBXO9/MTOR/AKT1/SMG1/WDR59/FLCN/PIH1D1/LARS1/GNA12/MAPKAP1/PINK1/GAS6/TBCK/SESN2/LAMTOR2/TELO2/SEH1L/LARP1/UBR1/PRKAA1/FNIP1/KPTN/CCDC88A/TTI1/MAPKAPK5/CLEC16A/TNFAIP8L1/DEPTOR/MTM1/NPRL3/SEC13/ATM/RPTOR/RHEBL1/MEAK7/RNF152/GBA/TBC1D7/RPS6KB1/PIP4P1/LAMTOR5/RHEB/EPM2A/RRAGB/SZT2/HIF1A/ITFG2/LAMTOR1/TMEM127/DGKQ/GPR137B/GPAT3/CASTOR3/UBR2/MIOS/SYAP1/LAMTOR4/DEPDC5/MFSD8/TIPRL/GPR1…	68
BP	GO:0045185	maintenance of protein location	55/6898	88/14776	0.00199909	0.0422068	0.037546	SUN1/SUFU/BCL3/MORC3/PKD2/MDFI/AKT1/VPS13C/GRIK5/SUPT7L/GOPC/PINK1/SUN2/RANGAP1/NFKBIE/ARL2BP/GSN/PKD1/SYNE1/TONSL/CCDC88A/TAF8/FAF1/ANKRD13C/LATS1/SORL1/SRI/VPS13D/HSPA5/PARK7/HNRNPU/TAF3/CDK5/IGSF11/FLNA/SRGN/OS9/PDIA2/TMSB10/DZIP1/TMSB15B/NFKBIA/TAPT1/HK1/ARL2/BBS4/VPS13A/NFKBIB/YWHAB/DBN1/GPAA1/SP100/G3BP2/ANK3/RIT2	55
BP	GO:0001672	regulation of chromatin assembly or disassembly	18/6898	23/14776	0.00203798	0.0427352	0.0380161	TET1/MPHOSPH8/TASOR/PPHLN1/ATF7IP/PARP10/TPR/PHF8/PADI2/SETDB2/RESF1/SETDB1/DNMT1/TLK2/MORC2/SIRT6/TAL1/NAA40	18
BP	GO:0007097	nuclear migration	18/6898	23/14776	0.00203798	0.0427352	0.0380161	SUN1/MYH10/PCM1/DCTN1/SUN2/PAFAH1B1/NTN1/CDC42/PTK2/TMEM201/KIF1A/HOOK3/SYNE3/SYNE2/DYNC1H1/CLMN/SLC9A3R1/SLIT1	18
BP	GO:0000381	regulation of alternative mRNA splicing, via spliceosome	44/6898	68/14776	0.0020528	0.0429001	0.0381627	THRAP3/RBM25/SRSF4/PUF60/RBMX/SRSF9/DDX5/MBNL2/SRSF1/RBM5/SRSF10/SRSF7/YTHDC1/ZBTB7A/DDX17/RBM10/SMU1/FMR1/HNRNPU/KHDRBS2/TRA2B/RBM4B/SRSF12/RBFOX3/CELF4/CELF5/SRSF5/RBM19/CELF2/SF1/RBFOX2/FAM172A/RBM17/SRSF3/NOVA2/FXR1/SART3/DYRK1A/FXR2/QKI/SREK1/NSRP1/CELF3/RBFOX1	44
BP	GO:0006164	purine nucleotide biosynthetic process	101/6898	175/14776	0.00209263	0.0435847	0.0387718	NPR1/GUK1/SCD/ATIC/ACSS2/PAICS/MTHFD2L/ADSS2/ADCY6/ATP5F1B/APRT/FLCN/SLC25A12/ADCY5/HACD2/PINK1/ACACB/ADSS1/NME3/VPS9D1/IMPDH1/VCP/DLAT/MTHFD1/PPCDC/PDP2/ACSF3/ADA/ATP5ME/AK9/GUCY1A1/ATP5MC2/ACAT1/PDPR/PRPSAP2/ATP5F1A/MPC1/TECR/ADCY2/ACOT7/ATP5MC3/GCDH/PDHA1/NME7/PRKAG2/DGUOK/NUDT2/SCD5/CBR4/PANK4/NME5/HPRT1/ELOVL2/PKM/AK5/NME9/HPCA/ACACA/NOS3/PPT1/ACLY/FASN/ELOVL5/AMPD2/NME4/PANK2/NPR2/ENO1/ELOV…	101
BP	GO:0010761	fibroblast migration	31/6898	45/14776	0.00215165	0.0445131	0.0395976	ARHGAP4/ILK/CORO1C/AKT1/WDPCP/GNA12/ITGB1BP1/LAMTOR2/APPL2/APPL1/ARHGEF7/SGPL1/FER/PTK2/ZFAND5/DMTN/PAK3/PRKCE/TMEM201/MTA2/PAK1/HYAL2/RCC2/ITGB1/TNS1/DDR2/AKAP12/CYGB/IQGAP1/CCN3/SLC8A1	31
BP	GO:0044088	regulation of vacuole organization	31/6898	45/14776	0.00215165	0.0445131	0.0395976	RAB1B/SCFD1/VPS16/RAB5A/PINK1/PIP4K2A/TBC1D12/LRRK2/MTM1/FEZ1/NPRL3/RAB3GAP1/ULK1/IFT88/GRN/PIKFYVE/FEZ2/PIP4K2B/LRSAM1/SH3GLB1/ANXA2/ENO1/CHMP4B/RNF5/SEC22B/RAB3GAP2/ENO2/IFT20/PIP4K2C/MTMR3/ELAPOR1	31
BP	GO:0050685	positive regulation of mRNA processing	21/6898	28/14776	0.00219992	0.0453595	0.0403506	THRAP3/DAZAP1/SNRNP70/DHX36/RBMX/LEO1/HSF1/NCBP1/CDC73/SNW1/TRA2B/NCL/CELF4/NUP98/NCBP2/TRA2A/CIRBP/RBM3/PAF1/PRPF19/CELF3	21
BP	GO:1901880	negative regulation of protein depolymerization	45/6898	70/14776	0.0022272	0.0455783	0.0405452	TMOD3/CAPG/CAMSAP2/WASHC2C/TAOK1/ADD1/AVIL/MTPN/SPTBN1/TTBK2/VILL/APC/TMOD1/GSN/SVIL/CLASP2/CLASP1/PLEKHH2/CAPZA2/SPTBN5/HDAC6/DMTN/SPTAN1/CIB1/NAV3/HDGFL3/ADD3/STMN2/SPTBN2/CAMSAP1/APC2/TRIOBP/CAPZB/EPS8/ADD2/KATNB1/FLII/CAPZA1/BMERB1/CAMSAP3/MID1/ARHGEF2/SPTBN4/SPTB/CARMIL2	45
BP	GO:1902117	positive regulation of organelle assembly	45/6898	70/14776	0.0022272	0.0455783	0.0405452	CROCC/SEPTIN9/PDCD6IP/ENTR1/CNOT2/ARHGAP35/PIP4K2A/SRC/NUMA1/CNOT1/CCDC88A/CEP295/RAB3GAP1/STX18/ULK1/MARK4/HTT/CENPJ/CEP135/KCTD17/PAN2/ASAP1/SPAG5/PIP4K2B/LRSAM1/PROX1/SH3GLB1/FSCN1/SDCBP/RHOA/PLK4/CNOT6/SEPTIN7/DZIP1/DYNC1H1/TAPT1/BBS4/RAB3GAP2/FUZ/PIP4K2C/CCP110/WRAP73/G3BP2/HAP1/ELAPOR1	45
BP	GO:0048488	synaptic vesicle endocytosis	40/6898	61/14776	0.0022401	0.0455783	0.0405452	OPHN1/SYT11/SYNJ2/PPP3CC/DNM1/NLGN2/CALM3/FCHO2/PICALM/LRRK2/SCRIB/PPP3CB/DNAJC6/ITSN1/SYNJ1/GAK/SYT7/SNCA/SLC17A7/AMPH/KIAA1109/SYP/ACTB/PACSIN1/CDK5/SYT1/DNM2/ROCK1/PIP5K1C/DGKQ/MX2/CANX/SNCG/STX1A/SH3GL2/SH3GL1/BTBD9/DNM1L/NLGN4X/SNAP91	40
BP	GO:0140238	presynaptic endocytosis	40/6898	61/14776	0.0022401	0.0455783	0.0405452	OPHN1/SYT11/SYNJ2/PPP3CC/DNM1/NLGN2/CALM3/FCHO2/PICALM/LRRK2/SCRIB/PPP3CB/DNAJC6/ITSN1/SYNJ1/GAK/SYT7/SNCA/SLC17A7/AMPH/KIAA1109/SYP/ACTB/PACSIN1/CDK5/SYT1/DNM2/ROCK1/PIP5K1C/DGKQ/MX2/CANX/SNCG/STX1A/SH3GL2/SH3GL1/BTBD9/DNM1L/NLGN4X/SNAP91	40
BP	GO:0048041	focal adhesion assembly	51/6898	81/14776	0.00228169	0.0461202	0.0410272	ARHGAP6/VCL/PTEN/CTTN/LRP1/WHAMM/TRIP6/SLC9A1/CORO1C/WDPCP/SMAD3/BCR/COL16A1/ITGB1BP1/MAP4K4/SRC/ABL1/ROCK2/KDR/CLASP2/MACF1/DUSP3/CLASP1/ARHGEF7/CORO2B/PTK2B/PTK2/PTPRJ/ACVRL1/DMTN/ACTN1/PDPK1/BCAS3/PTPRK/LIMCH1/GPM6B/EFNA5/TAOK2/RCC2/FERMT2/RHOA/ROCK1/DLC1/PPM1F/APOD/ACTN2/CAMSAP3/LDB1/PEAK1/IQGAP1/ITGA2	51
BP	GO:0097581	lamellipodium organization	51/6898	81/14776	0.00228169	0.0461202	0.0410272	KANK1/VCL/CTTN/SNX1/WHAMM/SH2B1/ACTR3/ARPC2/MTOR/ABI1/AVIL/CORO1C/ABLIM2/BIN3/PLEKHO1/SRC/PLXNB3/VAV3/CYFIP1/NUP85/CCDC88A/NCKAP1/ARHGEF7/CDC42/CDH13/FER/SNX2/SRGAP2/WASF3/MTSS2/DMTN/WASF1/ARHGEF4/VAV2/DNM2/SLIT2/FSCN1/CAPZB/ITGB1/NCK2/EPHA2/ABLIM1/ARHGEF6/AKIRIN1/BRK1/AUTS2/WAS/CORO1B/PLCE1/HDAC4/CARMIL2	51
BP	GO:0007009	plasma membrane organization	65/6898	107/14776	0.00232914	0.0469254	0.0417435	ANO6/PLEKHM2/S100A9/SYT11/PTEN/WHAMM/UGCG/AKT1/MYH10/AKT2/BIN1/MYH9/FLOT1/XKR6/ARV1/ABCA7/SPTBN1/DYSF/PRKCD/BIN2/BIN3/GSN/PLSCR4/CLU/FER1L4/SYTL4/BAIAP2L2/STX4/BAIAP2/OSBPL2/MTSS2/TLCD1/SYT7/MTSS1/XKR8/EPB41L3/ASAP1/ANO4/ANK2/BAIAP2L1/PACSIN1/P2RX7/TRIM72/TMEFF2/OTOF/ABCD1/SH3GLB1/DNM2/PSAP/ATP2A2/MICALL1/STX2/PACSIN2/SNX9/ABCD2/COL5A1/SLC9A3R1/SH3GL2/ANXA6/PLSCR1/SOD1/FER1L5/ANK3/MYRF/CRB1	65
BP	GO:0016082	synaptic vesicle priming	16/6898	20/14776	0.00245449	0.0481987	0.0428762	SNAP23/SNAP29/UNC13B/SYNJ1/SNCA/SNAP25/STXBP1/UNC13A/SV2A/OTOF/CADPS2/NAPA/STX1A/SNAP47/STX1B/UNC13C	16
BP	GO:0035459	vesicle cargo loading	16/6898	20/14776	0.00245449	0.0481987	0.0428762	SEC24C/SEC23A/MIA2/TMED10/SCAP/PICALM/SEC31B/TBC1D20/SEC13/SEC24B/SEC31A/SEC24A/SEC24D/TMED2/SEC23B/MIA3	16
BP	GO:0036507	protein demannosylation	16/6898	20/14776	0.00245449	0.0481987	0.0428762	SYVN1/UGGT2/MARCHF6/EDEM3/MAN1A1/SEL1L/RNF185/MAN1B1/RNF103/EDEM2/AMFR/UGGT1/EDEM1/MAN1C1/OS9/RNF5	16
BP	GO:0036508	protein alpha-1,2-demannosylation	16/6898	20/14776	0.00245449	0.0481987	0.0428762	SYVN1/UGGT2/MARCHF6/EDEM3/MAN1A1/SEL1L/RNF185/MAN1B1/RNF103/EDEM2/AMFR/UGGT1/EDEM1/MAN1C1/OS9/RNF5	16
BP	GO:0033866	nucleoside bisphosphate biosynthetic process	41/6898	63/14776	0.0024554	0.0481987	0.0428762	SCD/ACSS2/HACD2/ACACB/DLAT/PPCDC/PDP2/ACSF3/ACAT1/PDPR/MPC1/TECR/ACOT7/GCDH/PDHA1/SCD5/CBR4/PANK4/ELOVL2/ACACA/PPT1/ACLY/FASN/ELOVL5/PANK2/ELOVL1/SLC25A1/PAPSS1/SLC35B3/SLC35B2/PDHX/PANK3/HSD17B8/PAPSS2/HSD17B12/DLD/PDK3/GSTZ1/ACSS1/ELOVL7/ELOVL4	41
BP	GO:0034030	ribonucleoside bisphosphate biosynthetic process	41/6898	63/14776	0.0024554	0.0481987	0.0428762	SCD/ACSS2/HACD2/ACACB/DLAT/PPCDC/PDP2/ACSF3/ACAT1/PDPR/MPC1/TECR/ACOT7/GCDH/PDHA1/SCD5/CBR4/PANK4/ELOVL2/ACACA/PPT1/ACLY/FASN/ELOVL5/PANK2/ELOVL1/SLC25A1/PAPSS1/SLC35B3/SLC35B2/PDHX/PANK3/HSD17B8/PAPSS2/HSD17B12/DLD/PDK3/GSTZ1/ACSS1/ELOVL7/ELOVL4	41
BP	GO:0034033	purine nucleoside bisphosphate biosynthetic process	41/6898	63/14776	0.0024554	0.0481987	0.0428762	SCD/ACSS2/HACD2/ACACB/DLAT/PPCDC/PDP2/ACSF3/ACAT1/PDPR/MPC1/TECR/ACOT7/GCDH/PDHA1/SCD5/CBR4/PANK4/ELOVL2/ACACA/PPT1/ACLY/FASN/ELOVL5/PANK2/ELOVL1/SLC25A1/PAPSS1/SLC35B3/SLC35B2/PDHX/PANK3/HSD17B8/PAPSS2/HSD17B12/DLD/PDK3/GSTZ1/ACSS1/ELOVL7/ELOVL4	41
BP	GO:0042982	amyloid precursor protein metabolic process	41/6898	63/14776	0.0024554	0.0481987	0.0428762	AATF/ABCG1/FLOT2/BIN1/IFNGR1/ABCA7/TMED10/RELA/PICALM/ROCK2/CLU/SOAT1/GGA3/APP/SLC2A13/SORL1/EPHA4/PSEN1/NECAB3/ABCA2/NECAB1/ACHE/DLG1/NECAB2/NTRK2/APH1A/NSG1/UNC13A/GSAP/BACE2/LYN/ROCK1/DYRK1A/TMCC2/ADAM10/AGER/ITM2C/BACE1/HAP1/LRRTM3/NCSTN	41
BP	GO:0043414	macromolecule methylation	155/6898	281/14776	0.00246289	0.0481987	0.0428762	KMT5C/MBD2/TET1/KMT2D/MPHOSPH8/RAMAC/DOT1L/CARM1/PRMT1/PCIF1/PRMT2/SMARCB1/NSD1/JARID2/METTL2B/SPI1/FTSJ3/TRMT1/PIH1D1/DNMT3A/TRMT61B/THADA/IWS1/NSUN5P2/PRMT3/TDRD9/SETD6/PHF1/CMTR1/BAZ2A/CXXC1/TYW3/TET3/NSD2/MTRR/TRMT10B/SUV39H1/NSUN6/RAB6A/NSUN2/KMT2C/VIRMA/ARID4A/GATAD2A/METTL3/MLLT6/CAMKMT/ARMT1/OGT/METTL1/METTL21A/PRMT9/ATF7IP/FAM98B/PRMT7/RNMT/PICK1/CTNNB1/ZCCHC4/KDM1B/ASH2L/KDM4C/RNF20/TFB…	155
BP	GO:0042157	lipoprotein metabolic process	75/6898	126/14776	0.00247053	0.0481987	0.0428762	PIGK/HHAT/LRP1/ATG7/UGCG/ZDHHC3/GPLD1/ZDHHC14/GLUL/ZDHHC11B/ZDHHC21/PIGT/ZDHHC4/NMT2/WDR45B/ATM/PIGV/PIK3C3/RAB3GAP1/PIGG/PIGS/MPPE1/PIGB/ABHD12/ZDHHC17/GBA/NMT1/PIGX/ZDHHC11/ZDHHC15/ATG10/PGAP3/PIGN/CLIP3/NOTUM/PORCN/ZDHHC22/APOM/PPT1/PEMT/RABL3/ATG5/ABCA1/PPARA/ZDHHC6/ZDHHC1/DPM2/ITGAV/PIGP/LYPLAL1/APOL6/ZDHHC2/DPM3/SVIP/PIGF/APOL2/APOD/WIPI2/RAB3GAP2/ZDHHC20/LCAT/LYPLA1/GPAA1/ZDHHC9/GOLGA7B/ZD…	75
BP	GO:0002504	antigen processing and presentation of peptide or polysaccharide antigen via MHC class II	59/6898	96/14776	0.00247979	0.0482269	0.0429013	SEC24C/AP2A2/SEC23A/AP2S1/ACTR1B/CLTA/DCTN1/HLA-DRB5/DCTN3/AP2A1/OSBPL1A/DCTN6/AP1G1/DYNLL1/CLTC/AP1B1/SEC13/HLA-DMA/KIFAP3/RACGAP1/SAR1B/SEC24B/CAPZA2/RAB7A/HLA-DPA1/PIKFYVE/MARCHF8/DYNC1I1/ACTR10/SEC31A/AP1S1/SPTBN2/MARCHF1/SEC24A/DCTN4/DNM2/CAPZB/SEC24D/HLA-DRB1/FCGR2B/KLC2/DYNC1I2/KIF3B/CTSL/KIF3A/AP2B1/DYNC1H1/ACTR1A/DCTN2/CAPZA1/KIF3C/CANX/ARF1/TRAF6/SH3GL2/KIF2A/AP2M1/CTSF/KIF5A	59
CC	GO:0016607	nuclear speck	227/7167	370/15431	4.00869e-09	2.27453e-06	1.58334e-06	WAC/DOCK1/SMC4/FTO/THRAP3/SCNM1/GRK5/CRY2/INPPL1/POMP/RBM25/HSF4/ZC3H18/ATP6V0A1/SNRNP70/EPAS1/TCERG1/RUFY1/WRN/SMC5/SRSF4/COP1/NOC3L/APBB1/LPXN/PATL1/PRPF8/THOC1/CACTIN/PPP4R3B/BRD1/TKT/DHX36/TARDBP/SRRM1/MORF4L1/THOC6/SF3A2/ATOH8/PRPF6/BMP2K/MTREX/BNIP3L/ASCC1/CWC15/BAZ2A/SRSF9/CXXC1/GADD45A/PRPF3/API5/DGKZ/FYTTD1/PRPF4B/AAGAB/CD2BP2/SRSF1/PRPF40A/RBM39/ASCC2/PLRG1/PRKAA1/PNISR/VIRMA/SRSF11/PRC…	227
CC	GO:0098984	neuron to neuron synapse	220/7167	359/15431	7.98027e-09	2.27453e-06	1.58334e-06	INPP4A/DLGAP3/KLHL17/PRKCZ/SYT11/DAGLA/PLEKHA5/TAMALIN/USP8/TSC2/PKP4/TANC1/RAPGEF4/ADD1/ADAM22/DNM1/ABI1/ARHGAP32/GRIK5/DROSHA/FYN/GOPC/PRKAR1B/LZTS1/RPL30/CLSTN3/EEF2K/MINK1/NLGN2/RAB8A/CRTC1/SPTBN1/BCR/SHANK3/UNC13B/PPP1R9B/ADGRL1/SPOCK1/DGKZ/CABP1/SIPA1L1/SRC/SEPTIN11/CAP2/DBNL/VAMP7/ABR/PHB2/SCRIB/NSMF/SYNGAP1/CLSTN1/MTMR2/PTPRS/RUSC1/SORCS2/DLG4/GPHN/BAIAP2/PRKCG/PICK1/CTNNB1/PTK2B/GRID1/LR…	220
CC	GO:0010008	endosome membrane	274/7167	461/15431	9.13465e-09	2.27453e-06	1.58334e-06	INPP4A/TMEM106B/CD1D/PLEKHM2/SYT11/OPTN/WASHC2C/WASHC2A/VPS26A/ZFYVE27/AP2A2/DAGLA/LAMP1/USP8/SNX1/RAB11FIP3/BAIAP3/SPNS2/RABEP1/ATP6V0A1/MCOLN1/RAB10/SNX17/VPS16/RAB22A/RAB5A/RNF13/TMEM165/PDLIM4/RUFY1/ATP13A2/WLS/TMEM9/SBF2/ARHGAP32/CORO1C/VPS36/UBXN6/AP2S1/MITD1/RBSN/SNX4/MARCHF3/VPS41/GRIPAP1/IRAK1/NCDN/SCYL2/LLGL1/ABCA7/RAB8A/FCGRT/VAMP8/SCAMP1/HLA-F/RABGEF1/LY96/CLTA/ARL8A/ARHGAP1/SUN2/HLA-…	274
CC	GO:0032279	asymmetric synapse	206/7167	336/15431	2.25394e-08	4.20923e-06	2.93012e-06	INPP4A/DLGAP3/KLHL17/PRKCZ/SYT11/DAGLA/PLEKHA5/TAMALIN/USP8/TSC2/PKP4/TANC1/ADD1/ADAM22/DNM1/ABI1/ARHGAP32/GRIK5/DROSHA/FYN/GOPC/LZTS1/RPL30/CLSTN3/EEF2K/MINK1/RAB8A/CRTC1/SPTBN1/BCR/SHANK3/PPP1R9B/ADGRL1/SPOCK1/DGKZ/CABP1/SIPA1L1/SRC/CAP2/DBNL/ABR/PHB2/SCRIB/NSMF/SYNGAP1/CLSTN1/MTMR2/PTPRS/RUSC1/SORCS2/DLG4/GPHN/BAIAP2/PRKCG/PICK1/CTNNB1/PTK2B/GRID1/LRFN1/GRIP2/DNAJC6/SRGAP2/MAP2/EPHA4/LZTS3/ADO…	206
CC	GO:0014069	postsynaptic density	202/7167	330/15431	3.67426e-08	5.21537e-06	3.63051e-06	INPP4A/DLGAP3/KLHL17/PRKCZ/SYT11/DAGLA/PLEKHA5/TAMALIN/USP8/TSC2/PKP4/TANC1/ADD1/ADAM22/DNM1/ABI1/ARHGAP32/GRIK5/DROSHA/FYN/GOPC/LZTS1/RPL30/CLSTN3/EEF2K/MINK1/RAB8A/CRTC1/SPTBN1/BCR/SHANK3/PPP1R9B/ADGRL1/SPOCK1/DGKZ/CABP1/SIPA1L1/SRC/CAP2/DBNL/ABR/PHB2/SCRIB/NSMF/SYNGAP1/CLSTN1/MTMR2/PTPRS/RUSC1/SORCS2/DLG4/GPHN/BAIAP2/PRKCG/PICK1/CTNNB1/PTK2B/GRID1/LRFN1/GRIP2/DNAJC6/SRGAP2/MAP2/EPHA4/LZTS3/ADO…	202
CC	GO:0098793	presynapse	290/7167	497/15431	4.18905e-08	5.21537e-06	3.63051e-06	OPHN1/STXBP3/SYT11/VDAC2/ILK/BORCS5/LAMP1/SNAP23/BAIAP3/CNTNAP1/RAB10/TANC1/SNAP29/RAB5A/SYNJ2/SLC29A4/PPP3CC/DNM1/APBB1/PPP1CA/DOC2B/FLOT2/STX10/GRIK5/BIN1/ATP8A1/SEPTIN8/GABBR1/FLOT1/MICAL1/HCN3/NLGN2/RAB8A/KCNIP3/EXOC3/SCAMP1/UNC13B/CLTA/RAB2B/RAB40B/ADGRL1/RAB5B/BLOC1S6/RNF40/CALM3/FCHO2/STXBP5/NTNG2/VAMP7/GLUL/CTBP2/SLC29A2/PICALM/RAB35/CYFIP1/SEPTIN4/VDAC1/PNISR/ERC1/LRRK2/GOT1/PHB2/SCRIB/V…	290
CC	GO:0031984	organelle subcompartment	213/7167	355/15431	1.48635e-07	1.58615e-05	1.10414e-05	LAP3/SYT11/OPTN/CSGALNACT2/ZFYVE27/SCFD1/BAIAP3/LPCAT2/COG1/NUCB1/ASAP2/RAB10/GCC2/TMEM165/USO1/SCOC/B4GALT7/TJAP1/FAM91A1/WLS/AP4B1/DENND5A/ARAP1/PCSK7/GOLGA3/TRAPPC6B/ZFYVE1/GOLGA8A/CHSY1/COG7/SMPD3/COG4/MBTPS1/SLC66A2/STX10/VPS54/SMPD4/ARFRP1/ATP8A1/HACE1/ASPH/ABO/ARV1/LLGL1/RAB8A/SCAMP1/MAN2A1/DOP1A/CLTA/XYLT1/HLA-DRB5/PLOD3/B4GALT1/STIM1/CCDC91/CA4/HLA-A/VAMP7/RAB6A/STX8/MYO18A/YIPF2/TGOLN2/…	213
CC	GO:0031252	cell leading edge	238/7167	404/15431	2.36804e-07	2.21115e-05	1.53922e-05	PTPRM/KANK1/CAPG/SAMSN1/PRKCZ/VIM/ILK/DAGLA/CTTN/INPPL1/SNX1/PSD4/ACTR3/ARPC2/RAB22A/RAB5A/PKD2/PDLIM4/CD2AP/MKLN1/SLC9A1/WLS/ABI1/APBB1/RASGRP2/RAPGEF3/AVIL/CORO1C/TRPM7/MYH10/FLOT2/AKT2/WIPF1/MYH9/FLOT1/MYO1G/TLN1/ABCA7/ARHGAP45/SPTBN1/DYSF/PLCG1/PTPN13/SHTN1/PPP1R9B/ITGB1BP1/ARAP3/PHACTR4/PLEKHO1/DGKZ/PAFAH1B1/ITGB4/SRC/ARHGEF26/APC/DBNL/GSN/ABL1/VAMP7/CYFIP1/CSPG4/FERMT1/PLXND1/VASP/ATF4/ARHG…	238
CC	GO:0030120	vesicle coat	42/7167	52/15431	3.76501e-07	3.12496e-05	2.17534e-05	COPA/SEC24C/AP2A2/SCYL1/SEC23A/COPE/AP2S1/CLTA/COPZ1/AP2A1/PICALM/COPZ2/AP1G1/CLTC/SEC31B/AP1G2/SEC13/CLINT1/COPG2/SGIP1/EPS15/SAR1B/SEC24B/PEF1/EPN2/CLTCL1/SEC31A/KLHL12/AP1S1/SEC24A/COPB1/SEC24D/NCALD/AP2B1/COPG1/SEC23B/SYNRG/ARCN1/TBC1D5/NECAP2/AP2M1/EPN1	42
CC	GO:0030117	membrane coat	61/7167	83/15431	4.82339e-07	3.27552e-05	2.28015e-05	COPA/SEC24C/AP2A2/SCYL1/DNM1/AP4B1/SEC23A/COPE/AP2S1/SCLT1/VPS41/CLTA/COPZ1/AP2A1/PICALM/COPZ2/AP1G1/AP5M1/CLTC/SEC31B/AP1G2/VPS39/AP1B1/SEC13/AP3B1/CLINT1/COPG2/SGIP1/EPS15/BAIAP2L2/SAR1B/SEC24B/AP4E1/PEF1/SYNJ1/EPN2/CLTCL1/SEC31A/KLHL12/AP3D1/AP3B2/AP1S1/SEC24A/COPB1/SEC24D/NCALD/AP5Z1/EPS15L1/AP2B1/CHMP4B/AP3M2/COPG1/SEC23B/SYNRG/ARCN1/TBC1D5/NECAP2/TEPSIN/AP2M1/EPN1/AP3S1	61
CC	GO:0048475	coated membrane	61/7167	83/15431	4.82339e-07	3.27552e-05	2.28015e-05	COPA/SEC24C/AP2A2/SCYL1/DNM1/AP4B1/SEC23A/COPE/AP2S1/SCLT1/VPS41/CLTA/COPZ1/AP2A1/PICALM/COPZ2/AP1G1/AP5M1/CLTC/SEC31B/AP1G2/VPS39/AP1B1/SEC13/AP3B1/CLINT1/COPG2/SGIP1/EPS15/BAIAP2L2/SAR1B/SEC24B/AP4E1/PEF1/SYNJ1/EPN2/CLTCL1/SEC31A/KLHL12/AP3D1/AP3B2/AP1S1/SEC24A/COPB1/SEC24D/NCALD/AP5Z1/EPS15L1/AP2B1/CHMP4B/AP3M2/COPG1/SEC23B/SYNRG/ARCN1/TBC1D5/NECAP2/TEPSIN/AP2M1/EPN1/AP3S1	61
CC	GO:1904949	ATPase complex	56/7167	75/15431	5.91533e-07	3.68229e-05	2.56331e-05	CHD3/SMARCB1/TRRAP/YY1AP1/SS18/BRD9/ACTR6/SMARCC1/RUVBL1/VCP/HDAC1/MTA1/BPTF/YY1/GATAD2A/ARID1A/BICRAL/NFRKB/EP400/PHF10/SMARCA1/MTA3/POLE3/ZBTB7A/BICRA/SMARCC2/INO80C/DPF2/SMARCA4/CHD5/MTA2/RFC4/DPF1/ACTL6B/DPF3/BAZ1A/INO80E/SMARCA5/SMARCD3/SMARCD1/ATAD5/ACTR5/SMARCA2/INO80/HDAC2/RBBP7/RUVBL2/GATAD2B/SMARCD2/SS18L1/MCRS1/PBRM1/ARID1B/ACTL6A/KAT5/ANP32E	56
CC	GO:0098978	glutamatergic synapse	206/7167	347/15431	7.03832e-07	3.93034e-05	2.73598e-05	DLGAP3/OPHN1/PRKCZ/PLEKHA5/TAMALIN/USP8/DGKE/PPP2R1A/ARPC2/DLGAP4/ADAM22/PPP3CC/DNM1/MTOR/ARHGAP22/PPP1CA/FZD4/MYH10/FLOT2/GRIK5/SPARCL1/FLOT1/FYN/PRKAR1B/RNF216/GRIPAP1/CLSTN3/RAB8A/CRTC1/SPTBN1/PLCG1/BCR/UNC13B/EIF4E/VCP/DGKZ/SRC/SEPTIN11/JAK2/NTNG2/CTBP2/RELA/ABR/YWHAE/LRRK2/PRKCI/GUCY1A1/PHB2/PLAT/SCRIB/SYNGAP1/CLSTN1/PTPRS/EPS15/DLG4/STAU1/CORO1A/STX4/BAIAP2/PTK2B/PPP3CB/GRID1/ATAD1/GRIP2/WA…	206
CC	GO:0098791	Golgi apparatus subcompartment	198/7167	332/15431	7.36609e-07	3.93034e-05	2.73598e-05	LAP3/SYT11/OPTN/CSGALNACT2/SCFD1/BAIAP3/LPCAT2/COG1/NUCB1/ASAP2/RAB10/GCC2/TMEM165/USO1/SCOC/B4GALT7/TJAP1/FAM91A1/WLS/AP4B1/DENND5A/ARAP1/PCSK7/GOLGA3/TRAPPC6B/ZFYVE1/GOLGA8A/CHSY1/COG7/SMPD3/COG4/MBTPS1/SLC66A2/STX10/VPS54/SMPD4/ARFRP1/ATP8A1/HACE1/ABO/LLGL1/RAB8A/SCAMP1/MAN2A1/DOP1A/CLTA/XYLT1/HLA-DRB5/PLOD3/B4GALT1/CCDC91/CA4/HLA-A/VAMP7/RAB6A/STX8/MYO18A/YIPF2/TGOLN2/B4GALT4/WDR11/LRRK2/RELC…	198
CC	GO:0099572	postsynaptic specialization	209/7167	354/15431	1.01963e-06	5.07775e-05	3.53471e-05	INPP4A/DLGAP3/KLHL17/PRKCZ/SYT11/DAGLA/PLEKHA5/TAMALIN/USP8/TSC2/PKP4/TANC1/DLGAP4/ADD1/ADAM22/DNM1/ABI1/ARHGAP32/GRIK5/DROSHA/FYN/GOPC/LZTS1/RPL30/CLSTN3/EEF2K/MINK1/NLGN2/RAB8A/CRTC1/SPTBN1/BCR/SHANK3/PPP1R9B/ADGRL1/SPOCK1/DGKZ/CABP1/SIPA1L1/SRC/SEPTIN11/CAP2/DBNL/ABR/PHB2/SCRIB/NSMF/SYNGAP1/CLSTN1/MTMR2/PTPRS/RUSC1/SORCS2/DLG4/GPHN/BAIAP2/PRKCG/PICK1/CTNNB1/PTK2B/GRID1/LRFN1/GRIP2/DNAJC6/SRGAP…	209
CC	GO:0001726	ruffle	111/7167	172/15431	1.19863e-06	5.16204e-05	3.59339e-05	KANK1/CAPG/SAMSN1/CTTN/PSD4/RAB22A/RAB5A/CD2AP/MKLN1/RASGRP2/CORO1C/TRPM7/AKT2/WIPF1/MYH9/TLN1/ABCA7/ARHGAP45/PLCG1/PPP1R9B/ITGB1BP1/ARAP3/PLEKHO1/SRC/ARHGEF26/APC/DBNL/GSN/CYFIP1/CSPG4/FERMT1/APPL2/CLASP2/MACF1/PARD6A/APPL1/MTM1/NCKAP1/ARHGEF7/BAIAP2/KLHL2/FRMD4B/INPP5E/HIP1R/MTSS2/TESC/PTPRJ/CIB1/MTSS1/ACTN1/TIAM1/MTMR14/FGR/CLIP1/PDE4A/MYO5A/ARHGEF4/ATP6V1B2/COBL/NF2/MYO6/SH3YL1/PACSIN1/PAK1/P…	111
CC	GO:0070603	SWI/SNF superfamily-type complex	53/7167	71/15431	1.20101e-06	5.16204e-05	3.59339e-05	CHD3/SMARCB1/TRRAP/YY1AP1/SS18/BRD9/ACTR6/SMARCC1/RUVBL1/HDAC1/MTA1/BPTF/YY1/GATAD2A/ARID1A/BICRAL/NFRKB/EP400/PHF10/SMARCA1/MTA3/POLE3/ZBTB7A/BICRA/SMARCC2/INO80C/DPF2/SMARCA4/CHD5/MTA2/DPF1/ACTL6B/DPF3/BAZ1A/INO80E/SMARCA5/SMARCD3/SMARCD1/ACTR5/SMARCA2/INO80/HDAC2/RBBP7/RUVBL2/GATAD2B/SMARCD2/SS18L1/MCRS1/PBRM1/ARID1B/ACTL6A/KAT5/ANP32E	53
CC	GO:0005765	lysosomal membrane	208/7167	353/15431	1.31297e-06	5.16204e-05	3.59339e-05	MYO7A/TMEM106B/CCZ1B/CD1D/SYT11/AP2A2/SIDT2/BORCS5/LRP1/LAMP1/ATP6V0A1/NAPG/MCOLN1/VPS16/TRPM2/SNAP29/RNF13/TMEM165/ABCC10/RAB2A/ATP6V1C1/MTOR/ATP13A2/TMEM9/ABCD4/CLCN7/WDR59/FLCN/SPAG9/UBXN6/AP2S1/ATP8A1/SLC39A8/GPLD1/FLOT1/GOPC/VPS41/TECPR1/DRAM1/VAMP8/STK11IP/TOM1/HLA-F/CLTA/ARL8A/SPG11/HLA-DRB5/B4GALT1/GNAQ/LAMTOR2/TPCN2/CTNS/SEH1L/AP2A1/VAMP7/TMEM63A/STX8/FNIP1/WDR11/AP1G1/KPTN/SURF4/CLCN6/A…	208
CC	GO:0098852	lytic vacuole membrane	208/7167	353/15431	1.31297e-06	5.16204e-05	3.59339e-05	MYO7A/TMEM106B/CCZ1B/CD1D/SYT11/AP2A2/SIDT2/BORCS5/LRP1/LAMP1/ATP6V0A1/NAPG/MCOLN1/VPS16/TRPM2/SNAP29/RNF13/TMEM165/ABCC10/RAB2A/ATP6V1C1/MTOR/ATP13A2/TMEM9/ABCD4/CLCN7/WDR59/FLCN/SPAG9/UBXN6/AP2S1/ATP8A1/SLC39A8/GPLD1/FLOT1/GOPC/VPS41/TECPR1/DRAM1/VAMP8/STK11IP/TOM1/HLA-F/CLTA/ARL8A/SPG11/HLA-DRB5/B4GALT1/GNAQ/LAMTOR2/TPCN2/CTNS/SEH1L/AP2A1/VAMP7/TMEM63A/STX8/FNIP1/WDR11/AP1G1/KPTN/SURF4/CLCN6/A…	208
CC	GO:0099568	cytoplasmic region	146/7167	237/15431	1.64859e-06	5.96715e-05	4.15384e-05	NME8/KLHL17/PRKCZ/MAPK8IP3/GAS8/SEPTIN9/ATG7/DNAH1/OPA1/PKD2/WLS/FLOT2/WDPCP/DZIP1L/UNC13B/CLTA/ARL8A/DCTN1/RANGAP1/DYNC2I2/TCHP/BLOC1S6/PAFAH1B1/CCDC40/ATG16L1/RSPH4A/CTBP2/AMBRA1/NUMA1/ADA/WDR11/LRRK2/CLASP2/SPG7/CFAP36/KIF17/CLASP1/AP3B1/KIFAP3/IFT140/DLG4/KIF1B/BAIAP2/MYL12B/PIK3C3/CTNNB1/KCNAB1/DNAH7/INPP5E/MAP2/ABHD12/PRKAR2A/DST/AK8/PHLDB1/HIP1R/HSPB1/DLG2/WASF1/ITGB2/ACTR10/CEP162/IFT172/…	146
CC	GO:0005774	vacuolar membrane	230/7167	396/15431	1.67751e-06	5.96715e-05	4.15384e-05	MYO7A/TMEM106B/CCZ1B/CD1D/SYT11/AP2A2/SIDT2/BORCS5/LRP1/LAMP1/ATP6V0A1/NAPG/MCOLN1/VPS16/TRPM2/SNAP29/TEX264/RNF13/TMEM165/ABCC10/RAB2A/ATP6V1C1/MTOR/ATP13A2/TMEM9/SBF2/ABCD4/CLCN7/WDR59/FLCN/SPAG9/UBXN6/AP2S1/ATP8A1/WDFY3/SLC39A8/GPLD1/FLOT1/GOPC/VPS41/TECPR1/DRAM1/VAMP8/STK11IP/TOM1/HLA-F/CLTA/ARL8A/SPG11/MAN2B1/HLA-DRB5/B4GALT1/GNAQ/LAMTOR2/TPCN2/UVRAG/CTNS/SEH1L/AP2A1/ATG16L1/VAMP7/TMEM63A/ST…	230
CC	GO:0030133	transport vesicle	225/7167	387/15431	1.95945e-06	6.65321e-05	4.63142e-05	COPA/SYT11/SEC24C/VDAC2/SEC23IP/RAB1B/BORCS5/LAMP1/RAB10/RAB5A/USO1/IL33/DNM1/BGN/ATP13A2/STX5/SEC23A/STX10/COPE/BIN1/ATP8A1/SEPTIN8/GOPC/RAB8A/SCAMP1/HLA-F/UNC13B/CLTA/TMED10/RAB40B/SCAP/HLA-DRB5/COPZ1/RAB5B/BLOC1S6/CA4/CALM3/AP2A1/GALNT15/HLA-A/STXBP5/VAMP7/RAB6A/PICALM/RAB35/RPH3AL/COPZ2/SEPTIN4/YIPF2/TGOLN2/VDAC1/LRRK2/CPE/AP1G1/CCDC88A/SURF4/VPS45/CLTC/SORT1/SEC31B/SYTL2/MTMR2/AP1G2/CNIH1/PT…	225
CC	GO:0005814	centriole	87/7167	131/15431	2.95485e-06	9.59685e-05	6.68054e-05	CAPG/CROCC/NEDD1/CEP83/RILPL1/HERC2/CEP20/DZIP1L/SCLT1/SDCCAG8/NUBP1/CNTROB/RAB8A/PCM1/TTBK2/DCTN1/DYNC2I2/SFI1/CNTLN/IQCB1/CCDC88A/POC5/AKNA/CEP295/OFD1/NEURL4/RABL2B/WDR90/IFT140/PCNT/CCDC146/CEP89/IFT88/ALMS1/CBY1/POC1B/HTT/CIBAR1/CENPJ/CEP162/CEP135/LRRCC1/RTTN/STIL/KIAA0586/FTCD/AHI1/TUBGCP3/CCNF/ARMC9/CEP290/MKS1/AGBL2/C10orf90/CCDC78/PLA2G3/TUBG1/CEP104/CEP350/CEP164/PLK4/DZIP1/ROCK1/KIF3A…	87
CC	GO:0120111	neuron projection cytoplasm	57/7167	81/15431	1.08225e-05	0.000336849	0.000234487	KLHL17/MAPK8IP3/OPA1/WLS/FLOT2/ARL8A/RANGAP1/BLOC1S6/PAFAH1B1/ADA/LRRK2/SPG7/KIF17/AP3B1/DLG4/KIF1B/BAIAP2/KCNAB1/MAP2/ABHD12/DST/HIP1R/HSPB1/DLG2/WASF1/ACTR10/UCHL1/AP3D1/FMR1/AP3B2/HNRNPU/KIF5B/MAP1A/DTNBP1/GRIK2/TERF2/KIF1A/KIF5C/HPCA/HIF1A/MAPK1/KIF3B/PQBP1/KIF3A/DYNC1H1/AP3M2/ZC3H14/CANX/BLOC1S2/SFPQ/SOD1/MAPT/AGBL4/KIF5A/HAP1/AP3S1/NEFL	57
CC	GO:0044309	neuron spine	110/7167	176/15431	1.2078e-05	0.000360891	0.000251223	OPHN1/SYT11/PTEN/CTTN/USP8/PDLIM4/DNM1/APBB1/PPP1CA/ARHGAP32/MYH10/NR1D1/LZTS1/ATP1A2/EEF2K/RAB8A/BCR/SHANK3/PPP1R9B/APBA3/ZMYND8/SIPA1L1/SEPTIN11/CYFIP1/ABR/CLSTN1/MTMR2/EEA1/APP/COMT/SORCS2/DLG4/CDC42/STX4/BAIAP2/PTK2B/PTK2/SRGAP2/ITSN1/EPHA4/LZTS3/PPP3CA/SRI/ADORA1/HIP1R/SLC1A1/PRKAR2B/ARRB1/P2RX4/DVL1/ARHGAP33/TIAM1/ARHGAP44/DOCK10/ABI2/ASAP1/ADGRB1/FMR1/MT3/DGKI/MPP2/SYNDIG1/GRIA2/DRD1/NEURL…	110
CC	GO:0000123	histone acetyltransferase complex	55/7167	78/15431	1.40003e-05	0.000402238	0.000280005	KAT8/TADA2A/TRRAP/USP22/SUPT7L/KANSL1L/BRD1/MORF4L1/ING5/ZZZ3/TAF4/RUVBL1/SUPT3H/KAT14/OGT/EP400/YEATS2/KANSL1/KAT6B/SGF29/ING4/POLE3/HCFC1/TAF2/EP300/JADE1/CREBBP/TADA3/PHF14/MSL3/ATXN7L3/TAF6/PHF20/ACTB/TADA1/ACTL6B/UBAP2L/TAF6L/MRGBP/TAF5L/DR1/YEATS4/KANSL2/MAP3K7/RUVBL2/PHF20L1/JADE3/KAT2A/MCRS1/EPC1/KANSL3/BRPF3/ACTL6A/KAT5/TAF9B	55
CC	GO:0031965	nuclear membrane	169/7167	288/15431	1.7385e-05	0.000480984	0.000334822	NUP93/TMC8/ITPR3/SUN1/MACO1/GRK5/NPIPA1/MLX/RANBP2/DNAJB2/RNF123/RNF13/NUP205/ALG14/DPY19L2/GCH1/PUM2/C2orf42/SMPD4/WDFY3/SCRN1/CREB3L4/TMEM120B/KLHDC2/IFI27/SMAD3/DTX2/PCM1/DNAJB12/ATP2A3/ERN1/SUN2/RANGAP1/CCNI/CLIC1/INTS1/GNAQ/GCHFR/PAFAH1B1/ITGB4/LPIN1/SENP2/SH3BGRL2/CBX3/ABL1/TXLNG/SLC29A2/RNF6/RETSAT/PLRG1/AK9/SYNE1/TMEM120A/NUP85/UNC50/INTS2/TNRC18/MYORG/NSMF/TMEM43/LMNB1/MAD2L1BP/SPIN1/SOR…	169
CC	GO:0099023	vesicle tethering complex	47/7167	65/15431	2.04247e-05	0.000544902	0.000379316	EXOC5/TNFAIP2/COG1/TRAPPC12/RAB10/VPS16/EXOC1/GOLGA3/TRAPPC6B/COG7/COG4/HOOK2/VPS54/VPS41/EXOC3/STXBP6/EXOC4/RINT1/TRAPPC1/COG5/EXOC6/COG6/VPS39/TRAPPC8/EXOC2/CDC42/VPS51/EIPR1/NBAS/VPS8/EXOC7/VPS11/TRAPPC2/EXOC6B/VPS52/TRAPPC9/COG2/TRAPPC10/TRAPPC11/HOOK3/TRAPPC6A/TRAPPC3/EXOC3L1/ZW10/VPS53/STX17/AKTIP	47
CC	GO:0043197	dendritic spine	108/7167	174/15431	2.23617e-05	0.000576005	0.000400968	OPHN1/SYT11/PTEN/CTTN/USP8/PDLIM4/DNM1/APBB1/PPP1CA/ARHGAP32/MYH10/NR1D1/LZTS1/ATP1A2/EEF2K/RAB8A/BCR/SHANK3/PPP1R9B/APBA3/ZMYND8/SIPA1L1/SEPTIN11/CYFIP1/ABR/CLSTN1/MTMR2/APP/COMT/SORCS2/DLG4/CDC42/STX4/BAIAP2/PTK2B/PTK2/SRGAP2/ITSN1/EPHA4/LZTS3/PPP3CA/SRI/ADORA1/HIP1R/SLC1A1/PRKAR2B/ARRB1/P2RX4/DVL1/ARHGAP33/TIAM1/ARHGAP44/DOCK10/ABI2/ASAP1/ADGRB1/FMR1/MT3/DGKI/MPP2/SYNDIG1/GRIA2/DRD1/NEURL1/NTR…	108
CC	GO:0005681	spliceosomal complex	109/7167	176/15431	2.35922e-05	0.000587446	0.000408932	WAC/SF3B3/HNRNPM/GPATCH1/SNRNP70/RALY/CWF19L1/BUD13/LUC7L/PRPF8/CACTIN/SNRPG/RBMX/SRRM1/SF3A2/PRPF6/MTREX/KHDC4/CWC15/HNRNPC/DDX5/CCDC12/PTBP2/PRPF3/API5/PRPF4B/DDX23/AQR/SRSF1/LSM7/SNRPD2/PRPF40A/PLRG1/HNRNPK/RBM5/RNPC3/PPWD1/LSM8/SUGP1/GCFC2/SNRNP200/U2AF1/PPIH/ZRSR2/LSM2/U2AF2/SF3B2/ADAR/DHX16/SRRM2/SMU1/PRPF40B/CASC3/PRPF31/YJU2/HNRNPA3/CWC25/HNRNPA2B1/PDCD7/TFIP11/HNRNPR/SNW1/HNRNPU/UPF1/XAB…	109
CC	GO:0030027	lamellipodium	116/7167	190/15431	3.31257e-05	0.000771055	0.000536745	PTPRM/CAPG/ILK/CTTN/INPPL1/SNX1/ACTR3/ARPC2/PKD2/PDLIM4/SLC9A1/ABI1/APBB1/RAPGEF3/AVIL/CORO1C/MYH10/FLOT2/FLOT1/MYO1G/DYSF/PLCG1/PTPN13/SHTN1/PPP1R9B/ITGB1BP1/ARAP3/PHACTR4/DGKZ/APC/DBNL/GSN/VAMP7/CYFIP1/CSPG4/PLXND1/VASP/ARHGAP31/KPTN/CCDC88A/SCRIB/NCKAP1/APP/APBB2/ARHGEF7/CDC42BPA/CORO1A/STX4/PLEKHH2/CTNNB1/KLHL2/FER/SNX2/PTK2B/DYNLT1/PTK2/SRGAP2/WASF3/ITSN1/EVL/MTSS2/ENAH/TESC/CIB1/WASF1/ABI2/…	116
CC	GO:0005635	nuclear envelope	250/7167	448/15431	3.49174e-05	0.000771055	0.000536745	CACYBP/NUP93/TMC8/BNIP1/ITPR3/SUN1/PRKCZ/MACO1/ATF6/PLA2G4A/GRK5/NPIPA1/MLX/RANBP2/DNAJB2/RAE1/RNF123/RNF13/NUP205/MTOR/ALG14/ANXA7/DPY19L2/C12orf43/PCID2/GCH1/PLA2G4C/PUM2/C2orf42/BIN1/SMPD4/WDFY3/SCRN1/CREB3L4/TMEM120B/KLHDC2/IFI27/SMAD3/BAX/DTX2/PCM1/BNIP3L/DNAJB12/ATP2A3/ERN1/RAB40B/DCTN1/SUN2/RANGAP1/CCNI/CLIC1/INTS1/GNAQ/TNKS2/IPO7/MTA1/GCHFR/PAFAH1B1/ITGB4/SEH1L/LPIN1/CSE1L/SENP2/SH3BGRL2/…	250
CC	GO:0031300	intrinsic component of organelle membrane	209/7167	368/15431	3.58253e-05	0.000771055	0.000536745	BNIP1/SUN1/PIGK/SYVN1/PPOX/ATF6/CSGALNACT2/ZFYVE27/SCD/LAMP1/BFAR/DNAJB2/RAB5A/SEC61A1/PKD2/MARCHF6/ACER2/ATP13A2/WLS/PEX16/CPT1A/PCSK7/ANKLE2/TVP23C/COX11/STX10/FKBP8/RRBP1/HACD2/ATP8A1/MCUR1/TAP1/ESYT2/PINK1/FAR1/RHOT2/HLA-F/DNAJB12/EMC8/ERN1/SUN2/HLA-DRB5/STIM1/RAB5B/GRAMD1A/VAMP5/ERGIC1/HLA-A/RHBDD2/VAMP7/EMC1/ABCB10/SLC8B1/RAB35/APOO/UNC50/SEC62/SLC39A13/SPG7/RYR1/PIGT/TMEM43/MFN1/CLSTN1/PTP…	209
CC	GO:0048786	presynaptic active zone	50/7167	71/15431	3.61209e-05	0.000771055	0.000536745	SYT11/CNTNAP1/FLOT2/FLOT1/UNC13B/NTNG2/CTBP2/PNISR/PHB2/PPFIBP1/APP/STX4/CTNNB1/ADORA1/SLC17A7/ARHGAP44/FZD3/DGKI/SYP/STXBP1/BRSK1/RIMS1/RIMS3/CACNA1D/UNC13A/GAD1/SV2A/PPFIA3/OTOF/PPFIA2/STX2/ATP2B4/PPFIA1/CANX/PPFIBP2/NUFIP1/STX1A/C1QBP/BSN/APBA1/GUCY1B1/STX1B/PCLO/GRM7/ADCY8/NRXN1/CDH10/UNC13C/PPFIA4/CTNNA2	50
CC	GO:0032838	plasma membrane bounded cell projection cytoplasm	118/7167	194/15431	3.61271e-05	0.000771055	0.000536745	NME8/KLHL17/MAPK8IP3/GAS8/SEPTIN9/ATG7/DNAH1/OPA1/WLS/FLOT2/WDPCP/DZIP1L/ARL8A/RANGAP1/DYNC2I2/BLOC1S6/PAFAH1B1/CCDC40/ATG16L1/RSPH4A/AMBRA1/ADA/WDR11/LRRK2/SPG7/CFAP36/KIF17/AP3B1/KIFAP3/IFT140/DLG4/KIF1B/BAIAP2/PIK3C3/KCNAB1/DNAH7/INPP5E/MAP2/ABHD12/PRKAR2A/DST/AK8/HIP1R/HSPB1/DLG2/WASF1/ACTR10/CEP162/IFT172/RPGRIP1L/UCHL1/ATG14/AP3D1/FMR1/AP3B2/HNRNPU/MAP4/KIF5B/MAP1A/HYDIN/CCDC65/DTNBP1/DNAI1…	118
CC	GO:0043025	neuronal cell body	275/7167	498/15431	4.07218e-05	0.000844977	0.000588204	ITPR3/KLHL17/PRKCZ/TNFRSF1B/SYT11/ILK/LRP1/LAMP1/SERPINF1/SCN1B/TANC1/VPS16/CD40/TRPM2/RAB5A/OLFM1/MTOR/ATP13A2/APBB1/PPP1CA/TMPRSS5/ZPR1/SLC38A1/SLC38A2/MYH10/GRIK5/DMWD/BRD1/DHX36/WDFY3/CPNE5/WASHC5/NCDN/HCN3/ATP1A2/CAPN2/RAB8A/CRTC1/ATXN10/SLC25A27/SHTN1/PPP1R9B/DCTN1/HDAC1/PTPRF/PTBP2/PAFAH1B1/PPP5C/CNNM4/MYOT/DBNL/ABL1/GLUL/NUMA1/PICALM/CYFIP1/SLC38A7/TIMP2/DNER/ADA/PRKAA1/IL6ST/SMURF1/LRRK2…	275
CC	GO:0031248	protein acetyltransferase complex	59/7167	87/15431	4.46741e-05	0.000878198	0.00061133	NAA16/KAT8/TADA2A/TRRAP/USP22/SUPT7L/KANSL1L/BRD1/MORF4L1/ING5/ZZZ3/NAA25/TAF4/RUVBL1/SUPT3H/KAT14/NAA20/OGT/EP400/YEATS2/KANSL1/KAT6B/SGF29/ING4/POLE3/HCFC1/TAF2/EP300/JADE1/CREBBP/TADA3/PHF14/MSL3/ATXN7L3/TAF6/PHF20/ACTB/TADA1/ACTL6B/UBAP2L/TAF6L/MRGBP/NAA35/TAF5L/DR1/YEATS4/KANSL2/MAP3K7/RUVBL2/PHF20L1/JADE3/KAT2A/MCRS1/EPC1/KANSL3/BRPF3/ACTL6A/KAT5/TAF9B	59
CC	GO:1902493	acetyltransferase complex	59/7167	87/15431	4.46741e-05	0.000878198	0.00061133	NAA16/KAT8/TADA2A/TRRAP/USP22/SUPT7L/KANSL1L/BRD1/MORF4L1/ING5/ZZZ3/NAA25/TAF4/RUVBL1/SUPT3H/KAT14/NAA20/OGT/EP400/YEATS2/KANSL1/KAT6B/SGF29/ING4/POLE3/HCFC1/TAF2/EP300/JADE1/CREBBP/TADA3/PHF14/MSL3/ATXN7L3/TAF6/PHF20/ACTB/TADA1/ACTL6B/UBAP2L/TAF6L/MRGBP/NAA35/TAF5L/DR1/YEATS4/KANSL2/MAP3K7/RUVBL2/PHF20L1/JADE3/KAT2A/MCRS1/EPC1/KANSL3/BRPF3/ACTL6A/KAT5/TAF9B	59
CC	GO:0101002	ficolin-1-rich granule	71/7167	109/15431	6.16223e-05	0.0011508	0.00080109	JUP/VCL/GSTP1/PSMD3/PSMD14/CAB39/PFKL/ATG7/PPIA/PSMC3/ACTR1B/CCT8/HUWE1/CDA/PSMD13/KCMF1/BIN2/GLB1/IMPDH1/VCP/PAFAH1B2/DBNL/GSN/TIMP2/GMFG/GUSB/PSMB7/ALAD/ILF2/DYNLT1/ASAH1/HSP90AA1/GSDMD/ACTR10/COTL1/AGL/COMMD9/CDK13/PPIE/ALDOC/PKM/PSMD7/GPI/HSP90AB1/ACLY/MAPK1/HK3/MNDA/ALOX5/PSMD11/EEF2/IMPDH2/CTSB/XRCC6/SRP14/PGM1/FTH1/APAF1/KPNB1/LTA4H/GYG1/DDX3X/CAND1/PDAP1/OSTF1/PSMD2/CTSZ/PSMD6/PSMC2/PSMD1…	71
CC	GO:1904813	ficolin-1-rich granule lumen	71/7167	109/15431	6.16223e-05	0.0011508	0.00080109	JUP/VCL/GSTP1/PSMD3/PSMD14/CAB39/PFKL/ATG7/PPIA/PSMC3/ACTR1B/CCT8/HUWE1/CDA/PSMD13/KCMF1/BIN2/GLB1/IMPDH1/VCP/PAFAH1B2/DBNL/GSN/TIMP2/GMFG/GUSB/PSMB7/ALAD/ILF2/DYNLT1/ASAH1/HSP90AA1/GSDMD/ACTR10/COTL1/AGL/COMMD9/CDK13/PPIE/ALDOC/PKM/PSMD7/GPI/HSP90AB1/ACLY/MAPK1/HK3/MNDA/ALOX5/PSMD11/EEF2/IMPDH2/CTSB/XRCC6/SRP14/PGM1/FTH1/APAF1/KPNB1/LTA4H/GYG1/DDX3X/CAND1/PDAP1/OSTF1/PSMD2/CTSZ/PSMD6/PSMC2/PSMD1…	71
CC	GO:0005938	cell cortex	170/7167	295/15431	6.53683e-05	0.00119098	0.000829062	MYO7A/DENND2B/EXOC5/PRKCZ/CTTN/FRY/TNFAIP2/SPIRE2/SEPTIN9/TRIP10/RAB10/GYPC/MAPRE1/EXOC1/PKD2/MKLN1/ARHGAP32/RAPGEF3/CORO1C/MYH10/FLOT2/AKT2/PLA2G4C/WDPCP/MYH9/SEPTIN8/FLOT1/ASPH/CAPN2/ARV1/LLGL1/SPTBN1/EXOC3/UNC13B/CLTA/BIN2/STXBP6/PPP1R9B/DCTN1/STIM1/TCHP/CABP1/PAFAH1B1/FMNL1/SEPTIN11/CAP2/MARCKS/DBNL/EXOC4/TMOD1/GSN/CTBP2/NUMA1/ITPR2/SEPTIN4/PARD3/CLASP2/NSMF/MPP1/EXOC6/PARD6A/LLGL2/RYR1/GPSM1…	170
CC	GO:0005759	mitochondrial matrix	240/7167	432/15431	7.33538e-05	0.00130465	0.00090819	NUBPL/MRPS6/MRPL37/IARS2/VDAC2/FDX1/BCO2/PCCA/EXD2/MRPS12/HADHB/D2HGDH/ACSS2/LIAS/MTHFD2L/MRPS18C/ABCE1/GSTK1/ALDH4A1/DBT/PARG/ME3/ATP5F1B/IDH2/TRAP1/TRMT61B/TXNRD2/MCAT/AADAT/PHYKPL/MRPS18A/MMUT/PDSS2/NAXD/ACADVL/CLPP/PTPN1/MALSU1/GLUD1/PRDX3/COQ5/CARS2/ELAC2/PNPT1/AUH/NAXE/DLAT/ARL2BP/PDP2/ACSF3/MAIP1/HMGCL/MECR/MRPS5/NDUFA10/MCCC1/VDAC1/LRRK2/ACSS3/FARS2/DNA2/MRPL27/MRPL48/ACAT1/SHMT2/PDPR/PDE…	240
CC	GO:0150034	distal axon	169/7167	294/15431	8.22288e-05	0.00142849	0.000994395	COPA/OPHN1/ARHGAP4/SYT11/ZFYVE27/ILK/CTTN/LRP1/MAPK8IP3/TRPV2/TANC1/RAB5A/OLFM1/ACAP3/ABI1/APBB1/ZPR1/MYH10/GRIK5/PREX1/MICAL1/PINK1/HCN3/KCNIP3/EXOC3/UNC13B/SHTN1/PPP1R9B/ADGRL1/PTBP2/RNF40/PAFAH1B1/CALM3/EXOC4/GLUL/CYFIP1/YWHAE/TIMP2/LRRK2/PARD3/GOT1/EXOC6/KIF21B/FEZ1/PTPRS/APP/APBB2/COPG2/SETX/ADCYAP1/SLC2A13/MAPK8IP1/PRKCG/CRHBP/PTK2B/NDRG2/DYNLT1/MAP2/ITSN1/HSP90AA1/TSPOAP1/EXOC7/EPHA4/SRI/L…	169
CC	GO:0071013	catalytic step 2 spliceosome	56/7167	83/15431	8.63085e-05	0.00146528	0.00102001	SF3B3/HNRNPM/GPATCH1/RALY/PRPF8/CACTIN/SNRPG/RBMX/SRRM1/SF3A2/PRPF6/MTREX/CWC15/HNRNPC/DDX5/PRPF4B/DDX23/AQR/SRSF1/LSM7/SNRPD2/PLRG1/HNRNPK/PPWD1/SNRNP200/U2AF1/LSM2/SF3B2/SRRM2/HNRNPA3/HNRNPA2B1/TFIP11/HNRNPR/SNW1/HNRNPU/XAB2/PPIE/SNRPN/PABPC1/PNN/DHX38/DHX35/SF3B1/RBM22/DDX41/CRNKL1/SLU7/CDC5L/SART1/SF3A1/PRPF19/SNRPA1/WDR83/SNRPF/SNRNP40/HNRNPH1	56
CC	GO:0005802	trans-Golgi network	136/7167	231/15431	8.94433e-05	0.00148476	0.00103357	LAP3/SYT11/OPTN/BAIAP3/COG1/NUCB1/RAB10/GCC2/TMEM165/SCOC/TJAP1/FAM91A1/WLS/AP4B1/DENND5A/ARAP1/PCSK7/TRAPPC6B/COG7/COG4/SLC66A2/STX10/VPS54/SMPD4/ARFRP1/ATP8A1/LLGL1/RAB8A/SCAMP1/DOP1A/CLTA/HLA-DRB5/PLOD3/CCDC91/CA4/VAMP7/RAB6A/STX8/MYO18A/YIPF2/TGOLN2/WDR11/LRRK2/RELCH/ATP2C1/AP1G1/CLASP2/COG5/COG6/CLTC/DOP1B/GGA3/APP/AP1B1/GOLGA1/GOLGA4/PI4K2B/RHOBTB3/ATXN2/VPS51/SORL1/STX4/PICK1/ATP7B/EIPR1/V…	136
CC	GO:0030427	site of polarized growth	111/7167	184/15431	9.8533e-05	0.00157288	0.00109491	COPA/ARHGAP4/ZFYVE27/CTTN/LRP1/FRY/MAPK8IP3/TRPV2/OLFM1/ACAP3/ABI1/APBB1/ZPR1/MYH10/PREX1/PINK1/EXOC3/SHTN1/PPP1R9B/ADGRL1/PTBP2/PAFAH1B1/CALM3/DBNL/EXOC4/CYFIP1/YWHAE/TIMP2/LRRK2/PARD3/EXOC6/KIF21B/FEZ1/PTPRS/APP/APBB2/COPG2/SETX/SLC2A13/MAPK8IP1/PTK2B/NDRG2/DYNLT1/MAP2/HSP90AA1/EXOC7/EPHA4/LRIG2/FKBP4/GDPD5/PSEN1/MAP3K12/MYO9A/CIB1/SNCA/DVL1/TIAM1/AMFR/SNAP25/MYO5A/HNRNPR/FMR1/COBL/L1CAM/KIF5B/…	111
CC	GO:0019866	organelle inner membrane	261/7167	475/15431	9.89632e-05	0.00157288	0.00109491	ROMO1/NNT/SUN1/MRPS6/OMA1/ATAD3B/MRPL37/PPOX/PLA2G4A/ATP23/PGS1/MRPS12/HADHB/NDUFV3/TIMMDC1/RNF13/OPA1/SMIM20/MTHFD2L/MRPL1/MRPS18C/TMEM14C/SLC25A37/SDHB/YME1L1/TIMM10/ATP5F1B/DPY19L2/TRAP1/COX11/SLC25A12/MCUR1/MRPS18A/DMAC1/PINK1/TMEM120B/IFI27/SMAD3/ACADVL/SLC27A1/PTPN1/SLC25A27/SLC25A16/COQ5/MICU2/ERN1/COX7A1/SUN2/RCC1L/NDUFA5/NDUFA3/MAIP1/SRC/CBX3/NDUFB9/COX7B/ABCB10/IMMP1L/SLC8B1/LDHD/MRPS5/…	261
CC	GO:0031301	integral component of organelle membrane	192/7167	340/15431	0.000112914	0.00173013	0.00120437	BNIP1/SUN1/PIGK/SYVN1/PPOX/ATF6/CSGALNACT2/ZFYVE27/SCD/LAMP1/BFAR/SEC61A1/PKD2/MARCHF6/ACER2/ATP13A2/WLS/PEX16/CPT1A/PCSK7/ANKLE2/TVP23C/COX11/STX10/FKBP8/RRBP1/HACD2/ATP8A1/MCUR1/TAP1/PINK1/FAR1/RHOT2/HLA-F/DNAJB12/EMC8/ERN1/SUN2/HLA-DRB5/STIM1/VAMP5/ERGIC1/HLA-A/RHBDD2/VAMP7/EMC1/ABCB10/SLC8B1/APOO/UNC50/SEC62/SLC39A13/SPG7/RYR1/PIGT/TMEM43/MFN1/CLSTN1/PTPRS/TBC1D20/TAPBP/MPC1/TRAM1/DHRS9/EMC7/…	192
CC	GO:0034708	methyltransferase complex	63/7167	96/15431	0.000113489	0.00173013	0.00120437	HDAC9/KMT2D/HCFC2/RAMAC/KAT8/PRMT1/JARID2/CHD8/TRMT61B/SNRPG/NCOA6/KDM5C/PHF1/CXXC1/TAF4/RUVBL1/AEBP2/SNRPD2/KMT2C/VIRMA/UTY/METTL3/RIOK1/METTL1/TRIM37/RNMT/KANSL1/ASH2L/KDM4C/TEX10/HCFC1/WDR4/INO80C/KDM5D/KDM4B/KDM6A/EZH1/KDM5B/PELP1/KMT2B/PRMT5/PRPF31/CLNS1A/TAF6/PHF20/DPY30/N6AMT1/MEN1/ZNF335/HDAC2/PHF19/RBBP7/RUVBL2/WDR82/TAF1/MCRS1/ZC3H13/SUZ12/KDM6B/LAS1L/KDM5A/SIRT1/SNRPF	63
CC	GO:0035097	histone methyltransferase complex	48/7167	70/15431	0.000148333	0.00221609	0.00154266	HDAC9/KMT2D/HCFC2/KAT8/JARID2/CHD8/NCOA6/KDM5C/PHF1/CXXC1/TAF4/RUVBL1/AEBP2/KMT2C/UTY/TRIM37/KANSL1/ASH2L/KDM4C/TEX10/HCFC1/INO80C/KDM5D/KDM4B/KDM6A/EZH1/KDM5B/PELP1/KMT2B/PRMT5/PRPF31/TAF6/PHF20/DPY30/MEN1/ZNF335/HDAC2/PHF19/RBBP7/RUVBL2/WDR82/TAF1/MCRS1/SUZ12/KDM6B/LAS1L/KDM5A/SIRT1	48
CC	GO:0010494	cytoplasmic stress granule	49/7167	72/15431	0.000169799	0.00248706	0.00173129	DDX1/LSM14A/DDX6/MCRIP1/PUM2/DHX36/TARDBP/EIF4E/VCP/PRRC2C/LARP1/PUM1/HNRNPK/TIA1/MOV10/EIF2S1/NUFIP2/RPTOR/ATXN2/STAU1/NXF1/CSDE1/CASC3/FMR1/DDX25/UBAP2L/HABP4/TIAL1/PABPC1/YBX1/PQBP1/ROCK1/ELAVL1/ATXN2L/CIRBP/LARP4/MCRIP2/EIF4G1/RC3H2/KPNB1/OGFOD1/RC3H1/DDX3X/DDX19B/PABPC4/ENDOV/G3BP2/LARP4B/RBFOX1	49
CC	GO:0071565	nBAF complex	14/7167	15/15431	0.00018361	0.00263763	0.0018361	SMARCB1/SMARCC1/ARID1A/SMARCC2/DPF2/SMARCA4/DPF1/ACTL6B/DPF3/SMARCD3/SMARCD1/SMARCA2/SS18L1/ARID1B	14
CC	GO:0030686	90S preribosome	22/7167	27/15431	0.000201752	0.00283263	0.00197184	SRFBP1/UTP20/UTP6/NOP14/NOL6/BMS1/RSL1D1/NOC2L/RRP7BP/UTP18/PWP2/IMP4/KRI1/WDR36/IMP3/NOP9/TBL3/WDR12/RRP7A/BOP1/NOC4L/UTP4	22
CC	GO:0015629	actin cytoskeleton	261/7167	479/15431	0.000204768	0.00283263	0.00197184	MYO7A/KNTC1/TMOD3/ADAM8/RFLNB/JUP/CAPG/ARHGAP6/OPHN1/KLHL17/PRKCZ/CROCC/VCL/ILK/CTTN/JAM3/MPRIP/SEPTIN9/AXL/RHOQ/EHBP1/ACTR3/ARPC2/RAB22A/RAB5A/PDCD6IP/ADD1/PKD2/TARS1/PDLIM4/TMEM63B/CD2AP/TRIP6/GBP1/LPXN/ARHGAP32/RAPGEF3/AVIL/CORO1C/TJP1/CCDC102A/MYH10/FLOT2/ACTR1B/BIN1/WIPF1/MYH9/AFAP1/ABLIM2/FLOT1/MICAL1/FYN/MYO1G/MTPN/CAPN2/BAG3/LLGL1/ARHGAP35/SPTBN1/BIN2/HNRNPC/PPP1R9B/BIN3/DCTN3/TTC17/MYL6/…	261
CC	GO:0030426	growth cone	107/7167	179/15431	0.000215637	0.00288219	0.00200635	COPA/ARHGAP4/ZFYVE27/CTTN/LRP1/MAPK8IP3/TRPV2/OLFM1/ACAP3/ABI1/APBB1/ZPR1/MYH10/PREX1/PINK1/EXOC3/SHTN1/PPP1R9B/ADGRL1/PTBP2/PAFAH1B1/CALM3/EXOC4/CYFIP1/YWHAE/TIMP2/LRRK2/PARD3/EXOC6/KIF21B/FEZ1/PTPRS/APP/APBB2/COPG2/SETX/SLC2A13/MAPK8IP1/PTK2B/NDRG2/DYNLT1/MAP2/HSP90AA1/EXOC7/EPHA4/LRIG2/FKBP4/GDPD5/PSEN1/MAP3K12/MYO9A/CIB1/SNCA/DVL1/TIAM1/AMFR/SNAP25/MYO5A/HNRNPR/FMR1/COBL/L1CAM/KIF5B/STMN2/DTN…	107
CC	GO:0032300	mismatch repair complex	7167-11-01	11/15431	0.000216068	0.00288219	0.00200635	PMS2/MSH6/PMS2P1/PMS1/MSH3/MLH1/MSH2/PMS2P5/MLH3/PMS2P3/PMS2P6	11
CC	GO:0022624	proteasome accessory complex	20/7167	24/15431	0.000224049	0.00290171	0.00201993	PSMD4/PSMD3/PSMD8/PSMD14/PSMC3/PSMD13/PSMC1/PSMC4/PSME2/ADRM1/PSME1/PSMD1/PSMD7/PSMD11/PSME3/PSMD2/PSMD6/PSMC2/PSMD12/PSMC5	20
CC	GO:0032039	integrator complex	16/7167	18/15431	0.000226146	0.00290171	0.00201993	INTS11/INTS1/INTS8/INTS2/INTS3/INTS9/INTS10/INTS14/INTS12/INTS6/INTS4/ZNF609/NIPBL/INTS13/INTS7/INTS6L	16
CC	GO:0005798	Golgi-associated vesicle	100/7167	166/15431	0.000229185	0.00290171	0.00201993	BNIP1/COPA/SEC24C/SEC23IP/SCYL1/SCFD1/NUCB1/RHOQ/USO1/STX5/SEC23A/COPE/PI4KA/GOPC/VPS41/RAB8A/HLA-F/CLTA/TMED10/SCAP/HLA-DRB5/PACS1/COPZ1/AP2A1/ERGIC1/HLA-A/TMED5/PKD1/COPZ2/TMED1/TGOLN2/CHIC2/LRRK2/AP1G1/CCDC88A/GPR89A/CLTC/SORT1/SEC31B/AP1G2/CNIH1/APP/SEC13/COPG2/ECPAS/SAR1B/RAB8B/SEC24B/ERGIC2/PITPNM3/SREBF1/LMAN1/COL7A1/VTI1A/HLA-DPA1/ZDHHC17/PEF1/CLTCL1/SEC31A/VANGL2/KLHL12/TMED4/VTI1B/AP1S1…	100
CC	GO:0031227	intrinsic component of endoplasmic reticulum membrane	93/7167	153/15431	0.000239437	0.00297547	0.00207128	BNIP1/PIGK/SYVN1/ATF6/ZFYVE27/SCD/BFAR/DNAJB2/SEC61A1/PKD2/MARCHF6/ANKLE2/FKBP8/RRBP1/HACD2/TAP1/ESYT2/HLA-F/DNAJB12/EMC8/ERN1/HLA-DRB5/STIM1/GRAMD1A/ERGIC1/HLA-A/RHBDD2/EMC1/SEC62/PIGT/TAPBP/TRAM1/DHRS9/EMC7/SGPL1/SAMD8/KTN1/TECR/PIGG/PIGS/HLA-DPA1/SARAF/SLC27A5/HSPA5/CYP2E1/AUP1/ABCB9/SLC35B1/AMFR/ESYT1/WFS1/EMC2/RTN4/PGAP3/ELOVL2/ESYT3/PORCN/TM7SF2/EDEM1/EMC3/HLA-C/HLA-DRB1/ELOVL5/BCAP31/SPPL2…	93
CC	GO:0031902	late endosome membrane	79/7167	127/15431	0.000242977	0.00297547	0.00207128	TMEM106B/LAMP1/BAIAP3/MCOLN1/VPS16/RNF13/TMEM165/ATP13A2/TMEM9/VPS36/UBXN6/MITD1/VPS41/VAMP8/ARL8A/HLA-DRB5/LAMTOR2/SLC11A1/VPS37A/MVB12B/VAMP7/STX8/YIPF2/AP5M1/VPS39/HLA-DMA/SORL1/RAB27A/NPC1/LAMP2/VTI1A/RAB7A/VPS11/PIKFYVE/SLC1A1/MARCHF8/VAC14/SLC30A4/PIP4P1/YIPF1/RAB7B/VTI1B/LAMTOR5/PLD3/NSG1/LAMP5/VPS28/MARCHF1/NSG2/HGS/SNX16/NDFIP2/TSG101/CYB561A3/ANXA2/HLA-DRB1/WDR81/RMC1/MICALL1/SLC39A14/L…	79
CC	GO:0030684	preribosome	48/7167	71/15431	0.000252341	0.00304031	0.00211641	SRFBP1/UTP20/NOP58/UTP6/FTSJ3/NOP14/NOL6/BMS1/RSL1D1/PDCD11/NOC2L/TSR1/WDR46/NOP56/RRP7BP/MDN1/RIOK1/PRKDC/UTP18/PWP2/EBNA1BP2/RRP1B/IMP4/KRI1/FBXW9/NOL10/WDR36/IMP3/WDR37/NOP9/TBL3/RRP1/WDR74/XRCC5/WDR12/KRR1/RRP7A/RRP9/BOP1/NOC4L/LAS1L/EMG1/NIP7/RIOK3/UTP4/UTP25/RPF1/NOB1	48
CC	GO:0008021	synaptic vesicle	115/7167	195/15431	0.000274471	0.00325444	0.00226548	SYT11/VDAC2/BORCS5/LAMP1/RAB10/RAB5A/DNM1/STX10/BIN1/ATP8A1/SEPTIN8/RAB8A/SCAMP1/UNC13B/CLTA/RAB40B/RAB5B/CALM3/STXBP5/VAMP7/PICALM/RAB35/SEPTIN4/VDAC1/LRRK2/VPS45/MTMR2/PTPRS/APP/MCTP1/DLG4/KIF1B/RAB8B/STX4/PICK1/VTI1A/SLC6A9/PSEN1/SYT7/SEMA4C/CDK16/SLC17A7/AMPH/SNAP25/COPS5/WFS1/MT3/DGKI/VTI1B/KIRREL3/SYP/PTPRN2/BRSK1/DTNBP1/SLC6A17/APH1A/SYNGR1/SYT1/UNC13A/LAMP5/SYT9/SV2A/SLC4A8/DDC/KCNK9/KIF1…	115
CC	GO:0030135	coated vesicle	158/7167	278/15431	0.000290848	0.00339475	0.00236314	BNIP1/COPA/SYT11/SEC24C/SEC23IP/AP2A2/SCYL1/LRP1/VPS16/RAB5A/USO1/GPR107/STX5/FZD4/SEC23A/COPE/AP2S1/GOPC/VPS41/SCYL2/RAB8A/VAMP8/SCAMP1/HLA-F/CLTA/TMED10/SCAP/HLA-DRB5/PACS1/COPZ1/AP2A1/FCHO2/ERGIC1/HLA-A/DBNL/VAMP7/TMED5/PICALM/RAB35/MYO1E/COPZ2/TMED1/TGOLN2/SNX3/AP1G1/CCDC88A/TFRC/CLTC/SORT1/SEC31B/AP1G2/CNIH1/APP/AP1B1/SEC13/AP3B1/CLINT1/COPG2/ECPAS/SGIP1/EPS15/SAR1B/RAB8B/SEC24B/ERGIC2/RAB27…	158
CC	GO:0098685	Schaffer collateral - CA1 synapse	54/7167	82/15431	0.000299912	0.00344668	0.0023993	PRKCZ/SYT11/TAMALIN/PTPRA/GABBR1/FYN/PRKAR1B/RNF216/PLCG1/BCR/TUBB2B/STXBP5/NTNG2/ABR/PRKCI/PLAT/PTPRS/CDC42/BAIAP2/CTNNB1/EPHA4/PPP3CA/DVL1/DGKB/FBXL20/DGKI/SYP/ACTB/IQSEC2/DTNBP1/CDK5/CPLX1/APBA2/LRRC4C/ITGB1/SRGN/STAT3/SHANK1/SYN2/AKAP12/SH3GL2/SH3GL1/CDH11/BSN/ITPR1/APBA1/ADCY1/ADCY8/NEFH/NRXN1/CACNG3/GSG1L/TNR/NEFL	54
CC	GO:0070382	exocytic vesicle	124/7167	213/15431	0.000341754	0.00386803	0.00269261	SYT11/VDAC2/BORCS5/LAMP1/RAB10/RAB5A/DNM1/STX10/BIN1/ATP8A1/SEPTIN8/RAB8A/SCAMP1/UNC13B/CLTA/RAB40B/RAB5B/CALM3/STXBP5/VAMP7/RAB6A/PICALM/RAB35/SEPTIN4/VDAC1/LRRK2/VPS45/SYTL2/MTMR2/PTPRS/APP/MCTP1/SYTL4/DLG4/KIF1B/SYTL1/RAB8B/STX4/PICK1/RAB27A/VTI1A/SLC6A9/PSEN1/SYT7/SEMA4C/CDK16/SLC17A7/AMPH/SNAP25/COPS5/WFS1/MT3/DGKI/VTI1B/KIRREL3/SYP/PTPRN2/BRSK1/DTNBP1/SLC6A17/RAB3IP/APH1A/SYNGR1/SYT1/UNC13A…	124
CC	GO:0005769	early endosome	193/7167	348/15431	0.000402147	0.00448364	0.00312114	INPP4A/WASHC2C/WASHC2A/VPS26A/DAGLA/LRP1/WASHC4/USP8/SNX1/USP10/RABEP1/NUCB1/SNX17/VPS16/TM9SF4/RAB22A/RAB5A/TMEM165/PDLIM4/RUFY1/GPR107/WLS/MAP2K2/UBXN6/AKT2/RBSN/SNX4/MARCHF3/FLOT1/VPS41/WASHC5/ENTR1/GRIPAP1/LLGL1/ABCA7/DYSF/VAMP8/PTPN1/TOM1/HLA-F/RABGEF1/PTP4A3/DIAPH2/PRDX3/UHRF1BP1L/STAM/UVRAG/RAB5B/MGRN1/LDLRAD4/PPP1R21/HLA-A/DBNL/MVB12B/PICALM/STX8/TBC1D3/DNER/KDR/SNX3/SNX12/EHD3/PTP4A2/APP…	193
CC	GO:0031901	early endosome membrane	91/7167	151/15431	0.000420721	0.00462174	0.00321728	INPP4A/WASHC2C/WASHC2A/DAGLA/SNX1/RABEP1/RAB5A/TMEM165/PDLIM4/RUFY1/WLS/UBXN6/RBSN/SNX4/MARCHF3/GRIPAP1/LLGL1/ABCA7/VAMP8/HLA-F/RABGEF1/STAM/RAB5B/LDLRAD4/HLA-A/TBC1D3/SNX3/SNX12/APPL2/ZFYVE28/SNX13/GGA1/APPL1/MTMR2/EEA1/GGA3/SORCS2/EPS15/LRP6/SORL1/SNX2/EPHA4/PIKFYVE/SLC1A1/MARCHF8/VAC14/PSEN1/DNAJC13/MTMR4/INPP5F/SYNDIG1/VTI1B/PLD3/CLIP3/NTRK2/KIAA0319/ZFYVE16/NSG1/LAMP5/EPHA8/GRIA1/MARCHF1/CLV…	91
CC	GO:0000930	gamma-tubulin complex	17/7167	20/15431	0.000438491	0.00474714	0.00330457	TUBG2/MZT2A/TUBGCP6/CDK5RAP2/MARK4/CENPJ/TUBGCP3/CEP290/TUBG1/TUBGCP2/MZT2B/TUBGCP5/CKAP5/RESF1/PDE4B/BRCA1/BLOC1S2	17
CC	GO:0005905	clathrin-coated pit	46/7167	69/15431	0.000547086	0.00583819	0.00406407	AP2A2/CTTN/LRP1/AP2S1/LRP3/CLTA/FCHO1/AP2A1/FCHO2/PICALM/RAB35/TFRC/CLTC/SORT1/APP/SGIP1/EPS15/HSPD1/ITSN1/HIP1R/SYNJ1/ARRB1/RAMP2/CLTCL1/FCHSD2/INPP5F/MYO6/AP1S1/ATAT1/LRP2/DNM2/DGKD/EPS15L1/AP2B1/REPS1/AAK1/LRP10/FNBP1/TBC1D5/NECAP2/AP2M1/EPN1/TF/DNM1L/ADCY8/SNAP91	46
CC	GO:0030990	intraciliary transport particle	20/7167	25/15431	0.000629256	0.00662048	0.00460863	WDR19/HSPB11/IFT74/KIF17/IFT140/IFT88/IFT172/TTC26/IFT22/IFT80/IFT27/TRAF3IP1/IFT57/IFT81/TTC21A/WDR35/IFT122/IFT20/DYNC2LI1/CLUAP1	20
CC	GO:0016234	inclusion body	48/7167	73/15431	0.000672497	0.00695272	0.00483991	RANBP2/SQSTM1/ABI1/WDFY3/PINK1/BAG3/HERPUD1/PSMC4/RANGAP1/XRN2/PICALM/LRRK2/ATF4/TRIM66/CLU/TRIM37/NUP153/EPS15/STRADB/PICK1/SLF1/TPR/NXF1/ZDHHC17/HDAC6/RNF32/PSEN1/HTT/SFMBT2/SNCA/FGR/AGL/DVL2/MT3/EDEM1/HSP90AB1/PSAP/NUP98/EEF2/ATXN1/UBQLN1/NBN/RAD18/PSMC5/MAPT/HAP1/DBF4B/NEFH	48
CC	GO:0030176	integral component of endoplasmic reticulum membrane	87/7167	145/15431	0.000679449	0.00695272	0.00483991	BNIP1/PIGK/SYVN1/ATF6/ZFYVE27/SCD/BFAR/SEC61A1/PKD2/MARCHF6/ANKLE2/FKBP8/RRBP1/HACD2/TAP1/HLA-F/DNAJB12/EMC8/ERN1/HLA-DRB5/STIM1/ERGIC1/HLA-A/RHBDD2/EMC1/SEC62/PIGT/TAPBP/TRAM1/DHRS9/EMC7/SGPL1/SAMD8/KTN1/TECR/PIGG/PIGS/HLA-DPA1/SARAF/SLC27A5/HSPA5/AUP1/ABCB9/SLC35B1/AMFR/ESYT1/WFS1/EMC2/RTN4/ELOVL2/PORCN/TM7SF2/EDEM1/EMC3/HLA-C/HLA-DRB1/ELOVL5/BCAP31/SPPL2B/CPT1C/HLA-H/ELOVL1/SLC35B3/DPM2/UBXN8/…	87
CC	GO:0031201	SNARE complex	32/7167	45/15431	0.000698581	0.00695787	0.00484349	BNIP1/SNAP23/NAPG/SNAP29/STX5/DOC2B/STX10/SNX4/VAMP8/BLOC1S6/STXBP5/VAMP7/STX8/STX4/STX18/VTI1A/SNAP25/VTI1B/CPLX1/STXBP5L/BET1L/STX2/TSNARE1/SYN2/SEC22B/NAPA/BET1/STX1A/STX17/SNAP47/STX1B/CPLX2	32
CC	GO:1902562	H4 histone acetyltransferase complex	32/7167	45/15431	0.000698581	0.00695787	0.00484349	KAT8/TRRAP/KANSL1L/MORF4L1/ZZZ3/RUVBL1/KAT14/EP400/YEATS2/KANSL1/SGF29/POLE3/HCFC1/TADA3/MSL3/PHF20/ACTB/ACTL6B/UBAP2L/MRGBP/DR1/YEATS4/KANSL2/MAP3K7/RUVBL2/PHF20L1/KAT2A/MCRS1/EPC1/KANSL3/ACTL6A/KAT5	32
CC	GO:0060076	excitatory synapse	36/7167	52/15431	0.000742857	0.00722912	0.00503232	SYT11/CYFIP1/CNTN6/ELFN1/DLG4/BAIAP2/SLC6A9/CADM3/SLC17A7/DGKI/SYNDIG1/GRIA2/SYP/FGFR2/IGSF11/SPTBN2/SYT1/GRIA3/KCNJ9/KCNJ3/GRIA1/GRIN1/GRID2/ITGA3/SHANK1/PALLD/CADPS2/PDE4B/P2RX6/BSN/NLGN4X/ADCY8/CACNG3/SHISA7/UNC13C/CTNNA2	36
CC	GO:0030127	COPII vesicle coat	7167-12-01	13/15431	0.00074517	0.00722912	0.00503232	SEC24C/SEC23A/SEC31B/SEC13/SAR1B/SEC24B/PEF1/SEC31A/KLHL12/SEC24A/SEC24D/SEC23B	12
CC	GO:0016514	SWI/SNF complex	16/7167	19/15431	0.000810334	0.0077605	0.00540222	SMARCB1/SS18/BRD9/SMARCC1/ARID1A/BICRAL/BICRA/SMARCC2/SMARCA4/ACTL6B/SMARCD3/SMARCD1/SMARCA2/SMARCD2/ARID1B/ACTL6A	16
CC	GO:0034399	nuclear periphery	76/7167	125/15431	0.000842721	0.00796852	0.00554703	NUP93/UHRF1/PRKCZ/VIM/ATN1/KAT8/NARF/PIAS4/HNRNPM/MORC3/ANAPC4/NUP205/THOC1/DNMT3A/SRRM1/PRKCD/CXXC1/RUVBL1/RAD21/TELO2/JAK2/SUV39H1/NUMA1/PRPF40A/YY1/ATF4/PHB2/NSMF/LMNB1/NUP153/GMCL1/NUP35/TPR/STAG1/MAP2/EBNA1BP2/ATF7/SPARC/AKAP8L/CAD/NCOR2/RGS12/PHACTR3/HNRNPA2B1/BLM/TINF2/SNW1/MBD1/HNRNPU/XPOT/NUP98/PSPC1/ARFGEF1/ALOX5/YEATS4/MEN1/PHF5A/DGKQ/SMC1A/ZNF326/RUVBL2/KIN/TGFB1I1/NONO/RNASEL/SATB1/A…	76
CC	GO:0030125	clathrin vesicle coat	21/7167	27/15431	0.000903615	0.00832639	0.00579615	AP2A2/AP2S1/CLTA/AP2A1/PICALM/AP1G1/CLTC/AP1G2/CLINT1/SGIP1/EPS15/EPN2/CLTCL1/AP1S1/NCALD/AP2B1/SYNRG/TBC1D5/NECAP2/AP2M1/EPN1	21
CC	GO:0030118	clathrin coat	30/7167	42/15431	0.00090897	0.00832639	0.00579615	AP2A2/AP4B1/AP2S1/SCLT1/VPS41/CLTA/AP2A1/PICALM/AP1G1/CLTC/AP1G2/AP1B1/AP3B1/CLINT1/SGIP1/EPS15/BAIAP2L2/SYNJ1/EPN2/CLTCL1/AP1S1/NCALD/EPS15L1/AP2B1/AP3M2/SYNRG/TBC1D5/NECAP2/AP2M1/EPN1	30
CC	GO:0036064	ciliary basal body	87/7167	146/15431	0.000921283	0.00832639	0.00579615	NEDD1/GAS8/PKD2/IQCD/RILPL1/AKT1/CEP20/CSNK1D/DZIP1L/ENTR1/SDCCAG8/RAB8A/ARHGAP35/INTU/PCM1/TTBK2/DYNC2I2/NPHP4/RPGR/WDR11/ERC1/TTLL4/CCDC88A/OFD1/KIF17/RABL2B/KIFAP3/IFT140/RABEP2/CDC14A/PTK2/IFT88/MARK4/POC1B/CFAP410/TBC1D7/TOGARAM1/CIBAR1/JADE1/CENPJ/IFT172/RPGRIP1L/RTTN/KIAA0586/TTC26/AHI1/ARMC9/CEP290/CCDC65/MKS1/AGBL2/IFT80/TTLL9/CFAP100/TUBG1/CYLD/TRAF3IP1/PTPN23/DZIP1/IFT57/DAAM1/KIF7/TAP…	87
CC	GO:0005743	mitochondrial inner membrane	226/7167	418/15431	0.000925154	0.00832639	0.00579615	ROMO1/NNT/MRPS6/OMA1/ATAD3B/MRPL37/PPOX/PLA2G4A/ATP23/PGS1/MRPS12/HADHB/NDUFV3/TIMMDC1/OPA1/SMIM20/MTHFD2L/MRPL1/MRPS18C/TMEM14C/SLC25A37/SDHB/YME1L1/TIMM10/ATP5F1B/TRAP1/COX11/SLC25A12/MCUR1/MRPS18A/DMAC1/PINK1/ACADVL/SLC27A1/PTPN1/SLC25A27/SLC25A16/COQ5/MICU2/COX7A1/RCC1L/NDUFA5/NDUFA3/MAIP1/SRC/NDUFB9/COX7B/ABCB10/IMMP1L/SLC8B1/LDHD/MRPS5/NDUFA10/ATP5ME/IMMP2L/APOO/LRRK2/MTCH2/PHB2/ATP5MC2/MRP…	226
CC	GO:0032839	dendrite cytoplasm	24/7167	32/15431	0.00097032	0.00862892	0.00600674	KLHL17/WLS/FLOT2/ADA/LRRK2/KIF17/DLG4/BAIAP2/KCNAB1/MAP2/ABHD12/HIP1R/WASF1/HNRNPU/KIF5B/GRIK2/KIF5C/HPCA/MAPK1/ZC3H14/CANX/SFPQ/SOD1/KIF5A	24
CC	GO:0005844	polysome	43/7167	65/15431	0.00104685	0.00919994	0.00640424	AGO1/VIM/RPS28/BTF3/RPS4Y1/RPS29/MYH10/RPL30/RPL41/DIS3L2/PNPT1/EIF2AK4/LARP1/IMPACT/GCN1/EIF3H/EIF2S1/RPS21/NUFIP2/ATXN2/RPL32/RPS4X/UPF2/HDLBP/RPS26/RWDD1/RPL8/FMR1/RPL31/NAA35/EEF2/RPL11/LARP4/DRG1/FXR1/EIF4G1/MCRS1/FXR2/UNK/MSI2/RPL6/RPL18/LARP4B	43
CC	GO:1905369	endopeptidase complex	44/7167	67/15431	0.00115568	0.0100383	0.00698782	PAAF1/PIGK/PSMD4/PSMD3/PSMD8/PSMD14/DNAJB2/PSMF1/UBE3C/PSMC3/PSMD13/PSMC1/PSMC4/PSME2/PSMA7/VCP/UBR1/PSMB7/PSME4/PIGT/UBE3A/TXNL1/ECPAS/PIGS/ADRM1/HSPB1/PSME1/PSMB3/PSMD1/ZFAND2A/PSMD7/PSMD11/PSME3/ZFAND2B/UBQLN1/GPAA1/PSMD2/PSMD6/PSMC2/PSMD12/PIGU/IDE/PSMC5/HTRA2	44
CC	GO:0044295	axonal growth cone	22/7167	29/15431	0.0012256	0.0103668	0.00721649	LRP1/TRPV2/OLFM1/SHTN1/CYFIP1/PARD3/MAPK8IP1/DYNLT1/HSP90AA1/EPHA4/FKBP4/MYO9A/TIAM1/COBL/L1CAM/KIF5B/PTCH1/KIF5C/TAOK2/HSP90AB1/BOC/NIN	22
CC	GO:0030658	transport vesicle membrane	112/7167	195/15431	0.00125843	0.0103668	0.00721649	SEC24C/SEC23IP/BORCS5/LAMP1/RAB5A/USO1/STX5/SEC23A/STX10/ATP8A1/SEPTIN8/SCAMP1/HLA-F/UNC13B/CLTA/TMED10/SCAP/HLA-DRB5/RAB5B/CA4/CALM3/AP2A1/HLA-A/VAMP7/RAB35/RPH3AL/LRRK2/CPE/AP1G1/CLTC/SEC31B/AP1G2/CNIH1/PTPRS/SEC13/MCTP1/SYTL4/SAR1B/SORL1/SEC24B/SREBF1/LMAN1/VTI1A/HLA-DPA1/PEF1/SLC6A9/SYT7/SEMA4C/SLC17A7/AMPH/CLTCL1/SEC31A/KLHL12/ARFGEF3/WFS1/VTI1B/SYP/AP1S1/PTPRN2/DTNBP1/SLC6A17/SYNGR1/SYT1/UN…	112
CC	GO:0008287	protein serine/threonine phosphatase complex	32/7167	46/15431	0.00127666	0.0103668	0.00721649	PPP2R1A/PPP3CC/PPP1CA/PPP2R1B/PPP4R3B/PPP2R2D/PPP1R9B/PPP4R1/PPP4R2/PPP1R15B/PPP1R3F/PPP3CB/PPP3CA/PPP2R5B/PTPA/PPP1R3E/PPP4R4/PPP2R2C/PPP1R12A/PPP2R3B/TOX4/PPP1R15A/WDR82/CNEP1R1/PPP1CB/PPP2R2A/PPP4C/PPP2R5C/PPP2CA/PPP1R10/ITPR1/PPP2R2B	32
CC	GO:1903293	phosphatase complex	32/7167	46/15431	0.00127666	0.0103668	0.00721649	PPP2R1A/PPP3CC/PPP1CA/PPP2R1B/PPP4R3B/PPP2R2D/PPP1R9B/PPP4R1/PPP4R2/PPP1R15B/PPP1R3F/PPP3CB/PPP3CA/PPP2R5B/PTPA/PPP1R3E/PPP4R4/PPP2R2C/PPP1R12A/PPP2R3B/TOX4/PPP1R15A/WDR82/CNEP1R1/PPP1CB/PPP2R2A/PPP4C/PPP2R5C/PPP2CA/PPP1R10/ITPR1/PPP2R2B	32
CC	GO:1904115	axon cytoplasm	36/7167	53/15431	0.00128521	0.0103668	0.00721649	MAPK8IP3/OPA1/ARL8A/RANGAP1/BLOC1S6/PAFAH1B1/SPG7/AP3B1/KIF1B/DST/HSPB1/DLG2/ACTR10/UCHL1/AP3D1/AP3B2/KIF5B/MAP1A/DTNBP1/TERF2/KIF1A/KIF5C/HIF1A/KIF3B/KIF3A/DYNC1H1/AP3M2/ZC3H14/BLOC1S2/SOD1/MAPT/AGBL4/KIF5A/HAP1/AP3S1/NEFL	36
CC	GO:0000242	pericentriolar material	17/7167	21/15431	0.0013012	0.0103668	0.00721649	TCP1/CEP85/NEDD1/TUBG2/PCM1/TNKS2/RABL2B/CDK5RAP2/NEK1/TNKS/TUBG1/BBS9/HOOK3/TUBE1/BBS4/NIN/CEP192	17
CC	GO:0005838	proteasome regulatory particle	17/7167	21/15431	0.0013012	0.0103668	0.00721649	PSMD4/PSMD3/PSMD8/PSMD14/PSMC3/PSMD13/PSMC1/PSMC4/ADRM1/PSMD1/PSMD7/PSMD11/PSMD2/PSMD6/PSMC2/PSMD12/PSMC5	17
CC	GO:0019898	extrinsic component of membrane	157/7167	283/15431	0.00130452	0.0103668	0.00721649	JUP/CDH19/CDH23/ATP23/USP8/ASPSCR1/NUCB1/OPA1/AP4B1/ATG2A/GOLGA3/SEC23A/ZFYVE1/VPS13C/MFGE8/UBXN6/MITD1/WDFY3/FYN/GNA12/ESYT2/GBA2/GRIPAP1/SARM1/SHANK3/GNAI2/COQ5/GNAQ/NRBF2/RGS6/BLOC1S6/RNF40/GRAMD1A/SRC/APC/STXBP5/ERRFI1/NUMA1/PICALM/SCRIB/GNB1/NMT2/SYTL2/EEA1/GNA13/WDR45B/SYTL4/RACGAP1/DLG4/PIK3CD/SYTL1/CDH13/PIK3C3/OSBPL2/CTNNB1/KCNAB1/FER/PTK2B/TPR/GNB5/CYTH1/PTK2/ULK1/RAB7A/PPP3CA/VPS13D/SN…	157
CC	GO:0005793	endoplasmic reticulum-Golgi intermediate compartment	71/7167	117/15431	0.0013222	0.0103731	0.00722089	UGGT2/SEC23IP/SCYL1/RAB1B/WHAMM/ASPSCR1/NUCB1/TRAPPC12/RAB2A/STX5/CSNK1D/GORASP1/TAP1/MAN1A1/TMED10/CA4/ERGIC1/TMED5/MYO18A/COPZ2/TMED1/SURF4/CNIH1/PTPN2/TBC1D20/TAPBP/COPG2/ECPAS/PRRG4/ERGIC2/MPPE1/LMAN1/SLC35C2/COL7A1/TRAPPC2/HSPA5/NUCB2/VMP1/IST1/FTCD/TMED4/DDHD2/YIF1A/LMAN1L/LAMP5/GRIA1/PROM1/UGGT1/COPB1/BCAP31/ATP6AP1/INPP5B/MCFD2/MGAT4B/TMED2/GNPNAT1/GOLGB1/SEC22B/ERGIC3/COPG1/TRIP11/CNIH4/…	71
CC	GO:0032587	ruffle membrane	57/7167	91/15431	0.0013371	0.0103731	0.00722089	KANK1/PSD4/RASGRP2/CORO1C/AKT2/TLN1/ABCA7/ARHGAP45/PPP1R9B/PLEKHO1/SRC/APC/FERMT1/APPL2/CLASP2/MACF1/HIP1R/MTSS2/TESC/PTPRJ/CIB1/TIAM1/FGR/PDE4A/ARHGEF4/NF2/MYO6/SH3YL1/PACSIN1/PAK1/PSD2/WWC1/KSR1/DNM2/ITGB1/EPS8/RHOA/SH2D3C/AIF1/FGD2/EPHA2/PIP5K1C/PACSIN2/DLC1/PLEKHA1/ITGAV/C2CD5/FGD5/MYO1C/ADAM17/PDE9A/ARHGEF2/THEM4/AIF1L/PSD/JCAD/SNTG1	57
CC	GO:0030660	Golgi-associated vesicle membrane	64/7167	104/15431	0.00135622	0.0103731	0.00722089	COPA/SEC24C/SEC23IP/SCYL1/RHOQ/USO1/STX5/SEC23A/COPE/PI4KA/GOPC/HLA-F/CLTA/TMED10/SCAP/HLA-DRB5/COPZ1/AP2A1/HLA-A/PKD1/COPZ2/AP1G1/GPR89A/CLTC/SEC31B/AP1G2/CNIH1/SEC13/COPG2/SAR1B/SEC24B/SREBF1/LMAN1/VTI1A/HLA-DPA1/ZDHHC17/PEF1/CLTCL1/SEC31A/KLHL12/VTI1B/AP1S1/CSPG5/GRIA1/SEC24A/COPB1/SEC24D/HLA-C/HLA-DRB1/NCALD/SPPL2B/HLA-H/MCFD2/TMED2/SEC22B/SEC16A/COPG1/SEC23B/HLA-E/SYNRG/SPPL3/ARCN1/STX17/ZDH…	64
CC	GO:0018995	host cellular component	41/7167	62/15431	0.00137475	0.0103731	0.00722089	NUP93/SHFL/AXL/RANBP2/RAE1/NUP205/PI4KA/SEH1L/VPS37A/MVB12B/NUP85/MOV10/UBA52/RPS27A/NUP214/NUP133/NMT2/SEC13/NUP153/NUP35/TPR/LMAN1/DYNLT1/NUP160/NUP42/FMR1/NUP188/VPS28/UBAP1/NUP98/TSG101/TOP2B/POM121/AAAS/NUP210/KPNB1/XPO1/NUP88/NUP50/MVB12A/VPS37D	41
CC	GO:0043657	host cell	41/7167	62/15431	0.00137475	0.0103731	0.00722089	NUP93/SHFL/AXL/RANBP2/RAE1/NUP205/PI4KA/SEH1L/VPS37A/MVB12B/NUP85/MOV10/UBA52/RPS27A/NUP214/NUP133/NMT2/SEC13/NUP153/NUP35/TPR/LMAN1/DYNLT1/NUP160/NUP42/FMR1/NUP188/VPS28/UBAP1/NUP98/TSG101/TOP2B/POM121/AAAS/NUP210/KPNB1/XPO1/NUP88/NUP50/MVB12A/VPS37D	41
CC	GO:0070993	translation preinitiation complex	15/7167	18/15431	0.00148511	0.0110189	0.00767042	EIF3K/EIF3C/DHX29/EIF3H/EIF2S1/EIF3L/EIF1/EIF1B/EIF3B/EIF3CL/EIF3G/EIF3D/EIF3J/EIF3M/EIF3A	15
CC	GO:0071564	npBAF complex	7167-11-01	12/15431	0.00148983	0.0110189	0.00767042	SMARCB1/SS18/SMARCC1/ARID1A/PHF10/SMARCC2/SMARCA4/SMARCD3/SMARCD1/SMARCA2/ACTL6A	11
CC	GO:0005925	focal adhesion	218/7167	405/15431	0.00151989	0.0111309	0.00774844	LAP3/JUP/CD81/RPS2/DCAF6/NFASC/VIM/VCL/RPLP2/ILK/CTTN/LRP1/SNAP23/MPRIP/ICAM1/RPL13A/RAB10/ACTR3/ARPC2/PTPRA/MAPRE1/PDCD6IP/ADD1/ARHGAP26/RALA/PPIA/TRIP6/SORBS3/SLC9A1/USP33/ARHGAP22/LPXN/AVIL/CSRP2/CORO1C/RPS29/FLOT2/TLE2/MAP2K2/RRAS/LIMS2/PI4KA/MYH9/AFAP1/IRF2/FLOT1/GNA12/PRAG1/RPL30/TLN1/CAPN2/DIXDC1/SLC4A2/RRAS2/TNS2/HSP90B1/RPL27/ITGB4/ADGRE5/MAP4K4/SRC/MARCKS/JAK2/GSN/JAK1/BCAR3/SVIL/CYFIP1…	218
CC	GO:0030132	clathrin coat of coated pit	13/7167	15/15431	0.00158713	0.0115106	0.00801271	AP2A2/AP2S1/CLTA/AP2A1/PICALM/CLTC/SGIP1/EPS15/SYNJ1/EPS15L1/AP2B1/TBC1D5/AP2M1	13
CC	GO:0000118	histone deacetylase complex	48/7167	75/15431	0.00162154	0.0116153	0.00808565	MBD2/HDAC9/ZNF541/RCOR3/CHD3/DNTTIP1/SAP30/TRRAP/TRERF1/ACTR6/MORF4L1/SIN3B/KDM3B/RUVBL1/HDAC1/MTA1/PHF12/HINT1/GATAD2A/JMJD1C/EP400/MTA3/ZBTB7A/HDAC6/MIDEAS/NCOR2/HDAC11/HDAC5/CHD5/MTA2/KDM3A/HR/TAF6L/HDAC7/NCOR1/SAP130/HDAC2/RBBP7/RUVBL2/GATAD2B/RERE/TBL1X/PHF21A/TAL1/HDAC4/HDAC3/KAT5/ANP32E	48
CC	GO:1905368	peptidase complex	54/7167	86/15431	0.00163268	0.0116153	0.00808565	PAAF1/PIGK/PSMD4/PSMD3/PSMD8/PSMD14/DNAJB2/PSMF1/TRRAP/UBE3C/PSMC3/USP22/PSMD13/PSMC1/PSMC4/PSME2/PSMA7/VCP/UBR1/PSMB7/PSME4/SPG7/PIGT/UBE3A/TXNL1/ECPAS/SGF29/PIGS/AFG3L2/ADRM1/HSPB1/PSME1/TADA3/PSMB3/ATXN7L3/PSMD1/ZFAND2A/TADA1/PSMD7/PSMD11/PSME3/ZFAND2B/SEC11A/UBQLN1/SEC11C/GPAA1/PSMD2/PSMD6/PSMC2/PSMD12/PIGU/IDE/PSMC5/HTRA2	54
CC	GO:0005770	late endosome	143/7167	257/15431	0.00178406	0.012456	0.00867085	TMEM106B/CCZ1B/LAMP1/BAIAP3/MCOLN1/VPS16/RAB22A/RNF13/TMEM165/SQSTM1/SDF4/ATP13A2/TMEM9/VPS36/MAP2K2/UBXN6/MITD1/PRKAR1B/VPS41/DYSF/VAMP8/ARL8A/HLA-DRB5/LAMTOR2/UVRAG/CTNS/VAMP5/SLC11A1/SRC/VPS37A/MVB12B/VAMP7/STX8/OSBPL1A/YIPF2/LRRK2/ANKRD13A/AP5M1/CLEC16A/PARM1/VTA1/CCZ1/MTM1/VPS39/KIDINS220/HLA-DMA/ECPAS/SORL1/NBR1/PIK3C3/CRHBP/VPS29/ATP7B/RAB27A/NPC1/LAMP2/VTI1A/RAB7A/VPS11/GRN/PIKFYVE/SLC1A1…	143
CC	GO:0030055	cell-substrate junction	221/7167	412/15431	0.0017842	0.012456	0.00867085	LAP3/JUP/CD81/RPS2/DCAF6/NFASC/VIM/VCL/RPLP2/ILK/CTTN/LRP1/SNAP23/MPRIP/ICAM1/RPL13A/RAB10/ACTR3/ARPC2/PTPRA/MAPRE1/PDCD6IP/ADD1/ARHGAP26/RALA/PPIA/TRIP6/SORBS3/SLC9A1/USP33/ARHGAP22/LPXN/AVIL/CSRP2/CORO1C/RPS29/FLOT2/TLE2/MAP2K2/RRAS/LIMS2/PI4KA/MYH9/AFAP1/IRF2/FLOT1/GNA12/PRAG1/RPL30/TLN1/CAPN2/DIXDC1/SLC4A2/RRAS2/TNS2/HSP90B1/RPL27/ITGB4/ADGRE5/MAP4K4/SRC/MARCKS/JAK2/GSN/JAK1/BCAR3/SVIL/CYFIP1…	221
CC	GO:0016591	RNA polymerase II, holoenzyme	44/7167	68/15431	0.00181176	0.0125314	0.00872331	POLR2G/POLR2A/POLR2F/POLR2H/TRRAP/POLR2I/TAF11/GTF2H5/LEO1/TAF4/SUPT3H/RPAP2/TAF8/GTF2E2/TBPL1/TAF2/TADA3/CDC73/MMS19/ERCC2/ERCC3/TAF6/MYO6/TAF3/CDK7/GTF2F2/GTF2F1/TAF6L/TAF5L/POLR2K/PEX2/KAT2A/POLR2B/TAF1/SETD5/CCNH/TAF13/PAF1/RTF1/RECQL5/TAF9B/POLR2C/WDR61/POLR2E	44
CC	GO:0035371	microtubule plus-end	18/7167	23/15431	0.00189623	0.0129953	0.00904626	MAPRE1/DCTN1/NUMA1/CLASP1/CDK5RAP2/MAPRE2/CLIP2/DST/CLIP1/MYO5A/SPAG5/CLIP3/MAPRE3/CKAP5/GAS2L1/NCKAP5/NCKAP5L/KIF18B	18
CC	GO:0005795	Golgi stack	75/7167	126/15431	0.00208944	0.0141892	0.00987736	CSGALNACT2/SCFD1/LPCAT2/NUCB1/ASAP2/USO1/B4GALT7/ARAP1/GOLGA3/ZFYVE1/GOLGA8A/CHSY1/SMPD3/MBTPS1/HACE1/ABO/LLGL1/MAN2A1/XYLT1/B4GALT1/HLA-A/YIPF2/B4GALT4/GOLGA8B/GPR89A/SORT1/RASIP1/SULF2/SAR1B/FUT11/SORL1/GALNT1/NSFL1C/INPP5E/HID1/TMEM87A/NECAB3/ATL1/YIPF1/B4GALNT3/GOLGA2P5/AKAP9/CLIP3/APH1A/B4GALNT4/NSG1/COG2/NSG2/GOLPH3L/NSF/PITPNM1/BCAP31/GALNT2/B4GALT3/BET1L/MGAT4B/TMED2/GOLGA5/GOLGB1/GOLGA8M…	75
CC	GO:0030904	retromer complex	16/7167	20/15431	0.00229771	0.0154629	0.010764	VPS26A/SNX1/DENND5A/ENTR1/DCTN1/SNX3/SNX12/DENND4C/SNX2/VPS29/RAB7A/ANKFY1/VPS26B/SNX6/TBC1D5/SNX5	16
CC	GO:0005643	nuclear pore	48/7167	76/15431	0.00243312	0.016193	0.0112722	NUP93/NPIPA1/RANBP2/RAE1/NUP205/PCID2/RANGAP1/IPO7/SEH1L/SENP2/PARP11/XPO4/RANBP3/BICD2/NUP85/NUP214/NUP133/SEC13/NUP153/NUP35/TPR/NXF1/RANBP17/SUMO1/MCM3AP/EIF5A/NUP160/TNKS/NUP42/NUP188/RGPD3/XPOT/SNUPN/AGFG1/NUP98/RGPD4/POM121/AAAS/NUP210/MX2/KPNA3/MYO1C/KPNB1/XPO7/NUP88/DDX19B/NUP50/RANBP3L	48
CC	GO:0005874	microtubule	219/7167	410/15431	0.00244955	0.016193	0.0112722	KNTC1/CSPP1/TCP1/ARHGAP4/CAMSAP2/NAV1/CDC16/LRRC49/WHAMM/GAS8/TUBG2/SEPTIN9/TBCD/HAUS5/MAPRE1/DNAH1/DCLK2/KIFC2/DNM1/ARL3/CSNK1D/SS18/MAP2K2/HOOK2/CUL3/NINL/CCT8/TUBGCP6/STAU2/TTLL5/CEP170B/SARM1/DYSF/CCT6A/SHTN1/EML3/KIF21A/EML2/DCTN1/TUBB2B/DCTN3/STIM1/MTA1/PAFAH1B1/CALM3/APC/SVIL/NUMA1/CCT7/TTLL4/EML5/CLASP2/AKNA/MACF1/CEP295/DYNLL1/CLTC/KIF17/KIF21B/FEZ1/CLASP1/BOD1L1/CDK5RAP2/RUSC1/MAPRE2/KI…	219
CC	GO:0033116	endoplasmic reticulum-Golgi intermediate compartment membrane	43/7167	67/15431	0.00257063	0.0166308	0.011577	RAB1B/WHAMM/ASPSCR1/RAB2A/STX5/CSNK1D/GORASP1/TAP1/TMED10/ERGIC1/TMED5/COPZ2/TMED1/SURF4/CNIH1/TBC1D20/TAPBP/PRRG4/ERGIC2/MPPE1/LMAN1/SLC35C2/COL7A1/VMP1/YIF1A/LMAN1L/LAMP5/GRIA1/BCAP31/ATP6AP1/MCFD2/TMED2/SEC22B/ERGIC3/TRIP11/BET1/CD55/WHAMMP3/SPPL3/PIEZO1/STX17/CTSZ/AZIN2	43
CC	GO:0070971	endoplasmic reticulum exit site	19/7167	25/15431	0.00258003	0.0166308	0.011577	SEC24C/PDCD6IP/SEC23A/MIA2/HLA-A/TMED5/LRRK2/SEC31B/SAR1B/SEC24B/MPPE1/TFG/SEC31A/SEC24A/SEC24D/PREB/SEC16A/SEC23B/MIA3	19
CC	GO:0000407	phagophore assembly site	22/7167	30/15431	0.00258255	0.0166308	0.011577	RAB1B/ATG7/SQSTM1/ATG2A/ZFYVE1/ILRUN/ATG16L1/WDR45B/TRAPPC8/NBR1/PIK3C3/ULK1/RAB7A/ULK2/ATG14/VMP1/ATG13/ATG2B/ATG5/RB1CC1/ULK3/WIPI2	22
CC	GO:0000428	DNA-directed RNA polymerase complex	56/7167	91/15431	0.00263181	0.0167873	0.0116859	POLR2G/POLR2A/POLR2F/POLR2H/TRRAP/POLR2I/POLR3H/TAF11/GTF2H5/POLR1E/LEO1/TAF4/SUPT3H/RPAP2/POLR1A/POLR1D/TAF8/GTF2E2/POLRMT/TBPL1/TAF2/POLR1C/TADA3/CDC73/MMS19/PRIM2/ERCC2/ERCC3/TAF6/MYO6/TAF3/CDK7/GTF2F2/POLR3F/GTF2F1/TAF6L/POLR3B/TAF5L/POLR3E/POLR2K/PEX2/KAT2A/POLR2B/TAF1/POLR3A/SETD5/CCNH/TAF13/POLR3G/PAF1/RTF1/RECQL5/TAF9B/POLR2C/WDR61/POLR2E	56
CC	GO:0005852	eukaryotic translation initiation factor 3 complex	14/7167	17/15431	0.00269675	0.0167873	0.0116859	EIF3K/ABCE1/EIF3C/EIF3H/EIF3L/COPS5/EIF3B/EIF3CL/EIF3G/EIF3D/EIF3J/DDX3X/EIF3M/EIF3A	14
CC	GO:0016282	eukaryotic 43S preinitiation complex	14/7167	17/15431	0.00269675	0.0167873	0.0116859	EIF3K/EIF3C/DHX29/EIF3H/EIF3L/EIF1/EIF1B/EIF3B/EIF3CL/EIF3G/EIF3D/EIF3J/EIF3M/EIF3A	14
CC	GO:0030992	intraciliary transport particle B	14/7167	17/15431	0.00269675	0.0167873	0.0116859	HSPB11/IFT74/KIF17/IFT88/IFT172/TTC26/IFT22/IFT80/IFT27/TRAF3IP1/IFT57/IFT81/IFT20/CLUAP1	14
CC	GO:0030880	RNA polymerase complex	57/7167	93/15431	0.00276011	0.0170397	0.0118616	POLR2G/POLR2A/POLR2F/POLR2H/TRRAP/POLR2I/POLR3H/TAF11/GTF2H5/POLR1E/LEO1/TAF4/SUPT3H/RPAP2/POLR1A/POLR1D/TENT2/TAF8/GTF2E2/POLRMT/TBPL1/TAF2/POLR1C/TADA3/CDC73/MMS19/PRIM2/ERCC2/ERCC3/TAF6/MYO6/TAF3/CDK7/GTF2F2/POLR3F/GTF2F1/TAF6L/POLR3B/TAF5L/POLR3E/POLR2K/PEX2/KAT2A/POLR2B/TAF1/POLR3A/SETD5/CCNH/TAF13/POLR3G/PAF1/RTF1/RECQL5/TAF9B/POLR2C/WDR61/POLR2E	57
CC	GO:0030139	endocytic vesicle	161/7167	295/15431	0.00285136	0.0174587	0.0121533	ADAM8/CD36/STXBP3/SYT11/VIM/AP2A2/LRP1/LAMP1/SNAP23/RAB11FIP3/RABEP1/ATP6V0A1/MCOLN1/RAB10/RAB22A/RAB5A/CD2AP/RALA/MTOR/WLS/FZD4/FLOT2/AP2S1/TAP1/RAB8A/DYSF/VAMP8/HLA-F/UNC13B/CLTA/HLA-DRB5/UVRAG/RAB5B/HSP90B1/FMNL1/AP2A1/SLC11A1/HLA-A/GSN/VAMP7/AMBRA1/PICALM/RAB35/RAB20/MYO1E/STX8/SNX3/EHD3/DAB2IP/APPL2/CDC42EP4/HEATR5B/CLTC/UBA52/RPS27A/STAB1/APPL1/TAPBP/ECPAS/RAPGEF1/SGIP1/EPS15/DLG4/RAB23/CDC…	161
CC	GO:0097542	ciliary tip	30/7167	44/15431	0.00293753	0.0178342	0.0124147	SUFU/WDR19/HSPB11/DYNC2I2/DYNLL1/IFT74/KIFAP3/IFT140/IFT88/IFT172/TTC26/IFT22/ARMC9/IFT80/IFT27/CYLD/TRAF3IP1/KIF3B/ULK3/IFT57/KIF3A/KIF7/IFT81/KIF3C/WDR35/IFT122/IFT20/DYNC2LI1/SMO/CLUAP1	30
CC	GO:0030128	clathrin coat of endocytic vesicle	7167-10-01	11/15431	0.00296044	0.0178342	0.0124147	AP2A2/AP2S1/AP2A1/PICALM/SGIP1/EPS15/EPN2/AP2B1/TBC1D5/AP2M1	10
CC	GO:0005684	U2-type spliceosomal complex	53/7167	86/15431	0.00323419	0.0193275	0.0134542	SF3B3/SNRNP70/BUD13/LUC7L/PRPF8/SNRPG/SF3A2/PRPF6/CWC15/CCDC12/PRPF3/AQR/LSM7/SNRPD2/PRPF40A/PLRG1/LSM8/GCFC2/SNRNP200/LSM2/U2AF2/SF3B2/DHX16/SRRM2/SMU1/PRPF40B/CASC3/PRPF31/YJU2/CWC25/TFIP11/SNW1/XAB2/PPIE/SNRPN/PRPF39/LUC7L3/SF3B1/PHF5A/WBP4/RBM22/LSM4/CRNKL1/CDC5L/SART1/SF3A1/LSM5/ZMAT2/HTATSF1/PRPF19/SNRPA1/SNRPF/SNRNP40	53
CC	GO:0005840	ribosome	117/7167	209/15431	0.00336841	0.0199699	0.0139014	HULC/MRPS6/RPS2/MRPL37/RPLP2/RPS28/MRPS12/RPL13A/RPSA/MRPL1/MRPS18C/BTF3/RPL10/RPS4Y1/EIF2D/RPS29/EIF2AK2/RRBP1/RPL29/MRPS18A/RPL30/RPL41/RPS12/MALSU1/PNPT1/EIF2AK4/RPL27/EIF2A/LARP1/MRPS5/DHX29/GCN1/MRPL27/EIF3H/RPL35/MRPL48/UBA52/RPS27A/RPS21/MRPL51/NUFIP2/RPL3/RPL32/MRPL47/RPS4X/MRPS21/HBA1/GADD45GIP1/RPS26/MRPL9/MRPL23/RPL23A/MRPS7/MPV17L2/MRPS34/ABCF1/RPL8/MRPL41/FMR1/MT3/AURKAIP1/RPL27A/RPS…	117
CC	GO:0055029	nuclear DNA-directed RNA polymerase complex	55/7167	90/15431	0.0035537	0.0209025	0.0145506	POLR2G/POLR2A/POLR2F/POLR2H/TRRAP/POLR2I/POLR3H/TAF11/GTF2H5/POLR1E/LEO1/TAF4/SUPT3H/RPAP2/POLR1A/POLR1D/TAF8/GTF2E2/TBPL1/TAF2/POLR1C/TADA3/CDC73/MMS19/PRIM2/ERCC2/ERCC3/TAF6/MYO6/TAF3/CDK7/GTF2F2/POLR3F/GTF2F1/TAF6L/POLR3B/TAF5L/POLR3E/POLR2K/PEX2/KAT2A/POLR2B/TAF1/POLR3A/SETD5/CCNH/TAF13/POLR3G/PAF1/RTF1/RECQL5/TAF9B/POLR2C/WDR61/POLR2E	55
CC	GO:0008023	transcription elongation factor complex	32/7167	48/15431	0.00372464	0.0216273	0.0150552	ICE1/SSRP1/LEO1/ELOF1/MLLT1/TONSL/NELFA/NELFE/NELFCD/SUPT5H/CDC73/SNW1/MLLT3/CDK13/ELP4/AFF3/ELP2/SUPT16H/ICE2/PEX2/SUPT6H/ELOB/ZC3H8/ELOC/SETD5/NUFIP1/PAF1/RTF1/NELFB/TCEA2/CDK12/WDR61	32
CC	GO:0030666	endocytic vesicle membrane	88/7167	153/15431	0.00373484	0.0216273	0.0150552	CD36/AP2A2/LRP1/LAMP1/SNAP23/ATP6V0A1/MCOLN1/RAB10/RAB22A/RAB5A/WLS/FZD4/AP2S1/TAP1/RAB8A/VAMP8/HLA-F/HLA-DRB5/AP2A1/SLC11A1/HLA-A/VAMP7/PICALM/RAB20/APPL2/CLTC/UBA52/RPS27A/STAB1/TAPBP/RAPGEF1/SGIP1/EPS15/DLG4/RAB23/RAB8B/CORO1A/STX4/PIK3C3/PICK1/LAMP2/RAB7A/HLA-DPA1/PIKFYVE/SYT7/EPN2/PIP4P1/RAB7B/GRIA2/PTCH1/CAMK2A/CAMK2B/GRIA3/WNT7B/CAMK2G/GRIA1/CACNG8/GRIA4/TCIRG1/DNM2/NOS3/HLA-C/HLA-DRB1/ATG…	88
CC	GO:1990752	microtubule end	24/7167	34/15431	0.00380369	0.0218566	0.0152148	CAMSAP2/MAPRE1/DCTN1/SVIL/NUMA1/CLASP1/CDK5RAP2/MAPRE2/CLIP2/DST/NAV3/CLIP1/MYO5A/SPAG5/CLIP3/CAMSAP1/MAPRE3/CKAP5/GAS2L1/CAMSAP3/NCKAP5/NIN/NCKAP5L/KIF18B	24
CC	GO:0031985	Golgi cisterna	57/7167	94/15431	0.0038696	0.0220656	0.0153602	CSGALNACT2/SCFD1/NUCB1/ASAP2/B4GALT7/ARAP1/GOLGA3/GOLGA8A/CHSY1/SMPD3/HACE1/ABO/LLGL1/MAN2A1/XYLT1/B4GALT1/HLA-A/YIPF2/B4GALT4/GOLGA8B/GPR89A/SORT1/SAR1B/FUT11/SORL1/GALNT1/INPP5E/HID1/TMEM87A/NECAB3/ATL1/YIPF1/B4GALNT3/GOLGA2P5/APH1A/B4GALNT4/NSG1/NSG2/GOLPH3L/PITPNM1/BCAP31/GALNT2/B4GALT3/BET1L/TMED2/GOLGA5/GOLGA8M/UXS1/BET1/FUT10/TMEM59/CHPF2/B4GALT2/NAGPA/ST3GAL4/FUT8/B4GALT6	57
CC	GO:1905354	exoribonuclease complex	18/7167	24/15431	0.00429261	0.0242923	0.0169103	DIS3L2/MTREX/MPHOSPH6/PNPT1/CARHSP1/C1D/EXOSC7/DIS3L/EXOSC10/GTPBP1/WDR74/ZFC3H1/EXOSC9/EXOSC1/LAS1L/DIS3/EXOSC4/SUPV3L1	18
CC	GO:0042734	presynaptic membrane	83/7167	144/15431	0.00440626	0.0247479	0.0172275	SYT11/CNTNAP1/DNM1/APBB1/FLOT2/GRIK5/GABBR1/NLGN2/EXOC3/UNC13B/CLTA/ADGRL1/FCHO2/STXBP5/NTNG2/PICALM/ERC1/SCRIB/CNTN6/PDE2A/PTPRS/STX4/PICK1/CTNNB1/ITSN1/EPHA4/ADORA1/ZDHHC17/SLC6A9/GRM2/CADM3/PSEN1/ADAM23/SYT7/IGSF21/SNAP25/FMR1/DGKI/DRD1/SYP/STXBP1/APH1A/RIMS1/GRIK2/RIMS3/HIP1/SYT1/CACNA1D/UNC13A/SLC4A8/OTOF/CNTN1/KCNJ9/KCNJ3/PCDH8/GABRA5/SLC6A11/EPHB2/STX2/ATP2B4/SYAP1/CADPS2/SLC6A1/CANX/EFNB3…	83
CC	GO:0071004	U2-type prespliceosome	13/7167	16/15431	0.00484666	0.0268182	0.0186686	SNRNP70/LUC7L/SNRPG/SF3A2/LSM7/PRPF40A/U2AF2/PRPF40B/SNRPN/PRPF39/LUC7L3/SF3B1/SF3A1	13
CC	GO:0071010	prespliceosome	13/7167	16/15431	0.00484666	0.0268182	0.0186686	SNRNP70/LUC7L/SNRPG/SF3A2/LSM7/PRPF40A/U2AF2/PRPF40B/SNRPN/PRPF39/LUC7L3/SF3B1/SF3A1	13
CC	GO:0030119	AP-type membrane coat adaptor complex	26/7167	38/15431	0.00513278	0.0279868	0.0194821	AP2A2/AP4B1/AP2S1/VPS41/AP2A1/PICALM/AP1G1/AP5M1/AP1G2/VPS39/AP1B1/AP3B1/SGIP1/EPS15/AP4E1/AP3D1/AP3B2/AP1S1/AP5Z1/AP2B1/AP3M2/SYNRG/TBC1D5/TEPSIN/AP2M1/AP3S1	26
CC	GO:1990391	DNA repair complex	26/7167	38/15431	0.00513278	0.0279868	0.0194821	ATP23/ERCC1/PMS2/SWSAP1/MSH6/PRKDC/ATM/PMS2P1/XPA/PMS1/MSH3/TP53BP1/MLH1/ERCC3/MSH2/PMS2P5/MLH3/XRCC1/PMS2P3/XRCC5/XRCC6/ZSWIM7/PHF21A/KDM1A/XPC/PMS2P6	26
CC	GO:0000781	chromosome, telomeric region	80/7167	139/15431	0.00538911	0.0291715	0.0203068	MCM6/DOT1L/SSB/NABP1/WRN/SMC5/DDB1/PPP1CA/THOC1/ERCC1/DHX36/ZBTB48/THOC6/RPA1/NSMCE2/SMG6/SUN2/TNKS2/TELO2/CBX3/DNA2/ORC5/PRKDC/SETX/ATM/PINX1/MACROH2A1/THOC2/EZH1/NSMCE4A/CDC73/ORC2/ZGRF1/TNKS/TP53BP1/HNRNPA2B1/BLM/RNF8/TINF2/TFIP11/UPF1/WRAP53/ORC3/ACD/ATR/RECQL4/TERF2/PIF1/MSH2/TOX4/LRWD1/DPY30/THOC7/MEN1/MRE11/CTC1/XRCC1/XRCC5/XRCC6/SIRT2/POLR2B/WRNIP1/ORC4/WDR82/PPP1CB/THOC5/SMC6/RIF1/NAT10/…	80
CC	GO:0000151	ubiquitin ligase complex	148/7167	273/15431	0.00567941	0.0305217	0.0212467	CACYBP/SYVN1/FBXL13/SPSB2/DCAF6/ZSWIM8/CUL5/CDC16/GID8/UBE2L3/RBX1/ANAPC4/MARCHF6/UBE2D2/CUL9/FBXO9/MKLN1/PHC2/USP33/COP1/DDB1/KCTD13/CUL3/TRPC4AP/CRBN/ANAPC2/FBXO44/ANAPC5/USP47/UBE4A/RNF40/KCTD2/UBR3/ARMC8/RHBDD2/FBXO33/SEL1L/UBR1/CBX7/ANAPC10/PLRG1/MED27/FBXW5/PCGF5/DDB2/PCGF3/UBE2B/AMN1/RANBP10/ANAPC1/CUL4A/BABAM2/TSPAN17/ANKIB1/BRAP/CBX4/KLHL8/BTRC/ARIH2/KLHL2/CUL1/RNF20/UBE2N/KLHL3/RANBP9/S…	148
CC	GO:0030122	AP-2 adaptor complex	7167-09-01	10/15431	0.00584046	0.0309905	0.0215731	AP2A2/AP2S1/AP2A1/PICALM/SGIP1/EPS15/AP2B1/TBC1D5/AP2M1	9
CC	GO:0042470	melanosome	60/7167	101/15431	0.00589111	0.0309905	0.0215731	MYO7A/CAPG/LAMP1/SERPINF1/SGSM2/TRPV2/ATP6V0A1/RAB5A/PDCD6IP/SND1/RAB2A/FLOT1/PDIA4/CALU/TMED10/RAB5B/HSP90B1/GCHFR/CTNS/GANAB/RAB35/YWHAE/TFRC/CLTC/SYTL2/GNA13/HPS4/RPN1/SYTL1/RAB27A/RAB7A/HSP90AA1/SLC3A2/ERP29/HSPA5/PPIB/MYO5A/ATP6V1B2/TPP1/DTNBP1/SYNGR1/SLC2A1/HSP90AB1/SDCBP/ITGB1/ANXA2/FASN/GPNMB/CTSB/SEC22B/CD63/CANX/YWHAB/ANKRD27/ANXA6/MYH11/MREG/OCA2/GPR143/NCSTN	60
CC	GO:0048770	pigment granule	60/7167	101/15431	0.00589111	0.0309905	0.0215731	MYO7A/CAPG/LAMP1/SERPINF1/SGSM2/TRPV2/ATP6V0A1/RAB5A/PDCD6IP/SND1/RAB2A/FLOT1/PDIA4/CALU/TMED10/RAB5B/HSP90B1/GCHFR/CTNS/GANAB/RAB35/YWHAE/TFRC/CLTC/SYTL2/GNA13/HPS4/RPN1/SYTL1/RAB27A/RAB7A/HSP90AA1/SLC3A2/ERP29/HSPA5/PPIB/MYO5A/ATP6V1B2/TPP1/DTNBP1/SYNGR1/SLC2A1/HSP90AB1/SDCBP/ITGB1/ANXA2/FASN/GPNMB/CTSB/SEC22B/CD63/CANX/YWHAB/ANKRD27/ANXA6/MYH11/MREG/OCA2/GPR143/NCSTN	60
CC	GO:0120114	Sm-like protein family complex	44/7167	71/15431	0.00602542	0.0314755	0.0219106	SNRNP70/LUC7L/PRPF8/SNRPG/GEMIN5/STRAP/SF3A2/PRPF6/PRPF3/LSM10/DDX23/CD2BP2/LSM7/SNRPD2/PRPF40A/LSM8/SNRNP200/PPIH/LSM2/TGS1/SF3B2/PRPF40B/PRPF31/CLNS1A/FMR1/SNRPN/GEMIN6/LSM1/ARFGEF1/PRPF39/LUC7L3/SF3B1/PHF5A/SART3/LSM4/SLU7/SART1/SF3A1/LSM5/ZMAT2/HTATSF1/SNRPA1/SNRPF/SNRNP40	44
CC	GO:0005819	spindle	184/7167	346/15431	0.00652948	0.0338717	0.0235787	KNTC1/CSPP1/CAPG/CEP85/CTTN/DDX11/NEDD1/FRY/CDC16/MAPKBP1/TUBG2/HAUS5/PKP4/MAPRE1/RAE1/LIMK2/PKD2/KIFC2/ARL3/AKT1/MYH10/FLCN/CSNK1D/MZT2A/CUL3/MYH9/TUBGCP6/MAP2K5/CLTA/ARL8A/EML3/EML2/DCTN1/DIDO1/RANGAP1/TBCK/RAD21/DCTN3/ARL2BP/PAFAH1B1/CALM3/CBX3/HSF1/NUMA1/IQCB1/NSUN2/NUP85/CLASP2/CEP295/DYNLL1/CLTC/MAD2L1BP/SPIN1/CLASP1/APP/BOD1L1/LATS1/CDK5RAP2/ATM/MAPRE2/YEATS2/KIFAP3/RACGAP1/CDC42/CDC14A/FM…	184
CC	GO:0031594	neuromuscular junction	46/7167	75/15431	0.00665288	0.0342738	0.0238586	DLGAP3/DLGAP4/MYH10/LAMA5/MYH9/UNC13B/ASCC1/SPOCK1/STXBP5/APP/DLG4/EPHA4/PSEN1/DLG2/SYNC/TRIP4/COL4A5/FCHSD2/ACHE/LRP4/DLG1/SYP/CHRNB1/FCHSD1/CDK5/P2RX7/SYNGR1/UNC13A/SV2A/STXBP5L/UTRN/ITGB1/SERPINE2/PRKAR1A/SNTA1/LAMB2/CIB2/DNAJA3/HDAC4/TBC1D24/STX1B/SYNGR3/ANK3/UNC13C/NEFL/PTN	46
CC	GO:0000178	exosome (RNase complex)	17/7167	23/15431	0.00706035	0.0358781	0.0249754	DIS3L2/MTREX/MPHOSPH6/PNPT1/CARHSP1/C1D/EXOSC7/DIS3L/EXOSC10/GTPBP1/WDR74/ZFC3H1/EXOSC9/EXOSC1/DIS3/EXOSC4/SUPV3L1	17
CC	GO:0044322	endoplasmic reticulum quality control compartment	17/7167	23/15431	0.00706035	0.0358781	0.0249754	SYVN1/UGGT2/MARCHF6/EDEM3/SEL1L/ASGR2/RNF185/MAN1B1/RNF103/EDEM2/AMFR/ERLEC1/UGGT1/EDEM1/OS9/RNF5/CANX	17
CC	GO:0098687	chromosomal region	168/7167	315/15431	0.00784207	0.0395813	0.0275532	KNTC1/KMT5C/MCM6/STAG3/FBXO28/REC8/KAT8/DOT1L/PPP2R1A/TRAPPC12/GPATCH11/SSB/NABP1/ZNF330/WRN/SMC5/DDB1/PPP1CA/THOC1/ERCC1/DNMT3A/DHX36/PDS5A/ZBTB48/THOC6/RPA1/NSMCE2/SMG6/DCTN1/RASSF2/SUN2/RANGAP1/RAD21/DCTN3/TNKS2/BUB3/UVRAG/TELO2/PAFAH1B1/SEH1L/APC/CBX3/HSF1/SUV39H1/CFDP1/NUP85/DCTN6/DNA2/CLASP2/BAZ1B/ORC5/DYNLL1/NUP133/MIS18BP1/CLASP1/SEC13/BOD1L1/PRKDC/SETX/ATM/KANSL1/MTBP/KDM4C/ITGB3BP/TPR/S…	168
CC	GO:0031256	leading edge membrane	95/7167	170/15431	0.00818817	0.0410508	0.0285762	KANK1/DAGLA/PSD4/WLS/RASGRP2/CORO1C/AKT2/MYO1G/TLN1/ABCA7/ARHGAP45/SPTBN1/PPP1R9B/PLEKHO1/SRC/APC/CSPG4/FERMT1/PLXND1/VASP/ATF4/APPL2/CLASP2/MACF1/NCKAP1/CDC42/ADORA1/HIP1R/MTSS2/TESC/PTPRJ/CIB1/AMPH/TIAM1/FGR/EPB41L3/ARHGAP44/PTPRK/PDE4A/ARHGEF4/MPP2/NF2/MYO6/UNC5A/SH3YL1/PACSIN1/PAK1/LAMP5/ANK1/GRIA1/ROBO2/GABRA5/PSD2/HPCA/WWC1/APC2/KSR1/DNM2/ITGB1/EPS8/FERMT2/RHOA/SH2D3C/AIF1/FGD2/EPHA2/PIP5K1…	95
CC	GO:0030496	midbody	96/7167	172/15431	0.00825416	0.0411057	0.0286144	LAP3/EXOC5/CAPG/MBD5/DDX11/USP8/RAB11FIP3/BCL3/PKP4/PDCD6IP/EXOC1/ZNF330/RALA/TACC1/ARL3/AGAP2/MYH10/FLCN/MITD1/ANKRD54/MICAL1/ENTR1/RAB8A/GNAI2/EXOC3/ARL8A/TBCK/DCTN3/UVRAG/HSP90B1/ARL2BP/EXOC4/NTNG2/SVIL/CCDC124/EXOC6/TTC19/RACGAP1/EXOC2/CDC42/PIK3C3/MICAL3/CENPC/MARK4/EXOC7/LYRM1/TTLL12/CENPV/HSPA5/IST1/RNF8/HNRNPU/SPAG5/INCENP/RAB11FIP4/DTNBP1/PTCH1/TEX14/ANLN/CRMP1/SLC2A1/APC2/SH3GLB1/DNM2/B…	96
CC	GO:0045335	phagocytic vesicle	76/7167	133/15431	0.00832363	0.0411772	0.0286642	ADAM8/CD36/STXBP3/SYT11/VIM/LAMP1/SNAP23/ATP6V0A1/MCOLN1/RAB10/RAB22A/RAB5A/MTOR/TAP1/RAB8A/VAMP8/HLA-F/UNC13B/UVRAG/FMNL1/SLC11A1/HLA-A/GSN/VAMP7/AMBRA1/RAB20/STX8/SNX3/APPL2/CDC42EP4/APPL1/TAPBP/RAPGEF1/RAB23/CDC42/RAB8B/CORO1A/STX4/PIK3C3/LAMP2/SRGAP2/RAB7A/ZYX/EVL/STXBP4/PIKFYVE/SYT7/PIP4P1/ATG14/RAB7B/VPS26B/KIF5B/STXBP1/RAP1A/TCIRG1/DNM2/HLA-C/ATG5/ABCA1/HLA-H/INPP5B/PIK3R4/ITGAV/ATP6V0A2/R…	76
CC	GO:0030134	COPII-coated ER to Golgi transport vesicle	52/7167	87/15431	0.00842355	0.0413973	0.0288174	SEC24C/SEC23IP/USO1/STX5/SEC23A/HLA-F/TMED10/SCAP/HLA-DRB5/ERGIC1/HLA-A/TMED5/TMED1/SEC31B/CNIH1/APP/SEC13/ECPAS/SAR1B/SEC24B/ERGIC2/PITPNM3/SREBF1/LMAN1/COL7A1/VTI1A/HLA-DPA1/PEF1/SEC31A/VANGL2/KLHL12/TMED4/VTI1B/DDHD2/YIF1A/LMAN1L/GRIA1/SEC24A/SEC24D/HLA-C/HLA-DRB1/HLA-H/MCFD2/TMED2/SEC22B/SEC16A/ERGIC3/CNIH4/SEC23B/HLA-E/STX17/CTSZ	52
CC	GO:0033290	eukaryotic 48S preinitiation complex	7167-12-01	15/15431	0.00861004	0.0417643	0.0290729	EIF3K/EIF3C/EIF3H/EIF2S1/EIF3L/EIF3B/EIF3CL/EIF3G/EIF3D/EIF3J/EIF3M/EIF3A	12
CC	GO:0034045	phagophore assembly site membrane	7167-12-01	15/15431	0.00861004	0.0417643	0.0290729	RAB1B/ATG2A/ATG16L1/WDR45B/ULK1/RAB7A/ULK2/ATG14/ATG2B/ATG5/RB1CC1/WIPI2	12
CC	GO:0000502	proteasome complex	38/7167	61/15431	0.00915764	0.043851	0.0305255	PAAF1/PSMD4/PSMD3/PSMD8/PSMD14/DNAJB2/PSMF1/UBE3C/PSMC3/PSMD13/PSMC1/PSMC4/PSME2/PSMA7/VCP/UBR1/PSMB7/PSME4/UBE3A/TXNL1/ECPAS/ADRM1/HSPB1/PSME1/PSMB3/PSMD1/ZFAND2A/PSMD7/PSMD11/PSME3/ZFAND2B/UBQLN1/PSMD2/PSMD6/PSMC2/PSMD12/IDE/PSMC5	38
CC	GO:0030532	small nuclear ribonucleoprotein complex	38/7167	61/15431	0.00915764	0.043851	0.0305255	SNRNP70/LUC7L/PRPF8/SNRPG/SF3A2/PRPF6/PRPF3/LSM10/DDX23/CD2BP2/LSM7/SNRPD2/PRPF40A/LSM8/SNRNP200/PPIH/LSM2/TGS1/SF3B2/PRPF40B/PRPF31/SNRPN/ARFGEF1/PRPF39/LUC7L3/SF3B1/PHF5A/SART3/LSM4/SLU7/SART1/SF3A1/LSM5/ZMAT2/HTATSF1/SNRPA1/SNRPF/SNRNP40	38
CC	GO:0061695	transferase complex, transferring phosphorus-containing groups	124/7167	228/15431	0.00933778	0.0444288	0.0309277	PFKP/POLR2G/POLR2A/CAB39/PFKL/POLR2F/POLR2H/CDK14/TRRAP/POLE/POLR2I/POLR3H/TAF11/REV3L/MAP3K5/PHKG1/PHKA2/CCNY/GTF2H5/POLR1E/LEO1/ERN1/TAF4/CCNI/SUPT3H/SESN2/RPAP2/NRBF2/UVRAG/ACVR1B/POLR1A/PRKAA1/ERC1/PHKG2/DNA2/POLR1D/PRPSAP2/TENT2/TAF8/WDR41/GTF2E2/POLRMT/PIK3CD/PIK3C3/POLD2/POLE3/ULK1/TBPL1/ZBTB7A/PRKAR2A/TAF2/POLR1C/VAC14/IKBKG/PRKAG2/PHKA1/PIK3C2A/TADA3/CDC73/MMS19/POLG/PRIM2/CCND1/PIK3C2B/…	124
CC	GO:0016363	nuclear matrix	60/7167	103/15431	0.0104572	0.0494401	0.0344162	UHRF1/PRKCZ/VIM/ATN1/KAT8/PIAS4/HNRNPM/MORC3/THOC1/DNMT3A/SRRM1/PRKCD/CXXC1/RUVBL1/RAD21/JAK2/NUMA1/PRPF40A/YY1/PHB2/NSMF/LMNB1/GMCL1/STAG1/SPARC/AKAP8L/CAD/NCOR2/RGS12/PHACTR3/HNRNPA2B1/BLM/TINF2/SNW1/MBD1/HNRNPU/XPOT/PSPC1/ARFGEF1/ALOX5/YEATS4/MEN1/PHF5A/DGKQ/SMC1A/ZNF326/RUVBL2/KIN/TGFB1I1/NONO/RNASEL/SATB1/ATXN1/NUFIP1/MORC2/TEP1/SFPQ/SPTBN4/SRPK1/OGG1	60
MF	GO:0031267	small GTPase binding	283/7032	408/15049	6.52284e-21	7.44909e-18	6.33059e-18	DOCK1/DOCK2/DENND2B/EXOC5/ARHGAP4/OPTN/ARHGEF12/TAMALIN/ARHGEF25/WHAMM/RAB11FIP3/TSC2/GAS8/SGSM2/TBC1D17/RANBP2/RAPGEF4/DOCK3/EXOC1/TRIO/DENND3/USP33/DENND2D/DENND4B/DENND5A/SBF2/RAPGEF3/FMNL3/CORO1C/GRTP1/RABGGTA/KCTD13/RGL3/TNPO2/PREX1/RBSN/XPO5/HACE1/MICAL1/VPS41/DOCK4/MAPKAP1/ARHGEF15/LLGL1/RAB8A/BCR/CYFIP2/RABGEF1/UNC13B/DIAPH2/RAP1GAP/ARHGAP1/MYCBP2/STXBP6/ELMO2/RANGAP1/TBCK/CYRIB/SRGAP2C/T…	283
MF	GO:0017016	Ras GTPase binding	272/7032	395/15049	1.88532e-19	1.07652e-16	9.14876e-17	DOCK1/DOCK2/DENND2B/EXOC5/ARHGAP4/OPTN/ARHGEF12/ARHGEF25/WHAMM/RAB11FIP3/GAS8/SGSM2/TBC1D17/RANBP2/RAPGEF4/DOCK3/EXOC1/TRIO/DENND3/USP33/DENND2D/DENND4B/DENND5A/SBF2/RAPGEF3/FMNL3/CORO1C/GRTP1/RABGGTA/KCTD13/RGL3/TNPO2/PREX1/RBSN/XPO5/HACE1/MICAL1/VPS41/DOCK4/MAPKAP1/ARHGEF15/LLGL1/RAB8A/BCR/CYFIP2/RABGEF1/UNC13B/DIAPH2/RAP1GAP/ARHGAP1/MYCBP2/STXBP6/ELMO2/RANGAP1/TBCK/CYRIB/SRGAP2C/TBC1D12/IPO7/F…	272
MF	GO:0030695	GTPase regulator activity	196/7032	286/15049	4.70484e-14	1.79098e-11	1.52206e-11	DOCK1/DOCK2/DOCK5/RALGAPA1/ARHGAP6/OPHN1/ARHGAP4/ARHGEF12/TSC2/SGSM2/RABEP1/TBCD/TBC1D17/ASAP2/RANBP2/CPEB2/TBC1D19/RAP1GDS1/ARHGAP26/SMAP1/AGFG2/ACAP3/ARHGAP30/AGAP4/ARHGAP22/ARAP1/ARHGAP32/AGAP2/GRTP1/RASA3/SEC23A/FLCN/PREX1/ARFGAP3/PLXNB1/LARS1/GOPC/DOCK4/SMAP2/PGAM5/ARHGEF15/LLGL1/ARHGAP45/ARHGAP35/SIRPA/BCR/RAP1GAP/ARHGAP1/VPS9D1/ITGB1BP1/RALGAPA2/RANGAP1/TBCK/ARAP3/GNAQ/SESN2/TBC1D12/IPO7/S…	196
MF	GO:0005096	GTPase activator activity	178/7032	256/15049	8.72146e-14	2.48998e-11	2.1161e-11	DOCK1/DOCK2/DOCK5/RALGAPA1/ARHGAP6/OPHN1/ARHGAP4/ARHGEF12/TSC2/SGSM2/RABEP1/TBCD/TBC1D17/ASAP2/RANBP2/TBC1D19/RAP1GDS1/ARHGAP26/SMAP1/AGFG2/ACAP3/ARHGAP30/AGAP4/ARHGAP22/ARAP1/ARHGAP32/AGAP2/GRTP1/RASA3/SEC23A/FLCN/PREX1/ARFGAP3/PLXNB1/LARS1/DOCK4/SMAP2/PGAM5/ARHGEF15/LLGL1/ARHGAP45/ARHGAP35/BCR/RAP1GAP/ARHGAP1/VPS9D1/RALGAPA2/RANGAP1/TBCK/ARAP3/GNAQ/TBC1D12/SIPA1L1/RGS6/ARHGAP23/STXBP5/RABGAP1/E…	178
MF	GO:0060589	nucleoside-triphosphatase regulator activity	214/7032	327/15049	4.37874e-12	1.00011e-09	8.49937e-10	DOCK1/DOCK2/DOCK5/RALGAPA1/ARHGAP6/OPHN1/ARHGAP4/ARHGEF12/TSC2/SGSM2/RABEP1/TBCD/TBC1D17/ASAP2/RANBP2/DNAJB2/CPEB2/TBC1D19/RAP1GDS1/ARHGAP26/SMAP1/AGFG2/ACAP3/ARHGAP30/AGAP4/ARHGAP22/ARAP1/ARHGAP32/AGAP2/GRTP1/RASA3/SEC23A/FLCN/PREX1/ARFGAP3/PLXNB1/LARS1/GOPC/DOCK4/SMAP2/BAG3/PGAM5/ARHGEF15/LLGL1/ARHGAP45/ARHGAP35/SIRPA/BCR/DNAJB6/RAP1GAP/ARHGAP1/VPS9D1/ITGB1BP1/RALGAPA2/RANGAP1/TBCK/ARAP3/GNAQ/S…	214
MF	GO:0045296	cadherin binding	204/7032	313/15049	2.44088e-11	4.6458e-09	3.94822e-09	TMOD3/PTPRM/JUP/CAPG/CDH19/RPS2/PFKP/CDH23/VCL/SCYL1/CTTN/USP8/SNX1/MPRIP/SEPTIN9/CC2D1A/RAB10/PKP4/ATIC/LRRFIP1/MAPRE1/ADD1/PAICS/USO1/CAST/CD2AP/SND1/EIF2S3/ABI1/STX5/PPP1CA/DDX6/PTPRB/GOLGA3/TJP1/CSNK1D/OLA1/CCT8/PI4KA/MYH9/RPL29/ESYT2/EEF1D/PUF60/TLN1/CEMIP2/CTNNAL1/BAG3/SPTBN1/PTPN1/EXOC3/SHTN1/ARHGAP1/STXBP6/RSL1D1/RANGAP1/RUVBL1/CLIC1/STK38/EIF5/SRC/EIF2A/LARP1/DBNL/PICALM/YWHAE/KDR/DHX29/…	204
MF	GO:0005085	guanyl-nucleotide exchange factor activity	139/7032	208/15049	3.18248e-09	5.192e-07	4.41241e-07	DOCK1/DOCK2/DOCK5/DENND2B/ARHGEF12/ARHGEF25/NUCB1/PSD4/RAPGEF4/DOCK3/TRIO/DENND3/DENND2D/DENND4B/HPS1/DENND5A/SBF2/RASGRP2/RAPGEF3/EIF2B1/HERC2/FLCN/DOCK6/RGL3/PREX1/DOCK4/EEF1D/ARHGEF15/BCR/RABGEF1/MYCBP2/RCC1L/DENND11/LAMTOR2/ARHGEF26/EIF2B5/BCAR3/VAV3/ABR/FNIP1/RPGR/NET1/MADD/RANGRF/RIN2/DOCK9/CCDC88A/PLEKHG2/CCZ1/HPS4/DENND6B/WDR41/RAPGEF5/RAPGEF1/RGL1/ARHGEF7/FARP2/DENND4C/RCBTB2/HERC1/RAB3G…	139
MF	GO:0016887	ATPase activity	240/7032	395/15049	9.7959e-09	1.39836e-06	1.1884e-06	MYO7A/GINS2/MCM6/SPATA5/DDX1/DDX11/DDX55/CHD3/DHX34/ABCG1/DNAH1/ABCE1/YTHDC2/ABCC10/WRN/KIFC2/ATP13A2/YME1L1/PSMC3/DDX6/DDX12P/ATP5F1B/CHD8/ABCD4/MYH10/OLA1/CCT8/MYH9/DHX36/ATP8A1/TAP1/PMS2/DDX56/MYO1G/ATP1A2/BTAF1/PSMC1/TDRD9/ABCA7/CLPP/PSMC4/SMARCAD1/MTREX/DDX59/KIF21A/ATP2A3/DDX5/ABCA9/RUVBL1/VCP/MYL6/BPTF/ABCB10/DDX23/DDX54/AQR/MYO5C/MYO1E/ABCA8/MYO1F/DHX29/ATP2C1/DNA2/MDN1/MACF1/MOV10/SWSAP1…	240
MF	GO:0017137	Rab GTPase binding	114/7032	167/15049	1.31958e-08	1.6744e-06	1.42298e-06	DENND2B/OPTN/RAB11FIP3/GAS8/SGSM2/TBC1D17/DENND3/DENND2D/DENND4B/DENND5A/SBF2/GRTP1/RABGGTA/RBSN/HACE1/MICAL1/VPS41/LLGL1/RAB8A/RABGEF1/UNC13B/ARHGAP1/TBCK/TBC1D12/STXBP5/RUSC2/RABGAP1/PICALM/RPH3AL/TBC1D3F/TBC1D3C/TBC1D3/YIPF2/TBC1D9B/BICD2/MADD/ERC1/RIN2/TBC1D1/AP1G1/TBC1D16/CLEC16A/LLGL2/EVI5L/SYTL2/VPS39/TBC1D20/HPS4/DENND6B/WDR41/TBC1D2/SYTL4/RHOBTB3/DENND4C/PDE6D/MICALL2/SYTL1/RAB3GAP1/TBC1…	114
MF	GO:0008047	enzyme activator activity	288/7032	493/15049	7.97317e-08	9.10536e-06	7.73817e-06	DOCK1/DOCK2/DOCK5/RALGAPA1/ARHGAP6/OPHN1/ARHGAP4/ARHGEF12/MMP17/TSC2/SGSM2/RABEP1/TAOK1/TBCD/STK11/SAE1/TBC1D17/ASAP2/RANBP2/PSMD14/CFLAR/DNAJB2/CAB39/FBLN1/TBC1D19/RAP1GDS1/ARHGAP26/SMAP1/AGFG2/ACAP3/ARHGAP30/ABI1/AGAP4/ARHGAP22/CWF19L1/B3GAT3/ARAP1/CASP1/ARHGAP32/AGAP2/GRTP1/RASA3/SEC23A/NLRP1/FLCN/MAP2K2/PREX1/ARFGAP3/PLXNB1/LARS1/DOCK4/PINK1/SMAP2/PGAM5/ARHGEF15/LLGL1/GPRC5C/ARHGAP45/PDCD5/AR…	288
MF	GO:0004386	helicase activity	101/7032	149/15049	1.50946e-07	1.5671e-05	1.3318e-05	GINS2/MCM6/DDX1/DDX11/DDX55/CHD3/DHX34/YTHDC2/WRN/DDX6/DDX12P/CHD8/DHX36/DDX56/BTAF1/TDRD9/SMARCAD1/MTREX/DDX59/DDX5/RUVBL1/DDX23/DDX54/AQR/DHX29/DNA2/MOV10/SNRNP200/CHD6/SETX/EP400/DDX31/SMARCA1/RFC2/DHX57/DDX17/DHX16/CHD7/SMARCA4/SMARCAL1/ERCC2/DHX30/BLM/FANCM/HELQ/DDX3Y/ERCC3/ASCC3/UPF1/CHD5/GTF2F2/MOV10L1/RECQL4/DDX25/RFC4/ERCC6L2/DHX37/DHX58/PIF1/SMARCA5/SKIV2L/DHX32/DDX24/DDX50/DHX38/DDX18/…	101
MF	GO:0140098	catalytic activity, acting on RNA	207/7032	343/15049	2.0795e-07	1.97899e-05	1.68184e-05	FTO/DDX1/IARS2/POLR2G/DDX55/EXD2/RAMAC/POLR2A/DHX34/CNOT3/CPSF3/PCIF1/POLR2F/POLR2H/TARS1/YTHDC2/PNLDC1/SND1/METTL2B/RCL1/CARS1/DDX6/DDX12P/FTSJ3/TRMT1/POLR2I/TRMT61B/FARSB/POLR3H/DHX36/DROSHA/LARS1/DDX56/TUT7/IARS1/CNOT2/TDRD9/DIS3L2/MTREX/CMTR1/POLR1E/DDX59/CARS2/SMG6/ELAC2/ERN1/DDX5/PNPT1/TYW3/POP4/XRN2/YBEY/ERI1/POP1/TRMT10B/YARS1/NSUN6/DDX23/DDX54/AQR/NARS1/POLR1A/TYW5/SAMHD1/NSUN2/DHX29/FAR…	207
MF	GO:0003712	transcription coregulator activity	264/7032	452/15049	2.82391e-07	2.4807e-05	2.10822e-05	TDRD3/WTIP/JUP/DDX1/HDAC9/ZNF541/KMT2D/THRAP3/DCAF6/RCOR3/SUFU/ATN1/HCFC2/KAT8/CBFB/TAF15/TADA2A/PIAS4/CARM1/RALY/LPIN3/PRMT2/UBE2L3/SMARCB1/SAP30/TCERG1/NSD1/TRRAP/SND1/MYSM1/YY1AP1/LPXN/CALCOCO1/USP22/MED13/SS18/MIER2/MED16/TLE2/TLE5/DNMT3A/SUPT7L/NCOA6/TAF11/TRERF1/NOTCH1/PEX14/BTAF1/BIRC2/CNOT2/HSBP1L1/SIN3B/NCOA3/PRPF6/PARP14/KDM3B/MED13L/COPS2/BRD7/ZMYND8/SMARCC1/RUVBL1/SUPT3H/HDAC1/AEBP2/M…	264
MF	GO:0016874	ligase activity	101/7032	151/15049	4.10456e-07	3.34815e-05	2.84542e-05	IARS2/PCCA/SAE1/ACSS2/ATG7/PAICS/TARS1/ADSS2/CARS1/ATP5F1B/FARSB/LARS1/IARS1/ACACB/AACS/TTLL5/ADSS1/SLC27A1/CARS2/GSS/MTHFD1/ACSF3/YARS1/GLUL/NARS1/UBA3/MCCC1/ATP5ME/ACSS3/UBA2/TTLL4/FARS2/ATP5MC2/AARS1/ATP5F1A/RTCB/HARS1/CTPS1/TARS2/BTRC/TPGS1/MTHFD1L/DPH6/VARS1/RIMKLB/NADSYN1/RARS1/SLC27A5/ATP5MC3/NAPRT/SUCLA2/LIG3/RARS2/CARNS1/CAD/UCHL1/SUCLG1/QARS1/ACSM5/LIPT1/UBA7/HARS2/EPRS1/GATB/TTLL9/ACAC…	101
MF	GO:0017048	Rho GTPase binding	104/7032	157/15049	5.7184e-07	4.35361e-05	3.69991e-05	DOCK1/DOCK2/ARHGAP4/ARHGEF12/ARHGEF25/WHAMM/DOCK3/EXOC1/TRIO/FMNL3/CORO1C/KCTD13/PREX1/HACE1/DOCK4/ARHGEF15/BCR/CYFIP2/DIAPH2/STXBP6/ELMO2/CYRIB/SRGAP2C/FMNL1/ARHGEF26/VAV3/CYFIP1/ROCK2/NET1/LRRK2/CDC42EP4/PARD6A/PLEKHG2/NCKAP1/FARP2/NOXA1/CYRIA/STRIP1/DAAM2/SRGAP3/SRGAP2/SRGAP1/RALBP1/MTSS2/PPP6R1/PAK3/DVL1/WASF1/TIAM1/ARHGAP44/FMNL2/ARHGEF4/ABI2/MAP3K11/DVL2/ARHGEF10L/ARHGEF18/SIKE1/MCF2/ANLN/P…	104
MF	GO:0005088	Ras guanyl-nucleotide exchange factor activity	77/7032	111/15049	1.09219e-06	7.79548e-05	6.62497e-05	DOCK1/DOCK2/DENND2B/ARHGEF12/ARHGEF25/RAPGEF4/DOCK3/TRIO/DENND3/DENND2D/DENND4B/DENND5A/SBF2/RAPGEF3/RGL3/PREX1/DOCK4/ARHGEF15/BCR/RABGEF1/ARHGEF26/VAV3/NET1/MADD/RANGRF/RIN2/PLEKHG2/DENND6B/WDR41/RAPGEF5/RAPGEF1/RGL1/FARP2/DENND4C/RCBTB2/RAB3GAP1/DENND2A/RALGPS1/TIAM1/SERGEF/ARHGEF4/SH3BP5L/ARHGEF10L/ARHGEF18/RAB3IP/MCF2/RASGRF1/KNDC1/RAP1A/ARHGEF1/RASGRF2/EPS8/ARHGEF16/ECT2/FGD2/PLEKHG5/DENND4A…	77
MF	GO:0004674	protein serine/threonine kinase activity	242/7032	417/15049	1.74036e-06	0.000116911	9.93566e-05	TESK1/MAP4K5/PRKCZ/MAST2/CAMK1D/GRK5/ILK/GRK2/ATP23/TAOK1/MAP3K3/STK11/CSNK1G2/MAST3/STK36/CAB39/LIMK2/DCLK2/TRIO/SQSTM1/CDK14/MTOR/DSTYK/AKT1/TRPM7/SMG1/CSNK1D/MAP2K2/AKT2/EIF2AK2/PRKD3/MAP3K5/RPS6KA2/PHKG1/PHKA2/RPS6KA3/IRAK1/PINK1/MARK3/MAP2K5/EEF2K/MINK1/BCR/SNRK/PRKCD/MAP3K13/BMP2K/TTBK2/DAPK2/ERN1/MAPK12/STK38/ACVR1B/IRAK3/EIF2AK4/MAP2K3/MAP4K4/MAPKAPK3/CSNK1G3/PRPF4B/CDK11B/MAP3K6/AKT3/CAM…	242
MF	GO:0000149	SNARE binding	75/7032	110/15049	4.19037e-06	0.000265855	0.000225937	STXBP3/SYT11/SEC24C/SCFD1/TNFAIP2/SNAP23/BAIAP3/NAPG/SNAP29/STX5/DOC2B/STX10/VPS54/VAMP8/EXOC3/UNC13B/TMED10/SCFD2/UVRAG/BLOC1S6/RNF40/STXBP5/VPS50/ABL1/TXLNG/VAMP7/PICALM/STX8/TXLNA/LRRK2/PTPN2/STX4/GABARAPL2/SEC24B/NBAS/VTI1A/VPS11/STXBP4/SYT7/VPS52/SNCA/SNAP25/VTI1B/SYP/STXBP1/SYT1/UNC13A/CPLX1/CACNA1A/SYT9/STXBP5L/SYT3/SEC24A/NSF/SEC24D/ABCA1/RAB4A/SYT17/STX2/TSNARE1/HECTD3/SEC22B/EXOC3L1/NAP…	75
MF	GO:0008135	translation factor activity, RNA binding	55/7032	76/15049	4.91549e-06	0.000295447	0.000251085	EIF3K/CPEB2/EIF2S3/EIF4G3/EIF2D/EIF2B1/MTIF2/GTPBP2/EEF1D/EEF2K/EIF4E/EIF5/EIF3C/EEFSEC/EIF2A/EIF2B5/DHX29/GCN1/EFL1/EIF3H/EIF2S1/EIF2S2/EIF1AD/EIF3L/TUFM/EIF5A/ABCF1/EIF1/COPS5/EIF2B3/HBS1L/GTPBP1/EIF1B/EIF3B/MTRF1/GSPT1/EIF4G2/EIF3CL/EEF2/EIF3G/EIF2B4/EIF4G1/EIF4A2/EIF3D/EIF3J/EIF5B/EIF3M/MTIF3/ETF1/EIF3A/EIF1AX/DENR/EIF2B2/ABTB1/EEF1A2	55
MF	GO:0090079	translation regulator activity, nucleic acid binding	66/7032	95/15049	5.82106e-06	0.000332383	0.000282475	EIF3K/CPEB2/EIF2S3/EIF4G3/EIF2D/EIF2B1/MTIF2/GTPBP2/EEF1D/EEF2K/SHMT1/EIF4E/EIF5/EIF3C/EEFSEC/EIF2A/EIF2B5/LARP1/PAIP1/DHX29/PAIP2/GCN1/EFL1/EIF3H/SHMT2/EIF2S1/EIF2S2/EIF1AD/EIF3L/TUFM/EIF5A/ABCF1/EIF1/COPS5/EIF2B3/HBS1L/CELF4/GTPBP1/EIF1B/EIF3B/MTRF1/GSPT1/PABPC1/CTIF/EIF4G2/EIF3CL/EEF2/EIF3G/EIF2B4/EIF4G1/EIF4A2/EIF3D/EIF3J/EIF5B/EIF3M/MTIF3/RPS27L/ETF1/C1QBP/EIF3A/EIF1AX/DENR/EIF2B2/TYMS/ABTB1…	66
MF	GO:0042393	histone binding	131/7032	212/15049	6.44053e-06	0.000350242	0.000297653	TDRD3/KMT5C/UHRF1/CD1D/KMT2D/MPHOSPH8/KAT8/CARM1/ANP32B/PHC2/MYSM1/APBB1/CHD8/MBTD1/PIH1D1/BRD1/BRD9/NASP/ING5/PHF1/SCMH1/NAP1L4/SSRP1/BAZ2A/BRD7/CXXC1/ZMYND8/SMARCC1/PHF13/MLLT10/IPO7/BPTF/JAK2/TSPYL2/NOC2L/KMT2C/TONSL/GLYR1/PSME4/BAZ1B/MLLT6/MSH6/L3MBTL3/SPIN1/SET/SBNO1/PRMT7/YEATS2/CBX4/PHF10/KAT6B/SGF29/KDM1B/RNF20/ING4/PHF8/SMARCC2/MCM3AP/TTLL12/HPF1/DPF2/EZH1/SFMBT2/SNCA/KDM5B/SMARCA4/BCAS3…	131
MF	GO:0019208	phosphatase regulator activity	64/7032	92/15049	7.49888e-06	0.00038926	0.000330812	STYX/PPP2R1A/PPP6R2/PHACTR1/PPP1R26/ENSA/SBF2/B3GAT3/PPP2R1B/ANKLE2/PPP1R12C/EIF2AK2/PPP2R2D/BMP2K/PPP1R9B/PPP4R1/PHACTR4/CALM3/PPP4R2/PPP1R15B/ZEB2/RCAN2/ELFN1/SET/BOD1L1/PPME1/PPP1R36/URI1/PPP1R37/PPP1R12B/PPP2R5B/PPP1R16A/TESC/PPP6R1/PTPA/PHACTR3/MTMR12/MGAT5/PPP4R4/ELFN2/PPP2R2C/PPP1R12A/GTF2F1/PPP2R3B/SH3RF2/PPP1R15A/PPP1R1B/PPP6R3/PPP1R16B/PPP1R1A/DMPK/BOD1/PPP2R2A/PPP1R14B/PPP1R7/SBF1/LMTK…	64
MF	GO:0048156	tau protein binding	35/7032	44/15049	8.23338e-06	0.000408805	0.000347422	TAOK1/AATF/APBB1/BIN1/FYN/MARK3/TTBK2/DCTN1/PPP5C/PICALM/ROCK2/PRKAA1/CLU/SMAD2/MARK4/MAP2/HSP90AA1/FKBP4/EP300/HDAC6/SNCA/BRSK1/ACTB/MAP1A/CDK5/TAOK2/HSP90AB1/ROCK1/MARK1/MARK2/DYRK1A/PPP2R2A/PPP2CA/BRSK2/TTBK1	35
MF	GO:0045182	translation regulator activity	81/7032	122/15049	8.65186e-06	0.000411684	0.000349869	EIF3K/CPEB2/EIF2S3/RPL10/MTOR/EIF4G3/EIF2D/EIF2B1/EIF2AK2/MTIF2/GTPBP2/EEF1D/EEF2K/SHMT1/EIF4E/EIF5/EIF2AK4/EIF3C/EEFSEC/EIF2A/EIF2B5/LARP1/CYFIP1/PAIP1/DHX29/EIF2AK1/PAIP2/GCN1/EFL1/EIF3H/SHMT2/EIF2S1/AARS1/EIF2S2/SAMD4B/EIF1AD/EIF3L/TUFM/EIF5A/ABCF1/EIF1/COPS5/EIF2B3/FMR1/NEURL1/HBS1L/CELF4/GTPBP1/EIF1B/EIF3B/MTRF1/GSPT1/IGF2BP2/PABPC1/CTIF/EIF4G2/EIF3CL/EEF2/EIF3G/EIF2B4/CIRBP/FXR1/EIF4G1/EIF4…	81
MF	GO:0140030	modification-dependent protein binding	91/7032	140/15049	9.31633e-06	0.00042557	0.00036167	TDRD3/UHRF1/ABRAXAS1/PSMD4/OPTN/ZRANB1/MPHOSPH8/KAT8/CARM1/DNAJB2/SQSTM1/CHD8/OTUD7A/PRPF8/MBTD1/BRD9/BAG6/ING5/PHF1/FAAP20/MINDY1/BAZ2A/BRD7/CXXC1/ZMYND8/TNIP1/VCP/PHF13/BPTF/AGAP3/GLYR1/PSME4/ANKRD13A/MSH6/SPIN1/BABAM2/YEATS2/EPS15/CBX4/PARP10/SGF29/ING4/HSPD1/PHF8/HDAC6/UBL7/TTLL12/IKBKG/DPF2/IKBKE/SMARCA4/AGL/DZIP3/MSL3/TP53BP1/FMR1/MLLT3/CHD5/ANK2/BRCC3/OTUD7B/NCAPG2/LRWD1/DAXX/PHIP/USP15/YE…	91
MF	GO:0003713	transcription coactivator activity	147/7032	244/15049	1.31741e-05	0.000578646	0.000491761	TDRD3/JUP/KMT2D/THRAP3/DCAF6/HCFC2/CBFB/TADA2A/CARM1/LPIN3/PRMT2/UBE2L3/SMARCB1/TCERG1/MYSM1/CALCOCO1/USP22/MED13/SS18/MED16/SUPT7L/NCOA6/TAF11/TRERF1/NOTCH1/BIRC2/NCOA3/PRPF6/BRD7/SMARCC1/RUVBL1/SUPT3H/MTA1/ARL2BP/RFXANK/LPIN1/ABL1/CTBP2/MED24/HMGB2/KMT2C/MED27/ARID1A/HTATIP2/BICRAL/UBE3A/LPIN2/SLC30A9/MTA3/CTNNB1/RNF20/ING4/MED4/HCFC1/MED23/BICRA/EP300/RNF14/SMARCC2/RRP1B/ARRB1/WBP2/DDX17/SS18L…	147
MF	GO:0003743	translation initiation factor activity	37/7032	48/15049	1.69673e-05	0.000717653	0.000609896	EIF3K/EIF2S3/EIF4G3/EIF2D/EIF2B1/MTIF2/EIF4E/EIF5/EIF3C/EIF2A/EIF2B5/DHX29/EIF3H/EIF2S1/EIF2S2/EIF1AD/EIF3L/EIF1/COPS5/EIF2B3/EIF1B/EIF3B/EIF4G2/EIF3CL/EIF3G/EIF2B4/EIF4G1/EIF4A2/EIF3D/EIF3J/EIF5B/EIF3M/MTIF3/EIF3A/EIF1AX/DENR/EIF2B2	37
MF	GO:0032182	ubiquitin-like protein binding	63/7032	92/15049	1.95396e-05	0.000796936	0.000677274	UBXN2A/DNAJB2/RAE1/USP25/SQSTM1/UBXN11/VPS36/HERC2/ILRUN/BIRC2/SMAD3/FAAP20/BUB3/UBAP1L/ASCC2/UBR5/USP5/UBA2/SIMC1/RNF185/FAF1/SERBP1/GGA3/CBX4/OTUB1/RNF111/NBR1/TOLLIP/UBE2N/NSFL1C/MARK4/ADRM1/HSPB1/HDAC6/RBCK1/IKBKG/NPLOC4/DCUN1D1/AUP1/FAF2/UCHL1/RNF8/SOBP/MARCHF7/VPS28/UBAP1/HABP4/TSG101/USPL1/DCUN1D5/RNF168/SIRT2/RNF19B/FBXW7/PLAA/ZFAND2B/UBXN1/DCUN1D2/MVB12A/DCUN1D4/WDR48/CASP8AP2/UBXN2B	63
MF	GO:0003724	RNA helicase activity	50/7032	70/15049	2.37876e-05	0.000936738	0.000796085	DDX1/DDX55/DHX34/YTHDC2/DDX6/DDX12P/DHX36/DDX56/TDRD9/MTREX/DDX59/DDX5/DDX23/DDX54/AQR/DHX29/MOV10/SNRNP200/DDX31/DHX57/DDX17/DHX16/DHX30/FANCM/DDX3Y/UPF1/MOV10L1/DDX25/DHX37/DHX58/SKIV2L/DHX32/DDX24/DDX50/DHX38/DDX18/DHX35/DDX27/DDX46/DDX39A/DDX42/DDX52/EIF4A2/DDX41/DDX10/DDX3X/DDX19B/DDX49/HELZ2/SUPV3L1	50
MF	GO:0051015	actin filament binding	121/7032	201/15049	7.74704e-05	0.0028941	0.00245955	MYO7A/CAPG/KLHL17/MACO1/CTTN/MPRIP/ACTR3/ARPC2/VPS16/ADD1/MARCKSL1/FMNL3/AVIL/CORO1C/MYH10/BIN1/MYH9/ABLIM2/MICAL1/MYO1G/TLN1/CTNNAL1/ADSS1/SHTN1/PPP1R9B/MYO16/BLOC1S6/FMNL1/ITPRID2/VILL/MARCKS/DBNL/ACTR3B/TMOD1/GSN/ABL1/SVIL/CYFIP1/MYO5C/MYO1E/MYO18A/MYO1F/FERMT1/SYNE1/ACTR3C/KPTN/MACF1/MYH6/CORO2B/MICALL2/CORO1A/PICK1/CAPZA2/LASP1/HIP1R/DMTN/ACTN1/MYOM1/TMEM201/COTL1/FMNL2/MYO5A/CORO6/ADD3/SAMD…	121
MF	GO:0060090	molecular adaptor activity	172/7032	298/15049	7.85615e-05	0.0028941	0.00245955	BNIP1/SUN1/DLGAP3/PDZK1P1/JUP/TRDN/SPSB2/KLHL17/OPTN/AP2A2/SNAP23/MAPK8IP3/BFAR/SH2B1/SEPTIN9/NAPG/BCL3/DLGAP4/SNAP29/SASH1/SLC9A1/DDB1/STX5/SPAG9/MAP2K2/STX10/AP2S1/OBSL1/MYH9/SEPTIN8/SERINC1/HERPUD1/SARM1/VAMP8/SHANK3/ICE1/GAS6/CARD10/SUN2/BIN3/PDE4DIP/LAMTOR2/TELO2/PSMG2/AP2A1/PPP4R2/SEPTIN11/CNTLN/VAMP7/STX8/SEPTIN4/MAGI1/BICD2/LRRK2/GATAD2A/DAB2IP/CNOT1/AP1G1/AP1G2/TRADD/ANAPC1/NUP153/ECPAS/…	172
MF	GO:0035091	phosphatidylinositol binding	146/7032	249/15049	9.51291e-05	0.00339492	0.00288516	ITPR3/PIGK/CAPG/CGAS/PLA2G4A/WASHC2C/PLEKHA5/SNX1/SNX17/EXOC1/ATP13A2/SLC9A1/SBF2/ATG2A/ARAP1/ARHGAP32/AVIL/VPS36/ZFYVE1/AKT1/ZCCHC14/HS1BP3/MITD1/SESTD1/SNX4/WDFY3/MYO1G/TECPR1/ESYT2/TLN1/MAPKAP1/STXBP6/GSDMB/ARAP3/SNX29/PLEKHA3/VILL/FCHO2/SNX30/GSN/SVIL/SH3PXD2A/NUMA1/PICALM/ITPR2/RAB35/MYO1E/PHF12/SNX3/SNX12/DAB2IP/PARD3/APPL2/CCDC88A/ZFYVE28/SNX13/PLD2/APPL1/OGT/MTM1/SYTL2/EEA1/WDR45B/LANCL2/…	146
MF	GO:0003729	mRNA binding	160/7032	276/15049	0.000101475	0.00351165	0.00298437	COPA/MBD2/RPS2/RBM25/TAF15/DAZAP1/HNRNPM/SHFL/LSM14A/SNRNP70/RPL13A/SSB/CPEB2/FUBP3/EIF4G3/SRSF4/DDX6/RBM26/LUC7L/MYH10/PUM2/DHX36/HNRNPD/GEMIN5/XPO5/RPL30/RBMX/TARDBP/RPL41/HNRNPC/RSL1D1/SHMT1/DDX5/AUH/PTBP2/RNF40/ADARB1/EEFSEC/EIF2A/FYTTD1/LARP1/PUM1/AQR/CARHSP1/MARF1/SRSF1/RBMS1/PCBP4/HNRNPK/RBM5/PAIP2/METTL3/TIA1/RPL35/SHMT2/HNRNPAB/SERBP1/EIF2S2/CSDC2/PCBP2/SAMD4B/NCBP1/RNF20/TPR/NXF1/NCBP3/…	160
MF	GO:0048365	Rac GTPase binding	50/7032	73/15049	0.000137041	0.00453233	0.0038518	DOCK2/ARHGAP4/DOCK3/CORO1C/PREX1/HACE1/DOCK4/CYFIP2/ELMO2/CYRIB/SRGAP2C/FMNL1/VAV3/CYFIP1/NCKAP1/FARP2/NOXA1/CYRIA/SRGAP3/SRGAP2/SRGAP1/RALBP1/MTSS2/DVL1/WASF1/TIAM1/ARHGAP44/ARHGEF4/ABI2/MAP3K11/DVL2/PAK1/RCC2/EPS8/FLNA/ECT2/ARHGAP17/ARHGDIA/ARHGDIB/BRK1/WAS/SRGAP2B/ARHGEF2/PAK2/PKN1/IQGAP1/DVL3/ELMO3/SOD1/ALS2	50
MF	GO:0050321	tau-protein kinase activity	19/7032	22/15049	0.000138907	0.00453233	0.0038518	TAOK1/CSNK1D/FYN/PHKG1/MARK3/TTBK2/ROCK2/PRKAA1/PHKG2/MARK4/BRSK1/CDK5/TAOK2/ROCK1/MARK1/MARK2/DYRK1A/BRSK2/TTBK1	19
MF	GO:0019787	ubiquitin-like protein transferase activity	222/7032	398/15049	0.000151216	0.00479692	0.00407665	SYVN1/UHRF1/RNF38/CUL5/BFAR/PIAS4/RANBP2/UBE2L3/PPIL2/RBX1/RNF123/RNF13/ANAPC4/MARCHF6/UBE2D2/FBXO9/UBE3C/RNF115/COP1/CHFR/HECTD1/HERC2/KCTD13/RNF126/RNF149/WDSUB1/CUL3/UBE2G2/MARCHF3/RNF145/HACE1/RNF216/FBXW2/HUWE1/FBXO44/BIRC2/KCMF1/DTX2/NSMCE2/MYCBP2/RNF130/UBE4A/PELI2/MGRN1/RNF40/UBR3/ATG16L1/UBE2E2/TRIM11/RNF6/SEL1L/UBR1/UBE2G1/UBA3/SMURF1/MKRN1/RNF122/UBR5/MED27/UBE2V2/UBR4/PIAS2/DDB2/TRIM6…	222
MF	GO:0008022	protein C-terminus binding	109/7032	181/15049	0.000167924	0.00504961	0.0042914	TESK1/TCF4/OPTN/CSK/POLR2A/PIAS4/SAE1/SNX17/MAPRE1/FBLN1/CD2AP/SASH1/DNM1/PEX16/CALCOCO1/VPS36/ERCC1/SCLT1/GOPC/SHANK3/PRDX3/PPP1R9B/EML2/PRRC2C/AP2A1/SRC/DBNL/JAK2/ABL1/NUMA1/MAGI1/PRKAA1/ATF4/PHB2/VTA1/MDC1/ATXN2/DLG4/CORO1A/ERBB2/BAIAP2/PICK1/CTNNB1/PTK2B/ITGB3BP/DYNLT1/DST/EP300/CIB1/USP7/PIAS1/CNRIP1/CEP135/SDCBP2/ERCC2/ERCC3/AFDN/DLG1/CDK7/ATP1B1/NCL/SLC9A3R2/TERF2/MPDZ/SYT1/CACNA1B/HESX1/M…	109
MF	GO:0005543	phospholipid binding	236/7032	426/15049	0.000168026	0.00504961	0.0042914	ITPR3/PIGK/CAPG/OPHN1/CGAS/SYT11/PLA2G4A/WASHC2C/GRK5/PLEKHA5/DGKA/SNX1/BAIAP3/AXL/SNX17/PSD4/ABCG1/OPA1/EXOC1/ARHGAP26/ATP13A2/SLC9A1/ANXA7/SBF2/ATG2A/ARAP1/ARHGAP32/AVIL/VPS36/ZFYVE1/AKT1/MFGE8/ZCCHC14/DOC2B/PLA2G4C/HS1BP3/MITD1/BIN1/SESTD1/PREX1/SNX4/WDFY3/CPNE5/MYO1G/TECPR1/ESYT2/TLN1/MAPKAP1/PEBP1/ARHGAP35/SPTBN1/DYSF/UNC13B/CPNE8/BIN2/GAS6/STXBP6/GSDMB/ARAP3/SNX29/PLEKHA3/VILL/FCHO2/SNX30/G…	236
MF	GO:0044389	ubiquitin-like protein ligase binding	165/7032	288/15049	0.00018151	0.00531498	0.00451692	CACYBP/TCP1/TNFRSF14/TNFRSF1B/SYT11/ATF6/VCL/CUL5/SMAD6/POLR2A/TRAF4/PIAS4/TRIB2/CD40/USP25/UBE2L3/RBX1/SQSTM1/CUL9/RALA/DBT/APBB1/FZD4/HERC2/CUL3/BAG6/TRAF1/ANAPC2/PINK1/SMAD3/STAT2/RANGAP1/VCP/STAM/ACVR1B/RNF40/TANK/SRC/APC/JAK1/SMG5/AMBRA1/RELA/YWHAE/UBE2G1/STX8/USP19/CKB/PIAS2/CLU/NLK/UBA52/RPS27A/UBE2B/FAF1/TRIM37/CUL4A/SMAD2/OTUB1/PCBP2/GABARAPL2/SMAD1/SLF1/CUL1/PTK2B/ERLIN2/RNF20/TOLLIP/UB…	165
MF	GO:0004812	aminoacyl-tRNA ligase activity	29/7032	38/15049	0.000193643	0.00533287	0.00453213	IARS2/TARS1/CARS1/FARSB/LARS1/IARS1/CARS2/YARS1/NARS1/FARS2/AARS1/HARS1/TARS2/VARS1/RARS1/RARS2/QARS1/HARS2/EPRS1/AARS2/NARS2/DALRD3/YARS2/GARS1/TARS3/MARS1/SARS1/SARS2/DARS2	29
MF	GO:0016875	ligase activity, forming carbon-oxygen bonds	29/7032	38/15049	0.000193643	0.00533287	0.00453213	IARS2/TARS1/CARS1/FARSB/LARS1/IARS1/CARS2/YARS1/NARS1/FARS2/AARS1/HARS1/TARS2/VARS1/RARS1/RARS2/QARS1/HARS2/EPRS1/AARS2/NARS2/DALRD3/YARS2/GARS1/TARS3/MARS1/SARS1/SARS2/DARS2	29
MF	GO:0031625	ubiquitin protein ligase binding	157/7032	273/15049	0.000200546	0.00533287	0.00453213	CACYBP/TCP1/TNFRSF14/TNFRSF1B/SYT11/ATF6/VCL/CUL5/SMAD6/POLR2A/TRAF4/PIAS4/TRIB2/CD40/USP25/UBE2L3/RBX1/SQSTM1/CUL9/RALA/DBT/APBB1/FZD4/HERC2/CUL3/BAG6/TRAF1/ANAPC2/PINK1/SMAD3/RANGAP1/VCP/ACVR1B/RNF40/TANK/SRC/APC/JAK1/SMG5/AMBRA1/RELA/YWHAE/UBE2G1/STX8/USP19/CKB/PIAS2/CLU/NLK/UBA52/RPS27A/UBE2B/FAF1/TRIM37/CUL4A/SMAD2/OTUB1/PCBP2/GABARAPL2/SMAD1/SLF1/CUL1/PTK2B/ERLIN2/RNF20/TOLLIP/UBE2N/HSPD1/P…	157
MF	GO:0005516	calmodulin binding	114/7032	191/15049	0.0002008	0.00533287	0.00453213	MYO7A/CAMSAP2/CAMK1D/ADD1/PPP3CC/SLC9A1/MARCKSL1/AKT1/TJP1/MYH10/MYH9/PLA2G6/MYO1G/PHKG1/PHKA2/EEF2K/SPTBN1/UNC13B/DAPK2/DDX5/MAPKAPK3/MARCKS/CAMKK2/MYO5C/MYO1E/MYO1F/IQCB1/PCYT1A/ATP5IF1/PHKG2/UBR4/MAPKAPK5/RYR1/ITPKB/EEA1/MYH6/RRAD/CAMKK1/IQCG/CDK5RAP2/PCNT/PPP3CB/MBP/MAP2/INVS/PPP3CA/TRPM4/SPTAN1/SYT7/KCNQ4/PHKA1/MYO5A/CTH/ADD3/WFS1/RYR3/MYO6/RYR2/PHKB/MYH3/CAMK2A/SYT1/MYH14/UNC13A/SLC8A2/CAMK…	114
MF	GO:0015631	tubulin binding	196/7032	349/15049	0.000219247	0.00569047	0.00483603	CACYBP/ABRAXAS1/NME8/MACO1/MAST2/S100A9/SYT11/CAMSAP2/WHAMM/GAS8/TAOK1/TBCD/MAPRE1/RAE1/OPA1/KIFC2/DNM1/SVBP/ARL3/HOOK2/TUBGCP6/FYN/VPS41/LZTS1/PEX14/DIXDC1/TTLL5/PDCD5/DYSF/ARL8A/EML3/KIF21A/TTBK2/EML2/DCTN1/SUN2/AGTPBP1/STIM1/PAFAH1B1/PPP5C/MAP4K4/APC/RABGAP1/NUMA1/LRRK2/TTLL4/EML5/CCDC88A/CLASP2/MACF1/CEP295/APPL1/IFT74/OFD1/KIF17/KIF21B/FEZ1/CLASP1/CDK5RAP2/SGIP1/CCSER2/MAPRE2/RACGAP1/KIF1B/G…	196
MF	GO:0008536	Ran GTPase binding	27/7032	35/15049	0.000236865	0.00601112	0.00510853	RANBP2/TNPO2/XPO5/MYCBP2/RANGAP1/IPO7/CSE1L/XPO6/RANBP3/RANGRF/RANBP10/IPO11/RCBTB2/RANBP9/RANBP17/SERGEF/SPRYD3/IPO8/RGPD3/XPOT/RGPD4/TNPO1/KPNB1/XPO1/XPO7/TNPO3/RANBP3L	27
MF	GO:0035257	nuclear hormone receptor binding	84/7032	136/15049	0.000283403	0.00703579	0.00597935	JUP/THRAP3/PRMT2/NSD1/TRIP6/TACC1/STAT5B/MED13/MED16/NCOA6/TAF11/TRERF1/SMAD3/NCOA3/PRPF6/BAZ2A/DDX5/SRC/CTBP2/DDX54/RNF6/MED24/C1D/UBA3/JMJD1C/PHB2/CNOT1/ARID1A/LATS1/CTNNB1/KDM4C/RARG/CRY1/MED4/ZBTB7A/FKBP4/EP300/RNF14/KDM5D/ARRB1/WBP2/PARK7/NCOA7/HMGN3/TADA3/TRIP4/SMARCA4/MMS19/BCAS3/NCOR2/MED1/SNW1/ZNHIT3/PADI2/KDM3A/NR1H2/CCDC62/PROX1/HIF1A/DAXX/SMARCD3/TACC2/NCOA1/NCOR1/STAT3/DCAF1/TGFB1I1/…	84
MF	GO:0019888	protein phosphatase regulator activity	52/7032	78/15049	0.000292954	0.00711817	0.00604936	PPP2R1A/PPP6R2/PHACTR1/PPP1R26/ENSA/B3GAT3/PPP2R1B/ANKLE2/EIF2AK2/PPP2R2D/PPP1R9B/PPP4R1/PHACTR4/CALM3/PPP4R2/PPP1R15B/RCAN2/ELFN1/SET/BOD1L1/PPME1/PPP1R36/URI1/PPP1R37/PPP2R5B/PPP1R16A/PPP6R1/PTPA/PHACTR3/MGAT5/PPP4R4/ELFN2/PPP2R2C/PPP2R3B/SH3RF2/PPP1R15A/PPP1R1B/PPP6R3/PPP1R16B/PPP1R1A/DMPK/BOD1/PPP2R2A/PPP1R14B/PPP1R7/LMTK2/CALM2/PPP2R5C/CALM1/PPP1R10/PPP2R2B/PTN	52
MF	GO:0042578	phosphoric ester hydrolase activity	188/7032	336/15049	0.000377542	0.00898234	0.00763362	PTPRM/INPP4A/FRA10AC1/APTX/NT5DC4/DUSP12/PFKFB2/PALD1/PTEN/INPP5A/PDE3B/SSH3/STYX/PPP2R1A/CTDSP1/PTPRA/LPIN3/SYNJ2/PPP3CC/EPHX2/PPP1CA/PPP2R1B/PTPRB/SMPD3/SMPD4/ILKAP/GPCPD1/GPLD1/ATP1A2/PGAM5/INPP5D/PLCG1/PTPN1/PDE6B/PTPN13/PTP4A3/PPP4R1/PLPP5/PTPRF/RPAP2/TNS2/PDP2/PPP5C/LPIN1/PTPN18/SSU72/DUSP8/PTPN9/PHLPP2/SAMHD1/LRRK2/PTP4A2/MPPED2/MINPP1/PLD2/ARMT1/MTM1/GNB1/PDE2A/MTMR2/MYH6/PLCB2/PGP/GDPD3/…	188
MF	GO:0043021	ribonucleoprotein complex binding	77/7032	124/15049	0.000393813	0.00917825	0.00780012	LETMD1/NAA16/SHFL/EIF3K/RPSA/SEC61A1/CPEB2/ABCE1/SND1/MTOR/PPP1CA/MTIF2/OLA1/GEMIN5/BAG6/XPO5/PRMT3/PRPF6/MALSU1/SMG6/DDX5/SRP9/EIF3C/MAIP1/EEFSEC/EIF2A/LARP1/ERI1/NEMF/CD2BP2/DHX29/IMPACT/GCN1/EFL1/SRP54/EIF2S1/PYM1/PPIH/PRMT7/UNG/ZNF598/HSPA5/EIF5A/PRMT5/LTN1/TIMM50/PRPF31/EIF1/FMR1/HNRNPU/CPSF6/TACO1/EIF1B/SBDS/RPLP1/PTCD3/PIM1/SECISBP2/PQBP1/EEF2/ITCH/CKAP5/WDR12/GUF1/RBM3/RNASEL/LETM1/YTHDF3…	77
MF	GO:0016879	ligase activity, forming carbon-nitrogen bonds	32/7032	44/15049	0.000415661	0.00949369	0.0080682	PAICS/ADSS2/TTLL5/ADSS1/GSS/MTHFD1/GLUL/MCCC1/TTLL4/CTPS1/TPGS1/MTHFD1L/DPH6/RIMKLB/NADSYN1/NAPRT/CARNS1/CAD/LIPT1/GATB/TTLL9/GCLM/TTL/CTPS2/FPGS/TTLL7/GART/TTLL3/GMPS/GCLC/ASNSD1/CPS1	32
MF	GO:0003714	transcription corepressor activity	104/7032	175/15049	0.000465809	0.0104305	0.00886432	WTIP/HDAC9/ZNF541/RCOR3/SUFU/ATN1/PIAS4/SAP30/TCERG1/NSD1/MIER2/TLE2/TLE5/DNMT3A/TRERF1/PEX14/HSBP1L1/SIN3B/PARP14/COPS2/BRD7/ZMYND8/HDAC1/AEBP2/MTA1/LMCD1/NOC2L/CTBP2/DDX54/PHF12/C1D/LIMD1/N4BP2L2/ATF7IP/CBX4/PARP10/URI1/MTA3/ZNF451/ZNF653/HEYL/MIDEAS/MYBBP1A/MAP3K10/DPF2/EZH1/SFMBT2/PIAS1/HDGF/KDM5B/PRMT5/CREBBP/SMARCA4/CCAR1/NCOR2/MED1/CCND1/SNW1/HNRNPU/CRYM/MTA2/HR/WWTR1/BEND6/PARP9/TSG101/HD…	104
MF	GO:0140036	ubiquitin-dependent protein binding	7032-10-01	10/15049	0.000494573	0.0108616	0.0092307	DNAJB2/FAAP20/ANKRD13A/TP53BP1/USP15/ANKRD13D/FAN1/ANKRD13B/DNAJC2/IDE	10
MF	GO:0051082	unfolded protein binding	63/7032	99/15049	0.000504936	0.0108799	0.00924629	PFDN4/SYVN1/UGGT2/TCP1/DNAJB2/PPIA/TRAP1/CCT8/CCT6A/DNAJB6/NAP1L4/ERN1/SCAP/NUDCD3/HSP90B1/CCT7/MDN1/CLU/SPG7/SRSF10/TAPBP/AFG3L2/LMAN1/HSPD1/NACAD/HSP90AA1/HSPA5/NDUFAF1/PPIB/NUDCD2/SRSF12/DNAJB13/DNAJB11/ERLEC1/CCT3/AHSP/HEATR3/UGGT1/HSP90AB1/PFDN2/CRYAB/DNAJA2/NUDC/DNAJC4/CDC37/RUVBL2/DNAJB4/CLPX/PFDN1/CCT2/CHAF1B/CANX/DNAJA1/DNAJB5/TOMM20/TTC1/DNAJA3/CDC37L1/ST13/CCT6B/NACA/TUBB4B/HTRA2	63
MF	GO:0019902	phosphatase binding	109/7032	185/15049	0.000540147	0.0112514	0.00956198	JUP/MAST2/CRY2/CSK/TSC2/PPP6R2/ANAPC4/PDLIM4/PHACTR1/SLC9A1/ENSA/SBF2/PPP1CA/STAT6/ANKLE2/AKT1/TRPC4AP/MAP3K5/SMAD3/SIRPA/PTPN1/ANAPC5/PPP1R9B/VCP/PHACTR4/HSP90B1/MYO16/SFI1/JAK1/SMG5/CSRNP2/CARHSP1/SNX3/DAB2IP/PARD3/SYTL2/VRK3/BOD1L1/AP3B1/PPME1/PPP1R36/KIFAP3/DLG4/SMAD2/STAU1/ERBB2/CTNNB1/FER/PPP1R3F/PPP3CB/CRY1/PPP1R18/PTK2/MASTL/PPP1R16A/PPP6R1/PTPA/IKBKE/SIGLEC11/DZIP3/PHACTR3/MTMR4/DLG1/CD2…	109
MF	GO:0019905	syntaxin binding	49/7032	74/15049	0.000551732	0.0112514	0.00956198	STXBP3/SCFD1/SNAP23/BAIAP3/NAPG/SNAP29/DOC2B/STX10/VPS54/VAMP8/UNC13B/TMED10/SCFD2/BLOC1S6/RNF40/STXBP5/ABL1/TXLNG/VAMP7/STX8/TXLNA/LRRK2/PTPN2/VPS11/STXBP4/SYT7/VPS52/SNAP25/SYP/STXBP1/SYT1/UNC13A/CPLX1/CACNA1A/SYT9/STXBP5L/SYT3/NSF/ABCA1/RAB4A/SYT17/HECTD3/SEC22B/NAPA/SNAP47/SNPH/CPLX2/UNC13C/SYNPR	49
MF	GO:0043130	ubiquitin binding	49/7032	74/15049	0.000551732	0.0112514	0.00956198	UBXN2A/DNAJB2/RAE1/USP25/SQSTM1/UBXN11/VPS36/ILRUN/BIRC2/SMAD3/FAAP20/BUB3/UBAP1L/ASCC2/UBR5/USP5/RNF185/FAF1/GGA3/OTUB1/NBR1/TOLLIP/UBE2N/NSFL1C/MARK4/ADRM1/HSPB1/HDAC6/RBCK1/IKBKG/NPLOC4/AUP1/FAF2/UCHL1/RNF8/MARCHF7/VPS28/UBAP1/TSG101/RNF168/SIRT2/RNF19B/FBXW7/PLAA/ZFAND2B/UBXN1/MVB12A/WDR48/UBXN2B	49
MF	GO:0003779	actin binding	230/7032	421/15049	0.000590003	0.0118208	0.0100458	MYO7A/TMOD3/CAPG/OPHN1/KLHL17/CROCC/MACO1/VCL/SSH3/CTTN/INPPL1/WHAMM/SPIRE2/MPRIP/ACTR3/ARPC2/VPS16/ADD1/KLHL5/PDLIM4/PHACTR1/MARCKSL1/GBP1/FMNL3/AVIL/CORO1C/TRPM7/MYH10/BIN1/WIPF1/MYH9/AFAP1/ABLIM2/MICAL1/MYO1G/TLN1/CTNNAL1/DIXDC1/ADSS1/SPTBN1/SHANK3/DIAPH2/SHTN1/PPP1R9B/PHACTR4/MYO16/BLOC1S6/FMNL1/ITPRID2/VILL/MYOT/CAP2/MARCKS/DBNL/ACTR3B/TMOD1/GSN/ABL1/SVIL/CYFIP1/MYO5C/MYO1E/MYO18A/MYO1F/GMFG…	230
[truncated: 31 more rows]

## Sheet: Table 9
	ID	Description	GeneRatio	BgRatio	pvalue	p.adjust	qvalue	geneID	Count
[truncated: 31 more rows]

## Sheet: Table 10
	CellType	annotLevel	p	fold_change	sd_from_mean	q
GABAergic_LAMP5	GABAergic_LAMP5	1	0.0129	1.53705	2.92126	0.084433
[truncated: 16 more rows]

[truncated: 4 more sheets: Table 11, Table 12, Table 13, Table 14]
